# Supplementary material for: Genes involved in thoracic exoskeleton formation during the pupal-to-adult molt in a social insect model, Apis mellifera
Source: BMC Genomics. 2013 Aug 28;14:576. doi: 10.1186/1471-2164-14-576 (PMC3766229; doi:10.1186/1471-2164-14-576)
Supplement: Additional file 1: Table S1 — Primers used for the RT-qPCR analysis. [file 1471-2164-14-576-S1.xlsx]

## Sheet: primers
Table S1 - Primers used for the RT-qPCR analysis.
Gene	Name	Acession number GenBank	intron	Primer	Sequence (5’ → 3’)	Tp	Amplification
GB10683	AmelCPR25	-	yes	GB10683-F	TGACGGCAACTACCAATTCA	60ºC	136bp
				GB10683-R	ACTTACCGCTTCCCCGTTAC
GB10737	apd-2	-	yes	GB10737-F	CCTCTTGCACCCACTATTGC	60ºC	106bp
				GB10737-R	CTGGGGCGGCTACAACTG
GB11134	AmelCPR29	-	yes	GB11134-F	CAACAACACCCATTCCAATTT	60ºC	134bp
				GB11134-R	CTCGCCTTCGCCTACTTTCT
GB11550	-	-	yes	GB11550-F	GCCTGGAAACTATGCACCTC	60ºC	121bp
				GB11550-R	GGCGTTGTACAGGGAGAAGT
GB12449	-	-	yes	GB12449-F	CTCTGCCGTTGTCACTGCT	60ºC	120bp
				GB12449-R	TATCCCGCGTAACTGTAGGC
GB12705	CPLCP1	-	yes	GB12705-F	ATATCAAGCTCGCCATCGTC	60ºC	145bp
				GB12705-R	CCGTGCAATCCTCTCTTCTC
GB12811	-	-	yes	GB12811-F	TGGTTATTCCTTCGGTGGTG	60ºC	104bp
				GB12811-R	CTCCCTCGCTGGTTTGATAG
GB13601	AmelCPF1	-	no	GB13601-F	CTGCCAGAAACAACTGGACA	60ºC	107bp
				GB13601-R	GACTGAGTCGCAATTTGTGC
GB14225	AmelCPR6	-	yes	GB14225-F	CATCACGGCCACGATTACTA	60ºC	139bp
				GB14225-R	GCTCGTTGACGCTGTAAGAA
GB14537	AmelCPR28	-	yes	GB14537-F	TGAATCCCTCGATGTTACTGG	60ºC	111bp
				GB14537-R	CAAGATTGATGGTGGGATGA
GB15203	AmelCPR4	-	no	GB15203-F	GAAATCCCAGCAAGAAACCA	60ºC	133bp
				GB15203-R	TTTATGGACAACCGCATTGA
GB17384	AmelCPR3	-	no	GB17384-F	TTTGCGTATGACGTCCAAGA	60ºC	120bp
				GB17384-R	TATGCGTCGAGTACCGTCTG
GB19110	AmelCPR33	-	yes	GB19110-F	TGGACAACGTGCAAAAAGAG	60ºC	138bp
				GB19110-R	CATTTTCATCGGCCTCGTAT
GB20015	AmelCPR23	-	yes	GB20015-F	CCAATGGTTATCCACCTCCT	60ºC	145bp
				GB20015-R	TCTTCCTTCACCGCGTAGTT
GB30203	apd-3	-	yes	GB30203-F	GCTGGACCAACACTAGTTGC	60ºC	125bp
				GB30203-R	TGGTGAGCGAGTACAGATGC
GB30333	AmelCPR17	-	no	GB30333-F	ACCGATAGCGATTAGCTGGA	60ºC	160bp
				GB30333-R	TGAGTCTTTGCCAACCTCCT
GB30336	AmelCPR14	EF531707	no	GB30336-F	CAAGCAATGGGATCAGCCAC	60ºC	146bp
				GB30336-R	GAAGCCATTCTCGTCGGCTA
rp49		AF441189	yes	rp49-F	CGTCATATGTTGCCAACTGGT	60ºC	150bp
				rp49-R	TTGAGCACGTTCAACAATGG
GB30202	apd-1	-	yes	GB30202-F	AAGTACATGATCGTCCTTGTCG	60ºC	112bp
				GB30202-R	AAACACCACCCAACACCACT
GB17642	AmelCPR15	-	yes	GB17642-F	AGGAAATGGTGGTGCTAACG	60ºC	146bp
				GB17642-R	ATTCGTATTTCGCAGGTTC
GB10424	AmelCPR24	-	yes	GB10424-F	GAATTTCAGTTGCCGAAAGC	60ºC	150bp
				GB10424-R	CACCTTGAGGATGGAAACCA
GB13298	Am-C	-	yes	GB13298-F	GTGATAGCCGCCATTCTGAT	60ºC	147bp
				GB13298-R	ATTGCCGCAAGTCTTCAACT
GB13470	Am-D	-	yes	GB13470-F	AGGCTGACCTGACACCAATC	60ºC	156bp
				GB13470-R	GACTCTTCGCGTCGTAGACC
GB19234	AmelTwld1	FJ380949.1	yes	GB19234-F	CAAATCCAAGGAACAGCAGC	60ºC	135bp
				GB19234-R	GTGCTCCATAAGAGGAGCTG
GB14193	AmelTwdl2	HM481255.2	yes	GB14193-F	GTGGTTCTTCCCACTCAAGC	60ºC	127bp
				GB14193-R	TATCCGAAGGAGGTTGTGCT
