# Supplementary material for: Genes involved in thoracic exoskeleton formation during the pupal-to-adult molt in a social insect model, Apis mellifera
Source: BMC Genomics. 2013 Aug 28;14:576. doi: 10.1186/1471-2164-14-576 (PMC3766229; doi:10.1186/1471-2164-14-576)
Supplement: Additional file 2: Table S2 — Primers used for Fluorescent in situ hybridizations and sequencing. [file 1471-2164-14-576-S2.xlsx]

## Sheet: primers
Table S2 - Primers used for Fluorescent in situ hybridizations and sequencing.
Fluorescent in situ hybridizations
Gene	Acession number GenBank	intron	Primer	Sequence (5’ → 3’)	Tp	Amplicon
GB12449	JX456099	yes	IS12449-F	CTACGGTGGTCACCTTGGAT	60oC	300bp
			IS12449-R	TATCCCGCGTAACTGTAGGC
GB11550	-	yes	IS11550-F	TGGTATCCAGGAGCCTATGG	60oC	396bp
			IS11550-R	CGAGTTCCATGAGGGATTGT
GB12811	JX456100	no	IS12811-F	ACAGCTACAGCAGACCATCG	60oC	379bp
			IS12811-R	TGGCTCACTTGGTTGAACTG
Sequencing
Gene	Acession number GenBank	intron	Primer	Sequence (5’ → 3’)	Tp	Amplicon
GB12449	JX456099	yes	UTR12449-F	CGGGCATCCTAGAACGGTAT	60oC	711pb
			UTR12449-R	TCGTTACCAATGGCCAGAGT
		yes	UTR12449-F	CGGGCATCCTAGAACGGTAT	60oC	470pb
			IS12449-R	TATCCCGCGTAACTGTAGGC
GB12811	JX456100	yes	UTR12811-F	AGTATCCCCCTGCTTCTCGT	60oC	536pb
			IS12811-R	TGGCTCACTTGGTTGAACTG
		yes	UTR12811-F	AGTATCCCCCTGCTTCTCGT	60oC	289pb
			GB12811-R	CTCCCTCGCTGGTTTGATAG
