# Supplementary material for: Genes involved in thoracic exoskeleton formation during the pupal-to-adult molt in a social insect model, Apis mellifera
Source: BMC Genomics. 2013 Aug 28;14:576. doi: 10.1186/1471-2164-14-576 (PMC3766229; doi:10.1186/1471-2164-14-576)
Supplement: Additional file 3: Table S3 — Genes differentially expressed in the comparison between newly-ecdysed-pupae (Pw phase) and pharate-adults (Pbl phase). [file 1471-2164-14-576-S3.xlsx]

## Sheet: DEGs Pw-Pbl
Table S3 - Genes differentially expressed in the comparison between newly-ecdysed-pupae (Pw phase) and pharate-adults (Pbl phase).
OGS	logFC	P Value	Ortholog	ANNOTATION	SYMBOL	NAME	INTERPRO_DOMAINS	GO_BIOLOGICAL_PROCESS	GO_MOLECULAR_FUNCTION	GO_CELLULAR_COMPONENT
GB30336-RA	4.52121	5.61371e-07	FBgn0037069	AmelCPR14	Cpr78Cc	Cuticular protein 78Cc	IPR000618:Insect cuticle protein	-	structural constituent of chitin-based larval cuticle ; GO:0008010 | inferred from sequence or structural similarity with UniProtKB:O02387 ; structural constituent of chitin-based cuticle ; GO:0005214 | inferred from sequence or structural similarity with Pfam:PF00379 inferred from sequence or structural similarity with InterPro:IPR000618	-
GB30203-RA	4.38157	5.61371e-07	FBgn0052654	apd-3	Sec16	Sec16	IPR024340:Sec16, central conserved domain ; IPR024880:COPII coat assembly protein, Sec16	endoplasmic reticulum organization ; GO:0007029 | inferred from mutant phenotype ; protein exit from endoplasmic reticulum ; GO:0032527 | inferred from mutant phenotype ; Golgi organization ; GO:0007030 | inferred from mutant phenotype ; cellular response to amino acid starvation ; GO:0034198 | inferred from mutant phenotype ; COPII vesicle coating ; GO:0048208 | inferred from electronic annotati…	-	endoplasmic reticulum part ; GO:0044432 | inferred from direct assay ; endoplasmic reticulum membrane ; GO:0005789 | inferred from direct assay
GB17838-RA	4.08826	5.61371e-07	FBgn0038156		CG14372	-	IPR003598:Immunoglobulin subtype 2 ; IPR003599:Immunoglobulin subtype ; IPR003961:Fibronectin, type III ; IPR007110:Immunoglobulin-like ; IPR013106:Immunoglobulin V-set ; IPR013162:CD80-like, immunoglobulin C2-set ; IPR013783:Immunoglobulin-like fold	-	-	-
GB12239-RA	3.89878	0.001	FBgn0038294	muscle	Mf	Myofilin	-	skeletal muscle myosin thick filament assembly ; GO:0030241 | non-traceable author statement ; wing disc development ; GO:0035220 | inferred from genetic interaction with Bx inferred from genetic interaction with ap ; chaeta development ; GO:0022416 | inferred from genetic interaction with Ssdp inferred from genetic interaction with Chi	-	A band ; GO:0031672 | inferred from direct assay
GB30104-RA	3.84711	5.61371e-07	FBgn0035917		Zasp66	Z band alternatively spliced PDZ-motif protein 66	IPR001478:PDZ domain ; IPR006643:ZASP	mesoderm development ; GO:0007498 | inferred from expression pattern	protein phosphatase 1 binding ; GO:0008157 | inferred from physical interaction with flw inferred from physical interaction with Pp1-87B inferred from physical interaction with Pp1-13C inferred from physical interaction with Pp1Î±-96A	Z disc ; GO:0030018 | inferred from direct assay
GB14537-RA	3.8362	0.005	FBgn0052405	AmelCPR28	Cpr65Av	Cuticular protein 65Av	IPR000618:Insect cuticle protein	-	structural constituent of chitin-based cuticle ; GO:0005214 | inferred from sequence or structural similarity with UniProtKB:Q95V42 ; structural constituent of chitin-based cuticle ; GO:0005214 | inferred from sequence or structural similarity with Pfam:PF00379 inferred from sequence or structural similarity with InterPro:IPR000618	-
GB17944-RA	3.76891	5.61371e-07	FBgn0003721		Tm1	Tropomyosin 1	IPR000533:Tropomyosin	pole plasm oskar mRNA localization ; GO:0045451 | inferred from mutant phenotype ; pole plasm oskar mRNA localization ; GO:0045451 | traceable author statement ; muscle contraction ; GO:0006936 | non-traceable author statement ; dendrite morphogenesis ; GO:0048813 | inferred from mutant phenotype ; pole plasm assembly ; GO:0007315 | non-traceable author statement ; dendrite morphogenesis ; GO:004…	actin binding ; GO:0003779 | inferred from sequence or structural similarity ; actin binding ; GO:0003779 | traceable author statement	muscle thin filament tropomyosin ; GO:0005862 | non-traceable author statement ; sarcomere ; GO:0030017 | inferred from direct assay ; filamentous actin ; GO:0031941 | colocalizes_with inferred from direct assay ; investment cone ; GO:0070865 | inferred from direct assay ; sarcoplasmic reticulum ; GO:0016529 | colocalizes_with inferred from direct assay
GB17384-RA	3.72142	5.61371e-07	FBgn0004777	AmelCPR3	Ccp84Ag	Ccp84Ag	-	-	structural constituent of chitin-based larval cuticle ; GO:0008010 | inferred from sequence or structural similarity with UniProtKB:P80683 ; structural constituent of chitin-based cuticle ; GO:0005214 | inferred from sequence or structural similarity with Pfam:PF00379 inferred from sequence or structural similarity with InterPro:IPR000618	-
GB16900-RA	3.55044	5.61371e-07	FBgn0037428		Osi18	Osiris 18	-	biological_process ; GO:0008150 | no biological data available	molecular_function ; GO:0003674 | no biological data available	integral to plasma membrane ; GO:0005887 | inferred from sequence model
GB12449-RA	3.54863	5.61371e-07	FBgn0028490	cuticular	CG31705	-	-	-	-	-
GB19040-RA	3.54412	5.61371e-07	FBgn0031698		Ncoa6	-	IPR011989:Armadillo-like helical	-	binding ; GO:0005488 | inferred from electronic annotation with InterPro:IPR011989	-
GB15540-RA	3.32117	5.61371e-07	FBgn0033427		CG1868	-	IPR001214:SET domain ; IPR002893:Zinc finger, MYND-type	negative regulation of gene expression ; GO:0010629 | inferred from sequence or structural similarity with Smyd4	histone deacetylase binding ; GO:0042826 | inferred from sequence or structural similarity with Smyd4 ; zinc ion binding ; GO:0008270 | inferred from electronic annotation with InterPro:IPR002893	nucleus ; GO:0005634 | inferred from direct assay ; cytoplasm ; GO:0005737 | inferred from direct assay
GB15203-RA	3.30711	5.61371e-07	FBgn0035510	AmelCPR4	Cpr64Aa	Cuticular protein 64Aa	-	-	structural constituent of chitin-based larval cuticle ; GO:0008010 | inferred from sequence or structural similarity with UniProtKB:P80681 ; structural constituent of chitin-based cuticle ; GO:0005214 | inferred from sequence or structural similarity with Pfam:PF00379 inferred from sequence or structural similarity with InterPro:IPR000618	-
GB13399-RA	3.26747	5.61371e-07	FBgn0002773	muscle	Mlc2	Myosin light chain 2	IPR018247:EF-Hand 1, calcium-binding site ; IPR018249:EF-HAND 2 ; IPR002048:Calcium-binding EF-hand ; IPR011992:EF-hand-like domain	muscle system process ; GO:0003012 | inferred from mutant phenotype	ATPase activity, coupled ; GO:0042623 | inferred from sequence or structural similarity ; microfilament motor activity ; GO:0000146 | non-traceable author statement ; calcium ion binding ; GO:0005509 | non-traceable author statement ; calcium ion binding ; GO:0005509 | inferred from electronic annotation with InterPro:IPR002048, InterPro:IPR011992	myosin complex ; GO:0016459 | inferred from sequence or structural similarity ; muscle myosin complex ; GO:0005859 | non-traceable author statement
GB12636-RA	3.26347	5.61371e-07	FBgn0032285		CG17108	-	-	-	-	-
GB15038-RA	3.16832	5.61371e-07	FBgn0036481		CG16959	-	-	-	-	-
GB17278-RA	3.16442	5.61371e-07	-		-	-	-	-	-	-
GB19606-RA	3.06822	5.61371e-07	FBgn0011643	muscle	Mlp60A	-	-	muscle tissue development	-	-
GB19666-RA	3.04429	5.61371e-07	FBgn0039897		CG1674	-	-	-	-	-
GB13349-RA	3.02395	5.61371e-07	FBgn0036391		CG17364	-	-	microtubule-based process ; GO:0007017 | inferred from electronic annotation with InterPro:IPR017975	GTP binding ; GO:0005525 | inferred from electronic annotation with InterPro:IPR017975	microtubule ; GO:0005874 | inferred from electronic annotation with InterPro:IPR017975
GB12164-RA	2.84861	5.61371e-07	FBgn0050354		CG30354	-	IPR003422:Cytochrome b-c1 complex, subunit 6 ; IPR023184:Ubiquinol-cytochrome C reductase hinge domain	mitochondrial electron transport, ubiquinol to cytochrome c ; GO:0006122 | inferred from electronic annotation with InterPro:IPR003422	ubiquinol-cytochrome-c reductase activity ; GO:0008121 | inferred from sequence or structural similarity with UniProtKB:P99028	mitochondrial respiratory chain complex III ; GO:0005750 | inferred from sequence or structural similarity with UniProtKB:P99028
GB11615-RA	2.82619	5.61371e-07	FBgn0034688		CG11474	-	IPR002791:Domain of unknown function DUF89	biological_process ; GO:0008150 | no biological data available	molecular_function ; GO:0003674 | no biological data available	cellular_component ; GO:0005575 | no biological data available
GB13909-RA	2.82393	5.61371e-07	FBgn0035429		CG12017	-	-	-	-	-
GB10576-RA	2.80274	5.61371e-07	FBgn0053519	muscle	Unc-89	Unc-89	IPR000719:Protein kinase, catalytic domain ; IPR003599:Immunoglobulin subtype ; IPR003961:Fibronectin, type III ; IPR007110:Immunoglobulin-like ; IPR011009:Protein kinase-like domain ; IPR000219:Dbl homology (DH) domain ; IPR011993:Pleckstrin homology-like domain ; IPR002290:Serine/threonine- / dual-specificity protein kinase, catalytic domain ; IPR013783:Immunoglobulin-like fold ; IPR020675:Myos…	adult somatic muscle development ; GO:0007527 | inferred from mutant phenotype ; sarcomere organization ; GO:0045214 | inferred from mutant phenotype ; regulation of Rho protein signal transduction ; GO:0035023 | inferred from electronic annotation with InterPro:IPR000219 ; protein phosphorylation ; GO:0006468 | NOT inferred from key residues	ATP binding ; GO:0005524 | inferred from electronic annotation with InterPro:IPR000719, InterPro:IPR002290 ; Rho guanyl-nucleotide exchange factor activity ; GO:0005089 | inferred from electronic annotation with InterPro:IPR000219 ; protein kinase activity ; GO:0004672 | NOT inferred from key residues	intracellular ; GO:0005622 | inferred from electronic annotation with InterPro:IPR000219
GB17455-RA	2.77567	5.61371e-07	FBgn0031700		CG14022	-	IPR001792:Acylphosphatase-like ; IPR020456:Acylphosphatase	-	acylphosphatase activity ; GO:0003998 | inferred from sequence or structural similarity with UniProtKB:P56375	-
GB18651-RA	2.75846	5.61371e-07	FBgn0005634	muscle	zip	zipper	IPR000048:IQ motif, EF-hand binding site ; IPR001609:Myosin head, motor domain ; IPR002928:Myosin tail ; IPR004009:Myosin, N-terminal, SH3-like	dorsal closure ; GO:0007391 | inferred from mutant phenotype ; muscle attachment ; GO:0016203 | NOT inferred from genetic interaction with l(2)gl ; muscle contraction ; GO:0006936 | inferred from mutant phenotype ; myofibril assembly ; GO:0030239 | inferred from mutant phenotype ; sarcomere organization ; GO:0045214 | inferred from mutant phenotype ; dorsal closure, leading edge cell differentiat…	ATPase activity, coupled ; GO:0042623 | inferred from sequence or structural similarity ; motor activity ; GO:0003774 | inferred from sequence or structural similarity with SGD_LOCUS:MYO1; SGD:S0001065 ; myosin light chain binding ; GO:0032027 | inferred from physical interaction with sqh inferred from physical interaction with Mlc-c ; ATP binding ; GO:0005524 | inferred from electronic annotatio…	unconventional myosin complex ; GO:0016461 | inferred from sequence or structural similarity ; myosin complex ; GO:0016459 | inferred from sequence or structural similarity ; Z disc ; GO:0030018 | inferred from direct assay ; apical cortex ; GO:0045179 | traceable author statement ; cell cortex ; GO:0005938 | inferred from mutant phenotype ; cytoskeleton ; GO:0005856 | non-traceable author statem…
GB15865-RA	2.75792	0.003	FBgn0037430		Osi20	Osiris 20	-	biological_process ; GO:0008150 | no biological data available	molecular_function ; GO:0003674 | no biological data available	integral to plasma membrane ; GO:0005887 | inferred from sequence model
GB17755-RA	2.72457	5.61371e-07	FBgn0013674		mt:CoI	mitochondrial Cytochrome c oxidase subunit I	IPR000883:Cytochrome c oxidase, subunit I ; IPR023615:Cytochrome c oxidase, subunit I, copper-binding site ; IPR023616:Cytochrome c oxidase, subunit I domain	sleep ; GO:0030431 | traceable author statement ; mitochondrial electron transport, cytochrome c to oxygen ; GO:0006123 | non-traceable author statement ; aerobic respiration ; GO:0009060 | inferred from electronic annotation with InterPro:IPR000883	cytochrome-c oxidase activity ; GO:0004129 | non-traceable author statement ; electron carrier activity ; GO:0009055 | inferred from electronic annotation with InterPro:IPR000883 ; heme binding ; GO:0020037 | inferred from electronic annotation with InterPro:IPR000883 ; cytochrome-c oxidase activity ; GO:0004129 | inferred from electronic annotation with InterPro:IPR000883, InterPro:IPR023615, In…	mitochondrion ; GO:0005739 | non-traceable author statement ; mitochondrial respiratory chain complex IV ; GO:0005751 | non-traceable author statement ; mitochondrial inner membrane ; GO:0005743 | non-traceable author statement ; integral to membrane ; GO:0016021 | inferred from electronic annotation with InterPro:IPR000883
GB11028-RA	2.71441	5.61371e-07	FBgn0000667		Actn	alpha actinin	IPR018159:Spectrin/alpha-actinin ; IPR018247:EF-Hand 1, calcium-binding site ; IPR018249:EF-HAND 2 ; IPR001589:Actinin-type, actin-binding, conserved site ; IPR001715:Calponin homology domain ; IPR002017:Spectrin repeat ; IPR002048:Calcium-binding EF-hand ; IPR011992:EF-hand-like domain ; IPR014837:EF-hand, Ca insensitive	actin filament bundle assembly ; GO:0051017 | inferred from sequence or structural similarity with EMBL:AF093775 ; cytoskeletal anchoring at plasma membrane ; GO:0007016 | inferred from sequence or structural similarity ; flight behavior ; GO:0007629 | inferred from mutant phenotype ; actin filament bundle assembly ; GO:0051017 | non-traceable author statement ; actin cytoskeleton reorganization …	actin filament binding ; GO:0051015 | inferred from sequence or structural similarity with EMBL:AF093775 ; calcium ion binding ; GO:0005509 | inferred from sequence or structural similarity with EMBL:AF093775 ; actin binding ; GO:0003779 | inferred from sequence or structural similarity	focal adhesion ; GO:0005925 | inferred from sequence or structural similarity ; Z disc ; GO:0030018 | inferred from direct assay
GB15214-RA	2.70679	5.61371e-07	FBgn0040601		CG13643	-	IPR002557:Chitin binding domain	chitin metabolic process ; GO:0006030 | inferred from electronic annotation with InterPro:IPR002557	chitin binding ; GO:0008061 | inferred from electronic annotation with InterPro:IPR002557	extracellular region ; GO:0005576 | inferred from electronic annotation with InterPro:IPR002557
GB11550-RA	2.70112	0.006	FBgn0038819	cuticular	Cpr92F	Cuticular protein 92F	IPR000618:Insect cuticle protein	-	structural constituent of chitin-based cuticle ; GO:0005214 | inferred from sequence or structural similarity with EMBL:AB017550; protein_id:BAA33195 ; structural constituent of chitin-based cuticle ; GO:0005214 | inferred from sequence or structural similarity with Pfam:PF00379 inferred from sequence or structural similarity with InterPro:IPR000618	-
GB14225-RA	2.67108	5.61371e-07	FBgn0035281	AmelCPR6	Cpr62Bc	Cuticular protein 62Bc	IPR000618:Insect cuticle protein	-	structural constituent of chitin-based cuticle ; GO:0005214 | inferred from sequence or structural similarity with UniProtKB:P11734 ; structural constituent of chitin-based cuticle ; GO:0005214 | inferred from sequence or structural similarity with Pfam:PF00379 inferred from sequence or structural similarity with InterPro:IPR000618	-
GB10188-RA	2.64021	5.61371e-07	FBgn0028920		CG8997	-	IPR010562:Haemolymph juvenile hormone binding	biological_process ; GO:0008150 | no biological data available	molecular_function ; GO:0003674 | no biological data available	cellular_component ; GO:0005575 | no biological data available
GB30222-RA	2.62701	5.61371e-07	FBgn0003149	muscle	Prm	Paramyosin	IPR002928:Myosin tail	myofibril assembly ; GO:0030239 | inferred from mutant phenotype ; mesoderm development ; GO:0007498 | inferred from expression pattern	structural constituent of muscle ; GO:0008307 | non-traceable author statement ; motor activity ; GO:0003774 | non-traceable author statement ; structural constituent of muscle ; GO:0008307 | inferred from sequence or structural similarity with UniProtKB:Q02171 ; motor activity ; GO:0003774 | inferred from electronic annotation with InterPro:IPR002928	striated muscle myosin thick filament ; GO:0005863 | non-traceable author statement ; myosin complex ; GO:0016459 | inferred from electronic annotation with InterPro:IPR002928
GB13279-RA	2.60463	5.61371e-07	FBgn0004117	muscle	Tm2	Tropomyosin 2	IPR000533:Tropomyosin	heart development ; GO:0007507 | inferred from mutant phenotype	actin binding ; GO:0003779 | inferred from sequence or structural similarity	muscle thin filament tropomyosin ; GO:0005862 | non-traceable author statement
GB30405-RA	2.60123	5.61371e-07	FBgn0031912		CG5261	-	IPR000089:Biotin/lipoyl attachment ; IPR001078:2-oxoacid dehydrogenase acyltransferase, catalytic domain ; IPR003016:2-oxo acid dehydrogenase, lipoyl-binding site ; IPR004167:E3 binding ; IPR006257:Dihydrolipoamide acetyltransferase, long form ; IPR011053:Single hybrid motif ; IPR023213:Chloramphenicol acetyltransferase-like domain	acetyl-CoA biosynthetic process from pyruvate ; GO:0006086 | inferred from sequence or structural similarity with UniProtKB:P10515	dihydrolipoyllysine-residue acetyltransferase activity ; GO:0004742 | inferred from sequence or structural similarity with UniProtKB:P08461 ; dihydrolipoyllysine-residue acetyltransferase activity ; GO:0004742 | inferred from sequence or structural similarity with UniProtKB:P10515	lipid particle ; GO:0005811 | inferred from direct assay ; mitochondrial pyruvate dehydrogenase complex ; GO:0005967 | inferred from sequence or structural similarity with UniProtKB:P08461 ; mitochondrial pyruvate dehydrogenase complex ; GO:0005967 | inferred from sequence or structural similarity with UniProtKB:P10515
GB10344-RA	2.59978	5.61371e-07	FBgn0011227		ox	oxen	IPR008027:Ubiquinol-cytochrome C reductase, UQCRX/QCR9-like	spermatid development ; GO:0007286 | inferred from mutant phenotype ; mitochondrial electron transport, ubiquinol to cytochrome c ; GO:0006122 | inferred from sequence or structural similarity with UniProtKB:Q9UDW1	ubiquinol-cytochrome-c reductase activity ; GO:0008121 | non-traceable author statement ; ubiquinol-cytochrome-c reductase activity ; GO:0008121 | inferred from sequence or structural similarity with UniProtKB:Q9UDW1	mitochondrial respiratory chain complex III ; GO:0005750 | non-traceable author statement ; mitochondrial respiratory chain complex III ; GO:0005750 | inferred from sequence or structural similarity with UniProtKB:Q9UDW1
GB13320-RA	2.5811	0.001	-		-	-	-	-	-	-
GB16494-RA	2.52979	5.61371e-07	FBgn0016119		ATPsyn-Cf6	ATPase coupling factor 6	IPR008387:ATPase, F0 complex, subunit F6, mitochondrial ; IPR016349:ATPase, F0 complex, subunit F6, mitochondrial subgroup	proton transport ; GO:0015992 | non-traceable author statement ; proton transport ; GO:0015992 | inferred from sequence or structural similarity with UniProtKB:P18859 ; lateral inhibition ; GO:0046331 | inferred from mutant phenotype ; ATP synthesis coupled proton transport ; GO:0015986 | inferred from electronic annotation with InterPro:IPR008387, InterPro:IPR016349	hydrogen-exporting ATPase activity, phosphorylative mechanism ; GO:0008553 | inferred from sequence or structural similarity with UniProtKB:P21571 ; hydrogen-exporting ATPase activity, phosphorylative mechanism ; GO:0008553 | non-traceable author statement ; hydrogen-exporting ATPase activity, phosphorylative mechanism ; GO:0008553 | inferred from sequence or structural similarity with UniProtKB:…	mitochondrial proton-transporting ATP synthase, central stalk ; GO:0005756 | inferred from sequence or structural similarity with UniProtKB:P18859 ; mitochondrial proton-transporting ATP synthase complex, coupling factor F(o) ; GO:0000276 | inferred from electronic annotation with InterPro:IPR008387, InterPro:IPR016349
GB14417-RA	2.51114	5.61371e-07	FBgn0034245		CG14482	-	IPR015089:Ubiquinol-cytochrome C reductase complex, 6.4kDa protein	mitochondrial electron transport, ubiquinol to cytochrome c ; GO:0006122 | inferred from sequence or structural similarity with UniProtKB:O14957	ubiquinol-cytochrome-c reductase activity ; GO:0008121 | inferred from sequence or structural similarity with UniProtKB:O14957 ; electron carrier activity ; GO:0009055 | inferred from electronic annotation with InterPro:IPR015089	mitochondrial respiratory chain complex III ; GO:0005750 | inferred from sequence or structural similarity with UniProtKB:O14957
GB13508-RA	2.50626	5.61371e-07	FBgn0021906		RFeSP	Rieske iron-sulfur protein	IPR004192:Ubiquinol cytochrome reductase, transmembrane domain ; IPR006317:Ubiquinol-cytochrome c reductase, iron-sulphur subunit ; IPR014349:Rieske iron-sulphur protein ; IPR017941:Rieske [2Fe-2S] iron-sulphur domain ; IPR005805:Rieske iron-sulphur protein, C-terminal	mitochondrial electron transport, ubiquinol to cytochrome c ; GO:0006122 | inferred from sequence or structural similarity with UniProtKB:P47985	ubiquinol-cytochrome-c reductase activity ; GO:0008121 | inferred from sequence or structural similarity with UniProtKB:P47985 ; 2 iron, 2 sulfur cluster binding ; GO:0051537 | inferred from electronic annotation with InterPro:IPR017941	mitochondrial respiratory chain complex III ; GO:0005750 | inferred from sequence or structural similarity with EMBL:AC007786; protein_id:AAD38242.1 ; mitochondrial respiratory chain complex III ; GO:0005750 | inferred from sequence or structural similarity with UniProtKB:P47985 ; microtubule associated complex ; GO:0005875 | inferred from direct assay ; mitochondrion ; GO:0005739 | inferred from…
GB30512-RA	2.49738	5.61371e-07	FBgn0003721	muscle	Tm1	Tropomyosin 1	IPR000533:Tropomyosin	pole plasm oskar mRNA localization ; GO:0045451 | inferred from mutant phenotype ; pole plasm oskar mRNA localization ; GO:0045451 | traceable author statement ; muscle contraction ; GO:0006936 | non-traceable author statement ; dendrite morphogenesis ; GO:0048813 | inferred from mutant phenotype ; pole plasm assembly ; GO:0007315 | non-traceable author statement ; dendrite morphogenesis ; GO:004…	actin binding ; GO:0003779 | inferred from sequence or structural similarity ; actin binding ; GO:0003779 | traceable author statement	muscle thin filament tropomyosin ; GO:0005862 | non-traceable author statement ; sarcomere ; GO:0030017 | inferred from direct assay ; filamentous actin ; GO:0031941 | colocalizes_with inferred from direct assay ; investment cone ; GO:0070865 | inferred from direct assay ; sarcoplasmic reticulum ; GO:0016529 | colocalizes_with inferred from direct assay
GB17347-RA	2.4961	0.016	FBgn0031629		Clect27	C-type lectin 27kD	IPR001304:C-type lectin ; IPR018378:C-type lectin, conserved site ; IPR016186:C-type lectin-like ; IPR016187:C-type lectin fold	-	binding ; GO:0005488 | inferred from electronic annotation with InterPro:IPR001304, InterPro:IPR016186, InterPro:IPR016187 ; carbohydrate binding ; GO:0030246 | inferred from electronic annotation with InterPro:IPR001304 ; carbohydrate binding ; GO:0030246 | inferred from sequence or structural similarity with Lectin-galC1	-
GB18838-RA	2.49028	5.61371e-07	FBgn0003514	muscle	sqh	spaghetti squash	IPR018247:EF-Hand 1, calcium-binding site ; IPR018249:EF-HAND 2 ; IPR002048:Calcium-binding EF-hand ; IPR011992:EF-hand-like domain	cytokinesis ; GO:0000910 | inferred from mutant phenotype ; nuclear axial expansion ; GO:0035191 | inferred from mutant phenotype ; ovarian follicle cell development ; GO:0030707 | traceable author statement ; ovarian nurse cell to oocyte transport ; GO:0007300 | traceable author statement ; cellularization ; GO:0007349 | non-traceable author statement ; cytokinesis ; GO:0000910 | non-traceable a…	ATPase activity, coupled ; GO:0042623 | inferred from sequence or structural similarity ; calcium ion binding ; GO:0005509 | non-traceable author statement ; myosin heavy chain binding ; GO:0032036 | inferred from physical interaction with zip ; calcium ion binding ; GO:0005509 | inferred from electronic annotation with InterPro:IPR002048, InterPro:IPR011992	unconventional myosin complex ; GO:0016461 | inferred from sequence or structural similarity with UniProtKB:P19105 ; unconventional myosin complex ; GO:0016461 | non-traceable author statement ; spindle midzone ; GO:0051233 | inferred from direct assay ; cytoplasm ; GO:0005737 | inferred from direct assay ; midbody ; GO:0030496 | inferred from direct assay ; cleavage furrow ; GO:0032154 | inferre…
GB19110-RA	2.47886	5.61371e-07	FBgn0033602	AmelCPR33	Cpr47Ee	Cuticular protein 47Ee	-	-	structural constituent of chitin-based larval cuticle ; GO:0008010 | inferred from sequence or structural similarity with UniProtKB:O02388 ; structural constituent of chitin-based cuticle ; GO:0005214 | inferred from sequence or structural similarity with Pfam:PF00379 inferred from sequence or structural similarity with InterPro:IPR000618	-
GB10192-RA	2.46789	5.61371e-07	FBgn0027586		CG5867	-	IPR010562:Haemolymph juvenile hormone binding	-	-	extracellular space ; GO:0005615 | inferred from sequence or structural similarity with to
GB17885-RA	2.44843	5.61371e-07	FBgn0053257		CG33257	-	IPR007999:Protein of unknown function DUF745	biological_process ; GO:0008150 | no biological data available	molecular_function ; GO:0003674 | no biological data available	cellular_component ; GO:0005575 | no biological data available
GB11588-RA	2.43984	0.004	FBgn0050031		CG30031	-	IPR001314:Peptidase S1A, chymotrypsin-type ; IPR001254:Peptidase S1/S6, chymotrypsin/Hap ; IPR018114:Peptidase S1/S6, chymotrypsin/Hap, active site ; IPR009003:Peptidase cysteine/serine, trypsin-like	proteolysis ; GO:0006508 | inferred from sequence or structural similarity with Î´Try	serine-type endopeptidase activity ; GO:0004252 | inferred from sequence or structural similarity with Î´Try	extracellular region ; GO:0005576 | inferred from sequence or structural similarity with Î´Try
GB30202-RA	2.43251	0.002	FBgn0051496	apd-1	CG31496	-	-	-	-	-
GB15816-RA	2.42245	5.61371e-07	FBgn0019624		CoVa	Cytochrome c oxidase subunit Va	IPR003204:Cytochrome c oxidase, subunit Va/VI	mitochondrial electron transport, cytochrome c to oxygen ; GO:0006123 | inferred from sequence or structural similarity with UniProtKB:P20674 ; positive regulation of cell cycle ; GO:0045787 | inferred from mutant phenotype	cytochrome-c oxidase activity ; GO:0004129 | inferred from sequence or structural similarity with UniProtKB:P11240 ; cytochrome-c oxidase activity ; GO:0004129 | non-traceable author statement ; cytochrome-c oxidase activity ; GO:0004129 | inferred from sequence or structural similarity with UniProtKB:P20674	lipid particle ; GO:0005811 | inferred from direct assay ; mitochondrial respiratory chain complex IV ; GO:0005751 | inferred from sequence or structural similarity with UniProtKB:P11240 ; mitochondrial respiratory chain complex IV ; GO:0005751 | non-traceable author statement ; mitochondrial inner membrane ; GO:0005743 | non-traceable author statement ; mitochondrial respiratory chain complex IV…
GB19787-RA	2.42155	0.001	FBgn0053003		CG33003	-	-	biological_process ; GO:0008150 | no biological data available	molecular_function ; GO:0003674 | no biological data available	cellular_component ; GO:0005575 | no biological data available
GB12454-RA	2.35582	5.61371e-07	FBgn0039484		-	-	-	-	-	-
GB13845-RA	2.34604	0.016	FBgn0029922		CG14431	-	-	-	phosphopantetheine binding ; GO:0031177 | inferred from electronic annotation with InterPro:IPR006162	-
GB12510-RA	2.33062	5.61371e-07	FBgn0035600		CG4769	-	IPR002326:Cytochrome c1 ; IPR009056:Cytochrome c domain ; IPR021157:Cytochrome c1, transmembrane anchor, C-terminal	oxidative phosphorylation ; GO:0006119 | inferred from sequence or structural similarity with NCBI_gi:4503185 ; mitochondrial electron transport, ubiquinol to cytochrome c ; GO:0006122 | inferred from sequence or structural similarity with UniProtKB:P08574	electron transporter, transferring electrons within CoQH2-cytochrome c reductase complex activity ; GO:0045153 | inferred from sequence or structural similarity with NCBI_gi:4503185 ; electron transporter, transferring electrons within CoQH2-cytochrome c reductase complex activity ; GO:0045153 | inferred from sequence or structural similarity with UniProtKB:P08574 ; heme binding ; GO:0020037 | in…	lipid particle ; GO:0005811 | inferred from direct assay ; mitochondrial respiratory chain complex III ; GO:0005750 | inferred from sequence or structural similarity with UniProtKB:P08574
GB17255-RA	2.32777	5.61371e-07	FBgn0028342		l(1)G0230	lethal (1) G0230	IPR001469:ATPase, F1 complex, delta/epsilon subunit ; IPR020546:ATPase, F1 complex, delta/epsilon subunit, N-terminal	proton transport ; GO:0015992 | inferred from sequence or structural similarity with UniProtKB:P30049 ; ATP synthesis coupled proton transport ; GO:0015986 | inferred from electronic annotation with InterPro:IPR001469, InterPro:IPR020546	hydrogen-exporting ATPase activity, phosphorylative mechanism ; GO:0008553 | inferred from sequence or structural similarity with UniProtKB:P35434 ; hydrogen-exporting ATPase activity, phosphorylative mechanism ; GO:0008553 | inferred from sequence or structural similarity with UniProtKB:P30049 ; proton-transporting ATPase activity, rotational mechanism ; GO:0046961 | inferred from electronic ann…	lipid particle ; GO:0005811 | inferred from direct assay ; mitochondrial proton-transporting ATP synthase complex, catalytic core F(1) ; GO:0000275 | inferred from sequence or structural similarity with UniProtKB:P30049 ; mitochondrion ; GO:0005739 | inferred from direct assay
GB13457-RA	2.30116	0.022	FBgn0034159		CG15615	-	IPR009078:Ferritin/ribonucleotide reductase-like	oxidation-reduction process ; GO:0055114 | inferred from electronic annotation with InterPro:IPR009078	oxidoreductase activity ; GO:0016491 | inferred from electronic annotation with InterPro:IPR009078 ; transition metal ion binding ; GO:0046914 | inferred from electronic annotation with InterPro:IPR009078	-
GB16804-RA	2.29787	0.001	FBgn0037429		Osi19	Osiris 19	IPR012464:Protein of unknown function DUF1676	biological_process ; GO:0008150 | no biological data available	molecular_function ; GO:0003674 | no biological data available	integral to plasma membrane ; GO:0005887 | inferred from sequence model
GB19481-RA	2.27491	5.61371e-07	FBgn0017566		ND75	NADH:ubiquinone reductase 75kD subunit precursor	IPR000283:NADH:ubiquinone oxidoreductase, 75kDa subunit, conserved site ; IPR001041:2Fe-2S ferredoxin-type domain ; IPR006656:Molybdopterin oxidoreductase ; IPR010228:NADH:ubiquinone oxidoreductase, subunit G ; IPR012675:Beta-grasp domain ; IPR015405:NADH-quinone oxidoreductase, chain G, C-terminal ; IPR019574:NADH:ubiquinone oxidoreductase, subunit G, iron-sulphur binding	ATP synthesis coupled electron transport ; GO:0042773 | inferred from electronic annotation with InterPro:IPR000283	NADH dehydrogenase (ubiquinone) activity ; GO:0008137 | inferred from sequence or structural similarity with UniProtKB:P15690 ; NADH dehydrogenase activity ; GO:0003954 | inferred from sequence or structural similarity with UniProtKB:P28331 ; NADH dehydrogenase (ubiquinone) activity ; GO:0008137 | contributes_to inferred from sequence or structural similarity with HGNC_gene:NDUFS1; HGNC:7707 ; ir…	mitochondrial respiratory chain complex I ; GO:0005747 | inferred from sequence or structural similarity with UniProtKB:P15690 ; mitochondrial respiratory chain complex I ; GO:0005747 | inferred from sequence or structural similarity with UniProtKB:P28331 ; mitochondrion ; GO:0005739 | inferred from sequence or structural similarity with HGNC_gene:NDUFS1; HGNC:7707
GB13954-RA	2.26065	0.001	FBgn0020370		TppII	tripeptidyl-peptidase II	IPR000209:Peptidase S8/S53, subtilisin/kexin/sedolisin ; IPR015500:Peptidase S8, subtilisin-related ; IPR022229:Peptidase S8A, tripeptidyl peptidase II ; IPR022232:Peptidase S8A, tripeptidyl peptidase II, arthropoda ; IPR022398:Peptidase S8, subtilisin, His-active site ; IPR023828:Peptidase S8, subtilisin, Ser-active site	proteolysis ; GO:0006508 | inferred from direct assay ; protein homooligomerization ; GO:0051260 | inferred from direct assay	exopeptidase activity ; GO:0008238 | inferred from direct assay ; tripeptidyl-peptidase activity ; GO:0008240 | inferred from sequence or structural similarity ; tripeptidyl-peptidase activity ; GO:0008240 | inferred from direct assay ; tripeptidyl-peptidase activity ; GO:0008240 | inferred from sequence or structural similarity with HGNC_gene:TPP2; HGNC:12016; OMIM:190470 ; serine-type endopepti…	cytoplasm ; GO:0005737 | non-traceable author statement
GB16884-RA	2.25652	0.001	FBgn0037288		CG14661	-	IPR010562:Haemolymph juvenile hormone binding	-	-	-
GB14589-RA	2.23363	5.61371e-07	FBgn0039648		CG14515	-	IPR002861:Reeler domain	-	-	-
GB14975-RA	2.21894	0.015	FBgn0031629		Clect27	C-type lectin 27kD	IPR001304:C-type lectin ; IPR018378:C-type lectin, conserved site ; IPR016186:C-type lectin-like ; IPR016187:C-type lectin fold	-	binding ; GO:0005488 | inferred from electronic annotation with InterPro:IPR001304, InterPro:IPR016186, InterPro:IPR016187 ; carbohydrate binding ; GO:0030246 | inferred from electronic annotation with InterPro:IPR001304 ; carbohydrate binding ; GO:0030246 | inferred from sequence or structural similarity with Lectin-galC1	-
GB15784-RA	2.19588	0.002	FBgn0038420		CG10311	-	-	-	-	-
GB17693-RA	2.18802	5.61371e-07	FBgn0003514	muscle	sqh	spaghetti squash	IPR018247:EF-Hand 1, calcium-binding site ; IPR018249:EF-HAND 2 ; IPR002048:Calcium-binding EF-hand ; IPR011992:EF-hand-like domain	cytokinesis ; GO:0000910 | inferred from mutant phenotype ; nuclear axial expansion ; GO:0035191 | inferred from mutant phenotype ; ovarian follicle cell development ; GO:0030707 | traceable author statement ; ovarian nurse cell to oocyte transport ; GO:0007300 | traceable author statement ; cellularization ; GO:0007349 | non-traceable author statement ; cytokinesis ; GO:0000910 | non-traceable a…	ATPase activity, coupled ; GO:0042623 | inferred from sequence or structural similarity ; calcium ion binding ; GO:0005509 | non-traceable author statement ; myosin heavy chain binding ; GO:0032036 | inferred from physical interaction with zip ; calcium ion binding ; GO:0005509 | inferred from electronic annotation with InterPro:IPR002048, InterPro:IPR011992	unconventional myosin complex ; GO:0016461 | inferred from sequence or structural similarity with UniProtKB:P19105 ; unconventional myosin complex ; GO:0016461 | non-traceable author statement ; spindle midzone ; GO:0051233 | inferred from direct assay ; cytoplasm ; GO:0005737 | inferred from direct assay ; midbody ; GO:0030496 | inferred from direct assay ; cleavage furrow ; GO:0032154 | inferre…
GB14455-RA	2.18109	5.61371e-07	-		-	-	-	-	-	-
GB30204-RA	2.1727	5.61371e-07	FBgn0003177		-	-	-	-	-	-
GB11358-RA	2.12903	0.003	FBgn0005666	muscle	bt	bent	IPR000719:Protein kinase, catalytic domain ; IPR002290:Serine/threonine- / dual-specificity protein kinase, catalytic domain ; IPR003598:Immunoglobulin subtype 2 ; IPR003599:Immunoglobulin subtype ; IPR003961:Fibronectin, type III ; IPR007110:Immunoglobulin-like ; IPR008271:Serine/threonine-protein kinase, active site ; IPR011009:Protein kinase-like domain ; IPR013783:Immunoglobulin-like fold ; I…	protein phosphorylation ; GO:0006468 | non-traceable author statement ; mesoderm development ; GO:0007498 | inferred from expression pattern ; sarcomere organization ; GO:0045214 | inferred from mutant phenotype ; protein phosphorylation ; GO:0006468 | inferred from electronic annotation with InterPro:IPR000719, InterPro:IPR002290, InterPro:IPR008271	protein serine/threonine kinase activity ; GO:0004674 | non-traceable author statement ; myosin light chain kinase activity ; GO:0004687 | non-traceable author statement ; structural constituent of cytoskeleton ; GO:0005200 | inferred from sequence or structural similarity with EMBL:D83390; protein_id:BAA11908 ; structural constituent of muscle ; GO:0008307 | inferred from direct assay ; ATP bind…	cytoplasm ; GO:0005737 | inferred from sequence or structural similarity with WB:unc-22; WP:CE33017 ; Z disc ; GO:0030018 | inferred from direct assay
GB16215-RA	2.12686	5.61371e-07	FBgn0002772	muscle	Mlc1	Myosin alkali light chain 1	IPR018249:EF-HAND 2 ; IPR011992:EF-hand-like domain	muscle contraction ; GO:0006936 | non-traceable author statement ; mesoderm development ; GO:0007498 | inferred from expression pattern	microfilament motor activity ; GO:0000146 | non-traceable author statement ; ATPase activity, coupled ; GO:0042623 | inferred from sequence or structural similarity ; calcium ion binding ; GO:0005509 | NOT non-traceable author statement ; calcium ion binding ; GO:0005509 | inferred from electronic annotation with InterPro:IPR011992	muscle myosin complex ; GO:0005859 | inferred from direct assay ; muscle myosin complex ; GO:0005859 | non-traceable author statement ; myosin complex ; GO:0016459 | inferred from sequence or structural similarity
GB19234-RA	2.11489	0.002	FBgn0029170	AmelTwld1	TwdlT	TweedleT	IPR004145:Domain of unknown function DUF243	chitin-based cuticle development ; GO:0040003 | inferred from sequence or structural similarity with TwdlD ; body morphogenesis ; GO:0010171 | inferred from sequence or structural similarity with TwdlD	structural constituent of chitin-based cuticle ; GO:0005214 | inferred from sequence or structural similarity with TwdlD	proteinaceous extracellular matrix ; GO:0005578 | inferred from sequence or structural similarity with TwdlD
GB11134-RA	2.07414	5.61371e-07	FBgn0033728	AmelCPR29	Cpr49Ae	Cuticular protein 49Ae	IPR000618:Insect cuticle protein	-	structural constituent of chitin-based cuticle ; GO:0005214 | inferred from sequence or structural similarity with UniProtKB:P21799 ; structural constituent of chitin-based cuticle ; GO:0005214 | inferred from sequence or structural similarity with Pfam:PF00379 inferred from sequence or structural similarity with InterPro:IPR000618	-
GB30333-RA	2.07328	0.001	FBgn0050045	AmelCPR17	Cpr49Aa	Cuticular protein 49Aa	IPR000618:Insect cuticle protein	-	structural constituent of chitin-based cuticle ; GO:0005214 | inferred from sequence or structural similarity with Pfam:PF00379 inferred from sequence or structural similarity with InterPro:IPR000618	-
GB14321-RA	2.07	0.016	FBgn0019644		ATPsyn-b	ATP synthase, subunit b	IPR008688:ATPase, F0 complex, subunit B, mitochondrial ; IPR013837:ATPase, F0 complex subunit B, mitochondrial, metazoa	proton transport ; GO:0015992 | non-traceable author statement ; proton transport ; GO:0015992 | inferred from sequence or structural similarity with UniProtKB:P24539 ; phagocytosis, engulfment ; GO:0006911 | inferred from mutant phenotype ; ATP synthesis coupled proton transport ; GO:0015986 | inferred from electronic annotation with InterPro:IPR008688, InterPro:IPR013837	hydrogen-exporting ATPase activity, phosphorylative mechanism ; GO:0008553 | non-traceable author statement ; hydrogen-exporting ATPase activity, phosphorylative mechanism ; GO:0008553 | inferred from sequence or structural similarity with UniProtKB:P13619 ; hydrogen-exporting ATPase activity, phosphorylative mechanism ; GO:0008553 | inferred from sequence or structural similarity with UniProtKB:…	mitochondrial proton-transporting ATP synthase complex, coupling factor F(o) ; GO:0000276 | inferred from sequence or structural similarity with UniProtKB:P24539 ; lipid particle ; GO:0005811 | inferred from direct assay
GB14511-RA	2.04276	0.008	FBgn0037424		Osi15	Osiris 15	-	biological_process ; GO:0008150 | no biological data available	molecular_function ; GO:0003674 | no biological data available	integral to plasma membrane ; GO:0005887 | inferred from sequence model
GB16568-RA	2.03474	5.61371e-07	FBgn0031830		CoVb	Cytochrome c oxidase subunit Vb	-	mitochondrial electron transport, cytochrome c to oxygen ; GO:0006123 | inferred from sequence or structural similarity with UniProtKB:P10606	cytochrome-c oxidase activity ; GO:0004129 | inferred from sequence or structural similarity with UniProtKB:P00428 ; cytochrome-c oxidase activity ; GO:0004129 | inferred from sequence or structural similarity with UniProtKB:P10606	mitochondrion ; GO:0005739 | inferred from sequence or structural similarity with MGD:Cox5b; MGI:MGI:88475 ; mitochondrial respiratory chain complex IV ; GO:0005751 | inferred from sequence or structural similarity with UniProtKB:P10606 ; lipid particle ; GO:0005811 | inferred from direct assay
GB17614-RA	2.02128	5.61371e-07	FBgn0040773		CoVIIc	Cytochrome c oxidase subunit VIIc	IPR004202:Cytochrome c oxidase subunit VIIc ; IPR023284:Cytochrome c oxidase, subunit VIIc domain	mitochondrial electron transport, cytochrome c to oxygen ; GO:0006123 | non-traceable author statement	cytochrome-c oxidase activity ; GO:0004129 | inferred from sequence or structural similarity with UniProtKB:P15954	mitochondrial respiratory chain complex IV ; GO:0005751 | inferred from sequence or structural similarity with UniProtKB:P15954
GB12532-RA	2.01571	0.001	FBgn0033244		CG8726	-	IPR000719:Protein kinase, catalytic domain ; IPR001683:Phox homologous domain ; IPR003124:WH2 domain ; IPR011009:Protein kinase-like domain	cell communication ; GO:0007154 | inferred from electronic annotation with InterPro:IPR001683 ; protein phosphorylation ; GO:0006468 | NOT inferred from key residues	protein kinase activity ; GO:0004672 | non-traceable author statement ; ATP binding ; GO:0005524 | inferred from electronic annotation with InterPro:IPR000719 ; phosphatidylinositol binding ; GO:0035091 | inferred from electronic annotation with InterPro:IPR001683 ; actin binding ; GO:0003779 | inferred from electronic annotation with InterPro:IPR003124 ; protein kinase activity ; GO:0004672 | NO…	-
GB16466-RA	2.00227	5.61371e-07	-		-	-	-	-	-	-
GB20012-RA	1.98376	5.61371e-07	FBgn0032833		CoIV	Cytochrome c oxidase subunit IV	IPR004203:Cytochrome c oxidase subunit IV family ; IPR013288:Cytochrome c oxidase subunit IV	mitochondrial electron transport, cytochrome c to oxygen ; GO:0006123 | inferred from sequence or structural similarity with UniProtKB:P13073 ; Golgi organization ; GO:0007030 | inferred from mutant phenotype ; cell proliferation ; GO:0008283 | inferred from mutant phenotype ; mitotic cell cycle ; GO:0000278 | inferred from mutant phenotype	cytochrome-c oxidase activity ; GO:0004129 | inferred from sequence or structural similarity with UniProtKB:Q9I8U0 ; cytochrome-c oxidase activity ; GO:0004129 | inferred from sequence or structural similarity with UniProtKB:P13073	mitochondrion ; GO:0005739 | inferred from sequence or structural similarity with MGD:Cox4; MGI:MGI:88473 ; mitochondrial respiratory chain complex IV ; GO:0005751 | inferred from sequence or structural similarity with UniProtKB:P13073 ; lipid particle ; GO:0005811 | inferred from direct assay ; mitochondrion ; GO:0005739 | inferred from direct assay
GB13936-RA	1.97915	0.006	FBgn0038161		CG9269	-	-	biological_process ; GO:0008150 | no biological data available	molecular_function ; GO:0003674 | no biological data available	cellular_component ; GO:0005575 | no biological data available
GB13110-RA	1.97145	0.001	FBgn0035046		CG3683	-	IPR016680:NADH dehydrogenase [ubiquinone] (complex I), alpha subcomplex, subunit 8 ; IPR010625:CHCH	mitochondrial electron transport, NADH to ubiquinone ; GO:0006120 | inferred from sequence or structural similarity with UniProtKB:P51970	NADH dehydrogenase (ubiquinone) activity ; GO:0008137 | inferred from sequence or structural similarity with UniProtKB:P42029 ; NADH dehydrogenase activity ; GO:0003954 | inferred from sequence or structural similarity with UniProtKB:P51970	mitochondrial respiratory chain complex I ; GO:0005747 | inferred from sequence or structural similarity with UniProtKB:P42029 ; mitochondrial respiratory chain complex I ; GO:0005747 | inferred from sequence or structural similarity with UniProtKB:P51970
GB17120-RA	1.9625	5.61371e-07	FBgn0036279		Ncc69	sodium chloride cotransporter 69	IPR002443:Na/K/Cl co-transporter ; IPR004841:Amino acid permease domain ; IPR004842:Na/K/Cl co-transporter superfamily	amino acid transmembrane transport ; GO:0003333 | inferred from sequence or structural similarity with Eaat1 ; rubidium ion transport ; GO:0035826 | inferred from direct assay ; potassium ion transport ; GO:0006813 | inferred from direct assay ; chloride transport ; GO:0006821 | inferred from direct assay	sodium:chloride symporter activity ; GO:0015378 | inferred from sequence or structural similarity with UniProtKB:Q25479 ; amino acid transmembrane transporter activity ; GO:0015171 | inferred from sequence or structural similarity with Eaat1 ; sodium:potassium:chloride symporter activity ; GO:0008511 | inferred from direct assay	integral to membrane ; GO:0016021 | inferred from electronic annotation with InterPro:IPR004842 ; plasma membrane ; GO:0005886 | inferred from direct assay
GB16485-RA	1.94734	0.001	FBgn0016120		ATPsyn-d	ATP synthase, subunit d	IPR008689:ATPase, F0 complex, subunit D, mitochondrial	proton transport ; GO:0015992 | inferred from sequence or structural similarity with UniProtKB:O75947 ; ATP synthesis coupled proton transport ; GO:0015986 | inferred from electronic annotation with InterPro:IPR008689	hydrogen-exporting ATPase activity, phosphorylative mechanism ; GO:0008553 | non-traceable author statement ; hydrogen-exporting ATPase activity, phosphorylative mechanism ; GO:0008553 | inferred from sequence or structural similarity with UniProtKB:P13620 ; hydrogen-exporting ATPase activity, phosphorylative mechanism ; GO:0008553 | inferred from sequence or structural similarity with UniProtKB:…	mitochondrial proton-transporting ATP synthase complex, coupling factor F(o) ; GO:0000276 | inferred from sequence or structural similarity with UniProtKB:O75947 ; lipid particle ; GO:0005811 | inferred from direct assay ; microtubule associated complex ; GO:0005875 | inferred from direct assay ; mitochondrion ; GO:0005739 | inferred from direct assay
GB20132-RA	1.92452	0.005	FBgn0030940		CG15040	-	-	-	-	-
GB18242-RA	1.92111	5.61371e-07	FBgn0001205		-	-	-	-	-	-
GB16917-RA	1.91054	5.61371e-07	FBgn0031021		CG12203	-	IPR006885:NADH dehydrogenase ubiquinone Fe-S protein 4, mitochondrial	electron transport chain ; GO:0022900 | inferred from electronic annotation with InterPro:IPR006885	NADH dehydrogenase (ubiquinone) activity ; GO:0008137 | inferred from sequence or structural similarity with UniProtKB:Q02375 ; NADH dehydrogenase (ubiquinone) activity ; GO:0008137 | inferred from sequence or structural similarity with UniProtKB:O43181	mitochondrial respiratory chain complex I ; GO:0005747 | inferred from sequence or structural similarity with UniProtKB:Q02375 ; mitochondrial respiratory chain complex I ; GO:0005747 | inferred from sequence or structural similarity with UniProtKB:O43181
GB19237-RA	1.91039	0.002	FBgn0054036		-	-	-	-	-	-
GB12853-RA	1.89853	0.009	FBgn0015609		CadN	Cadherin-N	IPR000742:Epidermal growth factor-like domain ; IPR001791:Laminin G domain ; IPR001881:EGF-like calcium-binding ; IPR002126:Cadherin ; IPR006210:Epidermal growth factor-like ; IPR008985:Concanavalin A-like lectin/glucanase ; IPR013032:EGF-like, conserved site ; IPR013320:Concanavalin A-like lectin/glucanase, subgroup ; IPR015919:Cadherin-like ; IPR000233:Cadherin, cytoplasmic domain ; IPR000152:E…	calcium-dependent cell-cell adhesion ; GO:0016339 | inferred from physical interaction with Î±-Cat AND inferred from physical interaction with arm AND inferred from sequence or structural similarity with shg AND inferred from sequence or structural similarity with MGD:Cdh2; MGI:MGI:88355 ; homophilic cell adhesion ; GO:0007156 | inferred from direct assay ; calcium-dependent cell-cell adhesion ; …	cell adhesion molecule binding ; GO:0050839 | inferred from sequence or structural similarity ; receptor activity ; GO:0004872 | inferred from sequence or structural similarity ; beta-catenin binding ; GO:0008013 | non-traceable author statement ; calcium ion binding ; GO:0005509 | inferred from electronic annotation with InterPro:IPR001881, InterPro:IPR002126, InterPro:IPR015919	integral to membrane ; GO:0016021 | inferred from sequence or structural similarity with MGD:Cdh2; MGI:MGI:88355 ; cell-cell junction ; GO:0005911 | inferred from direct assay ; plasma membrane ; GO:0005886 | inferred from sequence or structural similarity with shg ; integral to plasma membrane ; GO:0005887 | inferred from sequence or structural similarity ; plasma membrane ; GO:0005886 | traceab…
GB19626-RA	1.89848	5.61371e-07	FBgn0037416		Osi9	Osiris 9	-	imaginal disc-derived wing morphogenesis ; GO:0007476 | inferred from mutant phenotype	molecular_function ; GO:0003674 | no biological data available	integral to plasma membrane ; GO:0005887 | inferred from sequence model
GB15584-RA	1.88515	0.001	-		-	-	-	-	-	-
GB10658-RA	1.85669	5.61371e-07	FBgn0011455		l(3)neo18	lethal (3) neo18	IPR019173:NADH:ubiquinone oxidoreductase, NDUFB5/SGDH subunit	mitochondrial electron transport, NADH to ubiquinone ; GO:0006120 | inferred from sequence or structural similarity with UniProtKB:O43674 ; determination of adult lifespan ; GO:0008340 | inferred from mutant phenotype ; response to reactive oxygen species ; GO:0000302 | inferred from mutant phenotype	NADH dehydrogenase (ubiquinone) activity ; GO:0008137 | inferred from sequence or structural similarity with UniProtKB:Q02380 ; NADH dehydrogenase activity ; GO:0003954 | inferred from sequence or structural similarity with UniProtKB:O43674	mitochondrial respiratory chain complex I ; GO:0005747 | inferred from sequence or structural similarity with UniProtKB:Q02380 ; mitochondrial respiratory chain complex I ; GO:0005747 | inferred from sequence or structural similarity with UniProtKB:O43674
GB10444-RA	1.84905	5.61371e-07	-		-	-	-	-	-	-
GB18920-RA	1.8465	5.61371e-07	FBgn0021967		Pdsw	Pdsw	IPR019377:NADH-ubiquinone oxidoreductase, subunit 10	mitochondrial electron transport, NADH to ubiquinone ; GO:0006120 | inferred from sequence or structural similarity ; mitochondrial electron transport, NADH to ubiquinone ; GO:0006120 | inferred from sequence or structural similarity with UniProtKB:O96000 ; neurogenesis ; GO:0022008 | inferred from mutant phenotype	NADH dehydrogenase (ubiquinone) activity ; GO:0008137 | inferred from sequence or structural similarity ; NADH dehydrogenase (ubiquinone) activity ; GO:0008137 | inferred from sequence or structural similarity with UniProtKB:Q02373 ; NADH dehydrogenase activity ; GO:0003954 | inferred from sequence or structural similarity with UniProtKB:O96000	mitochondrial respiratory chain complex I ; GO:0005747 | inferred from sequence or structural similarity ; mitochondrial respiratory chain complex I ; GO:0005747 | inferred from sequence or structural similarity with UniProtKB:O96000 ; mitochondrion ; GO:0005739 | inferred from direct assay
GB19561-RA	1.84259	0.003	FBgn0036780		CG7330	-	-	-	-	-
GB13073-RA	1.84077	5.61371e-07	FBgn0037891		CG5214	-	IPR000089:Biotin/lipoyl attachment ; IPR001078:2-oxoacid dehydrogenase acyltransferase, catalytic domain ; IPR003016:2-oxo acid dehydrogenase, lipoyl-binding site ; IPR006255:Dihydrolipoamide succinyltransferase ; IPR011053:Single hybrid motif ; IPR023213:Chloramphenicol acetyltransferase-like domain	tricarboxylic acid cycle ; GO:0006099 | inferred from sequence or structural similarity with UniProtKB:P36957	dihydrolipoyllysine-residue succinyltransferase activity ; GO:0004149 | inferred from sequence or structural similarity with UniProtKB:Q01205 ; dihydrolipoyllysine-residue succinyltransferase activity ; GO:0004149 | inferred from sequence or structural similarity with UniProtKB:P36957	mitochondrial oxoglutarate dehydrogenase complex ; GO:0009353 | inferred from sequence or structural similarity with UniProtKB:Q01205 ; mitochondrial oxoglutarate dehydrogenase complex ; GO:0009353 | inferred from sequence or structural similarity with UniProtKB:P36957 ; lipid particle ; GO:0005811 | inferred from direct assay ; microtubule associated complex ; GO:0005875 | inferred from direct a…
GB14642-RA	1.8371	0.001	FBgn0003432	muscle	sls	-	-	myoblast fusion; mitotic chromosome condensation; locomotion; skeletal muscle tissue development; sarcomere organization; regulation of hemocyte proliferation; muscle attachment; sister chromatid cohesion; mesoderm development.	actin binding; structural constituent of muscle	-
GB14193-RA	1.8355	0.014	FBgn0031957	AmelTwld2	TwdlE	TweedleE	IPR004145:Domain of unknown function DUF243	chitin-based cuticle development ; GO:0040003 | inferred from sequence or structural similarity with TwdlF	structural constituent of chitin-based cuticle ; GO:0005214 | inferred from sequence or structural similarity with TwdlF	proteinaceous extracellular matrix ; GO:0005578 | inferred from sequence or structural similarity with TwdlF
GB11150-RA	1.83044	0.001	FBgn0039576		CG17856	-	IPR003197:Cytochrome d ubiquinol oxidase, 14kDa subunit	mitochondrial electron transport, ubiquinol to cytochrome c ; GO:0006122 | inferred from sequence or structural similarity with UniProtKB:P14927 ; determination of adult lifespan ; GO:0008340 | inferred from mutant phenotype ; mitochondrial respiratory chain complex III assembly ; GO:0034551 | inferred from mutant phenotype ; response to reactive oxygen species ; GO:0000302 | inferred from mutant…	ubiquinol-cytochrome-c reductase activity ; GO:0008121 | inferred from sequence or structural similarity with SGD_LOCUS:QCR7; SGD:S0002937 ; ubiquinol-cytochrome-c reductase activity ; GO:0008121 | inferred from sequence or structural similarity with UniProtKB:P14927	mitochondrial respiratory chain complex III ; GO:0005750 | inferred from sequence or structural similarity with SGD_LOCUS:QCR7; SGD:S0002937 ; mitochondrial respiratory chain complex III ; GO:0005750 | inferred from sequence or structural similarity with UniProtKB:P14927
GB12507-RA	1.81985	0.015	-		-	-	-	-	-	-
GB15018-RA	1.81445	5.61371e-07	FBgn0029167		Hml	Hemolectin	IPR000421:Coagulation factor 5/8 C-terminal type domain ; IPR000742:Epidermal growth factor-like domain ; IPR001007:von Willebrand factor, type C ; IPR001846:von Willebrand factor, type D domain ; IPR002557:Chitin binding domain ; IPR002919:Trypsin Inhibitor-like, cysteine rich domain ; IPR006207:Cystine knot, C-terminal ; IPR006210:Epidermal growth factor-like ; IPR012111:Hemolectin/hemocytin ; …	hemostasis ; GO:0007599 | inferred from mutant phenotype ; wound healing ; GO:0042060 | inferred from mutant phenotype ; melanization defense response ; GO:0035006 | NOT inferred from mutant phenotype ; hemostasis ; GO:0007599 | inferred from expression pattern ; hemolymph coagulation ; GO:0042381 | inferred from mutant phenotype ; chitin metabolic process ; GO:0006030 | inferred from electronic …	protein homodimerization activity ; GO:0042803 | inferred from direct assay ; chitin binding ; GO:0008061 | inferred from electronic annotation with InterPro:IPR002557 ; carbohydrate binding ; GO:0030246 | inferred from sequence or structural similarity	extracellular region ; GO:0005576 | inferred from direct assay
GB10683-RA	1.81379	5.61371e-07	FBgn0033603	AmelCPR25	Cpr47Ef	Cuticular protein 47Ef	-	-	structural constituent of chitin-based larval cuticle ; GO:0008010 | inferred from sequence or structural similarity with UniProtKB:O02387 ; structural constituent of chitin-based cuticle ; GO:0005214 | inferred from sequence or structural similarity with Pfam:PF00379 inferred from sequence or structural similarity with InterPro:IPR000618	-
GB19004-RA	1.80617	5.61371e-07	FBgn0036642		-	-	-	-	-	-
GB14664-RA	1.80108	0.001	FBgn0026323		Tak1	TGF-beta activated kinase 1	IPR000719:Protein kinase, catalytic domain ; IPR008271:Serine/threonine-protein kinase, active site ; IPR011009:Protein kinase-like domain ; IPR017441:Protein kinase, ATP binding site ; IPR001245:Serine-threonine/tyrosine-protein kinase catalytic domain	JNK cascade ; GO:0007254 | traceable author statement ; apoptotic process ; GO:0006915 | inferred from mutant phenotype ; JNK cascade ; GO:0007254 | inferred from genetic interaction with bsk AND inferred from genetic interaction with hep ; apoptotic process ; GO:0006915 | inferred from genetic interaction with W AND inferred from genetic interaction with grim AND inferred from genetic interactio…	MAP kinase kinase kinase activity ; GO:0004709 | inferred from sequence or structural similarity ; MAP kinase kinase kinase activity ; GO:0004709 | inferred from sequence or structural similarity with NCBI_NP:663305 ; protein kinase activity ; GO:0004672 | non-traceable author statement ; JUN kinase kinase kinase activity ; GO:0004706 | inferred from mutant phenotype ; MAP kinase kinase kinase ac…	cellular_component ; GO:0005575 | no biological data available
GB16704-RA	1.7902	5.61371e-07	FBgn0011836		Taf2	TBP-associated factor 2	IPR014782:Peptidase M1, membrane alanine aminopeptidase, N-terminal	transcription initiation from RNA polymerase II promoter ; GO:0006367 | inferred from sequence or structural similarity with HGNC_gene:TAF2; HGNC:11536; OMIM:604912 AND inferred from sequence or structural similarity with SGD_LOCUS:TSM1; SGD:S0000638 ; regulation of transcription, DNA-dependent ; GO:0006355 | non-traceable author statement ; neurogenesis ; GO:0022008 | inferred from mutant phenot…	transcription factor binding ; GO:0008134 | inferred from physical interaction with Taf11 ; sequence-specific DNA binding ; GO:0043565 | inferred from direct assay ; TBP-class protein binding RNA polymerase II transcription factor activity involved in preinitiation complex assembly ; GO:0001129 | inferred from physical interaction with Tbp ; transcription factor binding ; GO:0008134 | inferred fr…	transcription factor TFIID complex ; GO:0005669 | inferred from sequence or structural similarity with HGNC_gene:TAF2; HGNC:11536; OMIM:604912 AND inferred from sequence or structural similarity with SGD_LOCUS:TSM1; SGD:S0000638 ; nucleus ; GO:0005634 | non-traceable author statement ; nucleus ; GO:0005634 | inferred from direct assay ; transcription factor TFIID complex ; GO:0005669 | inferred f…
GB12973-RA	1.79013	5.61371e-07	FBgn0050038		-	-	-	-	-	-
GB12526-RA	1.78777	5.61371e-07	FBgn0022160		Gpo-1	Glycerophosphate oxidase-1	IPR018247:EF-Hand 1, calcium-binding site ; IPR018249:EF-HAND 2 ; IPR000447:FAD-dependent glycerol-3-phosphate dehydrogenase ; IPR002048:Calcium-binding EF-hand ; IPR006076:FAD dependent oxidoreductase ; IPR011992:EF-hand-like domain	glycerol metabolic process ; GO:0006071 | inferred from sequence or structural similarity with UniProtKB:P43304 ; glycerophosphate shuttle ; GO:0006127 | inferred from mutant phenotype ; flight behavior ; GO:0007629 | inferred from mutant phenotype ; neurogenesis ; GO:0022008 | inferred from mutant phenotype ; glycerol-3-phosphate metabolic process ; GO:0006072 | inferred from electronic annotati…	glycerol-3-phosphate dehydrogenase activity ; GO:0004368 | inferred from sequence or structural similarity with UniProtKB:P35571 ; glycerol-3-phosphate dehydrogenase activity ; GO:0004368 | inferred from sequence or structural similarity with UniProtKB:P43304 ; glycerol-3-phosphate dehydrogenase activity ; GO:0004368 | inferred from mutant phenotype ; calcium ion binding ; GO:0005509 | inferred f…	lipid particle ; GO:0005811 | inferred from direct assay ; mitochondrion ; GO:0005739 | inferred from sequence or structural similarity with UniProtKB:P35571 ; mitochondrion ; GO:0005739 | inferred from sequence or structural similarity with UniProtKB:P43304 ; mitochondrion ; GO:0005739 | inferred by curator from GO:0004368|GO:0006127 ; mitochondrial inner membrane ; GO:0005743 | inferred from di…
GB20015-RA	1.78545	0.009	FBgn0033869	AmelCPR23	Cpr50Cb	Cuticular protein 50Cb	IPR000618:Insect cuticle protein	-	structural constituent of chitin-based cuticle ; GO:0005214 | inferred from sequence or structural similarity with UniProtKB:P45583 ; structural constituent of chitin-based cuticle ; GO:0005214 | inferred from sequence or structural similarity with Pfam:PF00379 inferred from sequence or structural similarity with InterPro:IPR000618	-
GB17626-RA	1.78241	5.61371e-07	FBgn0036762		CG7430	-	IPR001327:Pyridine nucleotide-disulphide oxidoreductase, NAD-binding domain ; IPR004099:Pyridine nucleotide-disulphide oxidoreductase, dimerisation ; IPR006258:Dihydrolipoamide dehydrogenase ; IPR012999:Pyridine nucleotide-disulphide oxidoreductase, class I, active site ; IPR013027:FAD-dependent pyridine nucleotide-disulphide oxidoreductase ; IPR023753:Pyridine nucleotide-disulphide oxidoreductas…	glycine catabolic process ; GO:0006546 | inferred from sequence or structural similarity with UniProtKB:P09622 ; lipoamide metabolic process ; GO:0006748 | inferred from sequence or structural similarity with UniProtKB:P09622 ; tricarboxylic acid cycle ; GO:0006099 | inferred from sequence or structural similarity with UniProtKB:P09622 ; cell redox homeostasis ; GO:0045454 | inferred from electro…	dihydrolipoyl dehydrogenase activity ; GO:0004148 | inferred from sequence or structural similarity with UniProtKB:P09622 ; flavin adenine dinucleotide binding ; GO:0050660 | inferred from electronic annotation with InterPro:IPR001327, InterPro:IPR004099, InterPro:IPR006258, InterPro:IPR016156	lipid particle ; GO:0005811 | inferred from direct assay ; mitochondrial alpha-ketoglutarate dehydrogenase complex ; GO:0005947 | inferred from sequence or structural similarity with UniProtKB:P09622 ; glycine cleavage complex ; GO:0005960 | inferred from sequence or structural similarity with UniProtKB:P09622
GB12980-RA	1.76742	5.61371e-07	FBgn0021848		-	-	-	-	-	-
GB18784-RA	1.76652	0.004	FBgn0032538		CG16885	-	-	-	-	-
GB18086-RA	1.76345	0.003	FBgn0031228		CG11455	-	IPR019342:NADH:ubiquinone oxidoreductase, iron-sulphur subunit 5	mitochondrial electron transport, NADH to ubiquinone ; GO:0006120 | inferred from sequence or structural similarity with UniProtKB:O43920	NADH dehydrogenase activity ; GO:0003954 | inferred from sequence or structural similarity with UniProtKB:O43920	mitochondrial respiratory chain complex I ; GO:0005747 | inferred from sequence or structural similarity with UniProtKB:O43920
GB16129-RA	1.76286	5.61371e-07	FBgn0039112		CG10219	-	IPR007992:Cytochrome b, succinate dehydrogenase small subunit, CybS	tricarboxylic acid cycle ; GO:0006099 | inferred from sequence or structural similarity with UniProtKB:O14521 ; mitochondrial electron transport, succinate to ubiquinone ; GO:0006121 | inferred from electronic annotation with InterPro:IPR007992	succinate dehydrogenase (ubiquinone) activity ; GO:0008177 | inferred from sequence or structural similarity with UniProtKB:O14521 ; succinate dehydrogenase activity ; GO:0000104 | inferred from sequence or structural similarity with UniProtKB:O14521 ; heme binding ; GO:0020037 | inferred from electronic annotation with InterPro:IPR007992	mitochondrial respiratory chain complex II ; GO:0005749 | inferred from sequence or structural similarity with UniProtKB:O14521 ; mitochondrial inner membrane ; GO:0005743 | inferred from sequence or structural similarity with UniProtKB:O14521 ; integral to membrane ; GO:0016021 | inferred from electronic annotation with InterPro:IPR007992
GB13489-RA	1.76042	5.61371e-07	FBgn0050371		CG30371	-	IPR000859:CUB ; IPR001254:Peptidase S1/S6, chymotrypsin/Hap ; IPR001314:Peptidase S1A, chymotrypsin-type ; IPR009003:Peptidase cysteine/serine, trypsin-like ; IPR018114:Peptidase S1/S6, chymotrypsin/Hap, active site	proteolysis ; GO:0006508 | non-traceable author statement ; proteolysis ; GO:0006508 | inferred from electronic annotation with InterPro:IPR001254, InterPro:IPR001314, InterPro:IPR018114	serine-type endopeptidase activity ; GO:0004252 | non-traceable author statement ; serine-type endopeptidase activity ; GO:0004252 | inferred from electronic annotation with InterPro:IPR001254, InterPro:IPR001314, InterPro:IPR018114	-
GB17587-RA	1.75637	0.001	FBgn0033710		CG17739	-	IPR000884:Thrombospondin, type 1 repeat ; IPR002223:Proteinase inhibitor I2, Kunitz metazoa ; IPR002861:Reeler domain ; IPR009465:Spondin, N-terminal	-	serine-type endopeptidase inhibitor activity ; GO:0004867 | inferred from electronic annotation with InterPro:IPR002223	extracellular region ; GO:0005576 | inferred from sequence or structural similarity with EMBL:AF149302; protein_id:AAD41495.1
GB19666-RB	1.75632	0.005	FBgn0039897		CG1674	-	-	-	-	-
GB14832-RA	1.73765	5.61371e-07	FBgn0014028		SdhB	Succinate dehydrogenase B	IPR025192:Succinate dehydogenase/fumarate reductase N-terminal ; IPR001041:2Fe-2S ferredoxin-type domain ; IPR004489:Succinate dehydrogenase/fumarate reductase iron-sulphur protein ; IPR006058:2Fe-2S ferredoxin, iron-sulphur binding site ; IPR009051:Alpha-helical ferredoxin ; IPR012285:Fumarate reductase, C-terminal ; IPR012675:Beta-grasp domain ; IPR017896:4Fe-4S ferredoxin-type, iron-sulpur bin…	tricarboxylic acid cycle ; GO:0006099 | non-traceable author statement ; tricarboxylic acid cycle ; GO:0006099 | inferred from sequence or structural similarity with UniProtKB:P21912 ; mitochondrial electron transport, succinate to ubiquinone ; GO:0006121 | inferred from direct assay	succinate dehydrogenase (ubiquinone) activity ; GO:0008177 | inferred from sequence or structural similarity with SGD_LOCUS:SDH2; SGD:S0003964 ; succinate dehydrogenase (ubiquinone) activity ; GO:0008177 | non-traceable author statement ; succinate dehydrogenase (ubiquinone) activity ; GO:0008177 | inferred from sequence or structural similarity with UniProtKB:P21912 ; electron carrier activity ;…	mitochondrial respiratory chain complex II ; GO:0005749 | inferred from sequence or structural similarity with SGD_LOCUS:SDH2; SGD:S0003964 ; mitochondrial respiratory chain complex II ; GO:0005749 | non-traceable author statement ; mitochondrial respiratory chain complex II ; GO:0005749 | inferred from sequence or structural similarity with UniProtKB:P21912 ; microtubule associated complex ; GO:…
GB10926-RA	1.73044	5.61371e-07	FBgn0038662		Mpc1	Mitochondrial pyruvate carrier	IPR005336:Uncharacterised protein family UPF0041	pyruvate metabolic process ; GO:0006090 | inferred from mutant phenotype	-	mitochondrion ; GO:0005739 | inferred from direct assay
GB10474-RA	1.72887	5.61371e-07	FBgn0031505		CG12400	-	IPR009423:NADH:ubiquinone oxidoreductase, subunit b14.5b	mitochondrial electron transport, NADH to ubiquinone ; GO:0006120 | inferred from sequence or structural similarity with UniProtKB:O95298	NADH dehydrogenase (ubiquinone) activity ; GO:0008137 | inferred from sequence or structural similarity with EMBL:AF070652 ; NADH dehydrogenase activity ; GO:0003954 | inferred from sequence or structural similarity with UniProtKB:O95298	mitochondrial respiratory chain complex I ; GO:0005747 | inferred from sequence or structural similarity with EMBL:AF070652 ; mitochondrial respiratory chain complex I ; GO:0005747 | inferred from sequence or structural similarity with UniProtKB:O95298
GB30512-RC	1.70822	0.035	FBgn0003721	muscle	Tm1	Tropomyosin 1	IPR000533:Tropomyosin	pole plasm oskar mRNA localization ; GO:0045451 | inferred from mutant phenotype ; pole plasm oskar mRNA localization ; GO:0045451 | traceable author statement ; muscle contraction ; GO:0006936 | non-traceable author statement ; dendrite morphogenesis ; GO:0048813 | inferred from mutant phenotype ; pole plasm assembly ; GO:0007315 | non-traceable author statement ; dendrite morphogenesis ; GO:004…	actin binding ; GO:0003779 | inferred from sequence or structural similarity ; actin binding ; GO:0003779 | traceable author statement	muscle thin filament tropomyosin ; GO:0005862 | non-traceable author statement ; sarcomere ; GO:0030017 | inferred from direct assay ; filamentous actin ; GO:0031941 | colocalizes_with inferred from direct assay ; investment cone ; GO:0070865 | inferred from direct assay ; sarcoplasmic reticulum ; GO:0016529 | colocalizes_with inferred from direct assay
GB15102-RA	1.70384	5.61371e-07	FBgn0011361		mtacp1	mitochondrial acyl carrier protein 1	IPR009081:Acyl carrier protein-like ; IPR003231:Acyl carrier protein (ACP)	mitochondrial electron transport, NADH to ubiquinone ; GO:0006120 | inferred from sequence alignment with UniProtKB:P52505 ; fatty acid biosynthetic process ; GO:0006633 | inferred from sequence alignment with UniProtKB:P52505 ; fatty acid biosynthetic process ; GO:0006633 | inferred from electronic annotation with InterPro:IPR003231	phosphopantetheine binding ; GO:0031177 | inferred from sequence alignment with UniProtKB:P52505 ; ACP phosphopantetheine attachment site binding involved in fatty acid biosynthetic process ; GO:0000036 | inferred from sequence alignment with UniProtKB:P52505	mitochondrion ; GO:0005739 | inferred from sequence alignment with UniProtKB:P52505
GB19618-RA	1.69971	0.006	FBgn0034157		resilin	resilin	IPR000618:Insect cuticle protein	biological_process ; GO:0008150 | no biological data available	structural constituent of chitin-based cuticle ; GO:0005214 | inferred from sequence or structural similarity with Pfam:PF00379 inferred from sequence or structural similarity with InterPro:IPR000618	-
GB11669-RA	1.69685	0.002	FBgn0034248		CG14483	-	IPR018625:Protein of unknown function DUF2346	-	-	-
GB15641-RA	1.6911	0.028	FBgn0037288		CG14661	-	IPR010562:Haemolymph juvenile hormone binding	-	-	-
GB19850-RA	1.68887	0.012	FBgn0010218		-	-	-	-	-	-
GB18960-RA	1.68398	0.001	FBgn0038922		CG6439	-	IPR001804:Isocitrate/isopropylmalate dehydrogenase ; IPR004434:Isocitrate dehydrogenase NAD-dependent ; IPR024084:Isopropylmalate dehydrogenase-like domain	tricarboxylic acid cycle ; GO:0006099 | inferred from sequence or structural similarity with UniProtKB:O43837	isocitrate dehydrogenase (NAD+) activity ; GO:0004449 | inferred from sequence or structural similarity with EMBL:AF090321 ; isocitrate dehydrogenase (NAD+) activity ; GO:0004449 | inferred from sequence or structural similarity with UniProtKB:O43837 ; NAD binding ; GO:0051287 | inferred from electronic annotation with InterPro:IPR001804 ; magnesium ion binding ; GO:0000287 | inferred from electr…	mitochondrion ; GO:0005739 | inferred from sequence or structural similarity with EMBL:AF090321 ; mitochondrion ; GO:0005739 | inferred from sequence or structural similarity with UniProtKB:O43837 ; microtubule associated complex ; GO:0005875 | inferred from direct assay
GB16493-RA	1.6814	5.61371e-07	FBgn0038426		mRpS33	mitochondrial ribosomal protein S33	IPR013219:Ribosomal protein S27/S33, mitochondrial	translation ; GO:0006412 | inferred from sequence or structural similarity with UniProtKB:Q9Y291	structural constituent of ribosome ; GO:0003735 | inferred from sequence or structural similarity with UniProtKB:Q9Y291	mitochondrial small ribosomal subunit ; GO:0005763 | inferred from sequence or structural similarity with UniProtKB:Q9Y291
GB19293-RA	1.68132	5.61371e-07	FBgn0000409		Cyt-c-p	Cytochrome c proximal	IPR002327:Cytochrome c, class IA/ IB ; IPR009056:Cytochrome c domain ; IPR003088:Cytochrome c, class I	oxidative phosphorylation ; GO:0006119 | inferred from sequence or structural similarity with SGD_LOCUS:CYC1; SGD:S0003809	electron carrier activity ; GO:0009055 | inferred from direct assay ; electron transporter, transferring electrons from CoQH2-cytochrome c reductase complex and cytochrome c oxidase complex activity ; GO:0045155 | inferred from sequence or structural similarity with UniProtKB:P12831 ; electron carrier activity ; GO:0009055 | inferred from sequence or structural similarity with UniProtKB:P00001 ; …	mitochondrial inner membrane ; GO:0005743 | inferred from sequence or structural similarity with SGD_LOCUS:CYC1; SGD:S0003809 ; mitochondrion ; GO:0005739 | inferred from direct assay ; mitochondrial matrix ; GO:0005759 | inferred from sequence or structural similarity with UniProtKB:P00001
GB10896-RA	1.68124	0.009	FBgn0051997		CG31997	-	-	biological_process ; GO:0008150 | no biological data available	molecular_function ; GO:0003674 | no biological data available	extracellular space ; GO:0005615 | inferred from sequence model
GB18365-RA	1.68021	0.007	FBgn0000046		Act87E	Actin 87E	IPR004000:Actin-like ; IPR004001:Actin, conserved site ; IPR020902:Actin/actin-like conserved site	cytoskeleton organization ; GO:0007010 | inferred from sequence or structural similarity	structural constituent of cytoskeleton ; GO:0005200 | inferred from sequence or structural similarity ; ATP binding ; GO:0005524 | inferred from electronic annotation with InterPro:IPR004001	actin filament ; GO:0005884 | inferred from sequence or structural similarity ; actin filament ; GO:0005884 | non-traceable author statement ; lipid particle ; GO:0005811 | inferred from direct assay
GB12614-RA	1.65894	0.002	FBgn0000046		Act87E	Actin 87E	IPR004000:Actin-like ; IPR004001:Actin, conserved site ; IPR020902:Actin/actin-like conserved site	cytoskeleton organization ; GO:0007010 | inferred from sequence or structural similarity	structural constituent of cytoskeleton ; GO:0005200 | inferred from sequence or structural similarity ; ATP binding ; GO:0005524 | inferred from electronic annotation with InterPro:IPR004001	actin filament ; GO:0005884 | inferred from sequence or structural similarity ; actin filament ; GO:0005884 | non-traceable author statement ; lipid particle ; GO:0005811 | inferred from direct assay
GB13970-RA	1.65128	5.61371e-07	FBgn0029942		CG2059	-	IPR000073:Alpha/beta hydrolase fold-1	biological_process ; GO:0008150 | no biological data available	carboxylesterase activity ; GO:0004091 | inferred from direct assay	cellular_component ; GO:0005575 | no biological data available
GB20087-RA	1.64891	0.006	FBgn0032421		crok	crooked	-	septate junction assembly ; GO:0019991 | inferred from mutant phenotype ; regulation of tube size, open tracheal system ; GO:0035151 | inferred from mutant phenotype	-	cytoplasm ; GO:0005737 | inferred from direct assay
GB12875-RA	1.64746	5.61371e-07	FBgn0037873		SdhC	Succinate dehydrogenase C	IPR000701:Succinate dehydrogenase/Fumarate reductase, transmembrane subunit ; IPR018495:Succinate dehydrogenase, cytochrome b subunit, conserved site ; IPR014314:Succinate dehydrogenase, cytochrome b556 subunit ; IPR014361:Succinate dehydrogenase, cytochrome b560 subunit	mitochondrial electron transport, succinate to ubiquinone ; GO:0006121 | inferred from sequence or structural similarity with NCBI_gi:4506863 ; succinate metabolic process ; GO:0006105 | inferred from sequence or structural similarity with NCBI_gi:4506863 ; tricarboxylic acid cycle ; GO:0006099 | inferred from sequence or structural similarity with NCBI_gi:4506863 ; tricarboxylic acid cycle ; GO:…	succinate dehydrogenase activity ; GO:0000104 | inferred from sequence or structural similarity with NCBI_gi:4506863 ; succinate dehydrogenase (ubiquinone) activity ; GO:0008177 | inferred from sequence or structural similarity with UniProtKB:Q99643 ; electron carrier activity ; GO:0009055 | inferred from electronic annotation with InterPro:IPR018495	mitochondrial respiratory chain complex II ; GO:0005749 | inferred from sequence or structural similarity with NCBI_gi:4506863 ; mitochondrial respiratory chain complex II ; GO:0005749 | inferred from sequence or structural similarity with UniProtKB:Q99643
GB20076-RA	1.64513	0.001	FBgn0033109	muscle	coro	coro	IPR001680:WD40 repeat ; IPR017986:WD40-repeat-containing domain ; IPR015943:WD40/YVTN repeat-like-containing domain ; IPR015505:Coronin ; IPR015048:Domain of unknown function DUF1899 ; IPR015049:Domain of unknown function DUF1900 ; IPR019775:WD40 repeat, conserved site	adult somatic muscle development ; GO:0007527 | inferred from mutant phenotype	actin binding ; GO:0003779 | inferred from sequence or structural similarity with UniProtKB:P31146	actin cytoskeleton ; GO:0015629 | non-traceable author statement ; mitotic spindle ; GO:0072686 | inferred from direct assay
GB18183-RA	1.64319	0.009	-		-	-	-	-	-	-
GB19422-RA	1.63923	5.61371e-07	FBgn0027291		l(1)G0156	lethal (1) G0156	IPR001804:Isocitrate/isopropylmalate dehydrogenase ; IPR004434:Isocitrate dehydrogenase NAD-dependent ; IPR019818:Isocitrate/isopropylmalate dehydrogenase, conserved site ; IPR024084:Isopropylmalate dehydrogenase-like domain	tricarboxylic acid cycle ; GO:0006099 | inferred from sequence or structural similarity with UniProtKB:P50213 ; tricarboxylic acid cycle ; GO:0006099 | inferred from sequence or structural similarity with UniProtKB:P56471	isocitrate dehydrogenase (NAD+) activity ; GO:0004449 | inferred from sequence or structural similarity with SGD_LOCUS:IDH2; SGD:S0005662 ; isocitrate dehydrogenase (NAD+) activity ; GO:0004449 | inferred from sequence or structural similarity with UniProtKB:P50213 ; isocitrate dehydrogenase (NAD+) activity ; GO:0004449 | inferred from sequence or structural similarity with UniProtKB:P56471 ; NAD…	lipid particle ; GO:0005811 | inferred from direct assay ; mitochondrial matrix ; GO:0005759 | inferred from sequence or structural similarity with SGD_LOCUS:IDH2; SGD:S0005662 ; mitochondrion ; GO:0005739 | inferred from sequence or structural similarity with UniProtKB:P50213 ; mitochondrion ; GO:0005739 | inferred from sequence or structural similarity with UniProtKB:P56471 ; microtubule associ…
GB15657-RA	1.63503	5.61371e-07	FBgn0027495		CG8378	-	IPR001214:SET domain ; IPR002893:Zinc finger, MYND-type ; IPR023114:Elongated TPR repeat-containing domain	negative regulation of gene expression ; GO:0010629 | inferred from sequence or structural similarity with Smyd4	histone deacetylase binding ; GO:0042826 | inferred from sequence or structural similarity with Smyd4 ; zinc ion binding ; GO:0008270 | inferred from electronic annotation with InterPro:IPR002893	nucleus ; GO:0005634 | inferred from direct assay ; cytoplasm ; GO:0005737 | inferred from direct assay
GB30195-RA	1.63297	0.009	FBgn0029876		-	-	-	-	-	-
GB12841-RA	1.62729	5.61371e-07	FBgn0036728		CG7580	-	IPR004205:Cytochrome b-c1 complex subunit 8	mitochondrial electron transport, ubiquinol to cytochrome c ; GO:0006122 | inferred from sequence or structural similarity with UniProtKB:O14949	ubiquinol-cytochrome-c reductase activity ; GO:0008121 | inferred from sequence or structural similarity with UniProtKB:P13271 ; ubiquinol-cytochrome-c reductase activity ; GO:0008121 | inferred from sequence or structural similarity with UniProtKB:O14949 ; ubiquinone binding ; GO:0048039 | inferred from sequence or structural similarity with UniProtKB:O14949	mitochondrial respiratory chain complex III ; GO:0005750 | inferred from sequence or structural similarity with UniProtKB:P13271 ; mitochondrial respiratory chain complex III ; GO:0005750 | inferred from sequence or structural similarity with UniProtKB:O14949 ; lipid particle ; GO:0005811 | inferred from direct assay
GB16243-RA	1.62082	0.009	FBgn0004360	muscle	Wnt2	Wnt oncogene analog 2	IPR018161:Secreted growth factor Wnt protein, conserved site ; IPR005817:Wnt	open tracheal system development ; GO:0007424 | inferred from genetic interaction with wg ; muscle organ development ; GO:0007517 | inferred from mutant phenotype ; axon extension ; GO:0048675 | inferred from mutant phenotype ; Wnt receptor signaling pathway ; GO:0016055 | inferred from sequence or structural similarity with wg	receptor binding ; GO:0005102 | inferred from sequence or structural similarity with wg	extracellular region ; GO:0005576 | inferred from sequence or structural similarity with wg
GB10859-RA	1.6195	5.61371e-07	FBgn0039669		CG2014	-	IPR006137:NADH:ubiquinone oxidoreductase-like, 20kDa subunit ; IPR006138:NADH-ubiquinone oxidoreductase, 20 Kd subunit ; IPR014406:[NiFe]-hydrogenase-3-type complex, small subunit/NADH:quinone oxidoreductase, subunit NuoB	mitochondrial electron transport, NADH to ubiquinone ; GO:0006120 | inferred from sequence or structural similarity with UniProtKB:O75251	NADH dehydrogenase (ubiquinone) activity ; GO:0008137 | inferred from sequence or structural similarity with UniProtKB:P42026 ; NADH dehydrogenase activity ; GO:0003954 | inferred from sequence or structural similarity with UniProtKB:P42026 ; NADH dehydrogenase activity ; GO:0003954 | inferred from sequence or structural similarity with UniProtKB:O75251 ; 4 iron, 4 sulfur cluster binding ; GO:005…	mitochondrial respiratory chain complex I ; GO:0005747 | inferred from sequence or structural similarity with UniProtKB:P42026 ; mitochondrial respiratory chain complex I ; GO:0005747 | inferred from sequence or structural similarity with UniProtKB:O75251
GB10009-RA	1.61565	5.61371e-07	FBgn0003884		alphaTub84B	alpha-Tubulin at 84B	IPR000217:Tubulin ; IPR002452:Alpha tubulin ; IPR003008:Tubulin/FtsZ, GTPase domain ; IPR008280:Tubulin/FtsZ, C-terminal ; IPR017975:Tubulin, conserved site ; IPR018316:Tubulin/FtsZ, 2-layer sandwich domain ; IPR023123:Tubulin, C-terminal	mitotic cell cycle spindle assembly checkpoint ; GO:0007094 | inferred from direct assay ; antimicrobial humoral response ; GO:0019730 | inferred from mutant phenotype ; cellular process ; GO:0009987 | inferred from mutant phenotype ; mitotic spindle organization ; GO:0007052 | inferred from mutant phenotype ; microtubule-based movement ; GO:0007018 | inferred from electronic annotation with Inte…	structural constituent of cytoskeleton ; GO:0005200 | inferred from sequence or structural similarity ; GTP binding ; GO:0005525 | non-traceable author statement ; GTP binding ; GO:0005525 | inferred from electronic annotation with InterPro:IPR000217, InterPro:IPR002452, InterPro:IPR008280, InterPro:IPR017975, InterPro:IPR018316 ; structural molecule activity ; GO:0005198 | inferred from electron…	microtubule ; GO:0005874 | inferred from sequence or structural similarity ; microtubule ; GO:0005874 | non-traceable author statement ; tubulin complex ; GO:0045298 | non-traceable author statement ; spindle ; GO:0005819 | inferred from direct assay ; centrosome ; GO:0005813 | inferred from direct assay ; astral microtubule ; GO:0000235 | inferred from direct assay
GB18146-RA	1.61417	5.61371e-07	FBgn0052736		CG32736	-	-	biological_process ; GO:0008150 | no biological data available	molecular_function ; GO:0003674 | no biological data available	cellular_component ; GO:0005575 | no biological data available
GB15475-RA	1.61304	5.61371e-07	FBgn0030552		mRpL38	mitochondrial ribosomal protein L38	IPR008914:Phosphatidylethanolamine-binding protein PEBP	translation ; GO:0006412 | inferred from sequence or structural similarity with EMBL:AI074410	structural constituent of ribosome ; GO:0003735 | inferred from sequence or structural similarity with EMBL:AI074410 ; phosphatidylethanolamine binding ; GO:0008429 | inferred from sequence or structural similarity with EMBL:AF016423	mitochondrial large ribosomal subunit ; GO:0005762 | inferred from sequence or structural similarity with EMBL:AI074410
GB10916-RA	1.61219	5.61371e-07	FBgn0032511		CG9306	-	-	mitochondrial electron transport, NADH to ubiquinone ; GO:0006120 | inferred from sequence or structural similarity with UniProtKB:Q9Y6M9	NADH dehydrogenase (ubiquinone) activity ; GO:0008137 | inferred from sequence or structural similarity with UniProtKB:Q02369 ; NADH dehydrogenase activity ; GO:0003954 | inferred from sequence or structural similarity with UniProtKB:Q9Y6M9	mitochondrial respiratory chain complex I ; GO:0005747 | inferred from sequence or structural similarity with UniProtKB:Q02369 ; mitochondrial respiratory chain complex I ; GO:0005747 | inferred from sequence or structural similarity with UniProtKB:Q9Y6M9
GB17038-RA	1.60836	5.61371e-07	FBgn0030853		CG5703	-	IPR002023:NADH:ubiquinone oxidoreductase, 24kDa subunit ; IPR012336:Thioredoxin-like fold	mitochondrial electron transport, NADH to ubiquinone ; GO:0006120 | inferred from sequence or structural similarity with UniProtKB:P19404	NADH dehydrogenase (ubiquinone) activity ; GO:0008137 | inferred from sequence or structural similarity with UniProtKB:P04394 ; NADH dehydrogenase activity ; GO:0003954 | inferred from sequence or structural similarity with UniProtKB:P19404 ; NAD binding ; GO:0051287 | inferred from electronic annotation with InterPro:IPR002023	mitochondrial respiratory chain complex I ; GO:0005747 | inferred from sequence or structural similarity with UniProtKB:P04394 ; mitochondrial respiratory chain complex I ; GO:0005747 | inferred from sequence or structural similarity with UniProtKB:P19404 ; mitochondrion ; GO:0005739 | inferred from direct assay
GB11063-RA	1.60494	0.022	FBgn0032538		CG16885	-	-	-	-	-
GB13526-RA	1.59573	5.61371e-07	FBgn0025839		CG3621	-	IPR009947:NADH:ubiquinone oxidoreductase subunit B14.5a	mitochondrial electron transport, NADH to ubiquinone ; GO:0006120 | inferred from sequence or structural similarity with UniProtKB:O95182	NADH dehydrogenase (ubiquinone) activity ; GO:0008137 | inferred from sequence or structural similarity with UniProtKB:Q05752 ; NADH dehydrogenase activity ; GO:0003954 | inferred from sequence or structural similarity with UniProtKB:O95182	mitochondrial respiratory chain complex I ; GO:0005747 | inferred from sequence or structural similarity ; mitochondrial respiratory chain complex I ; GO:0005747 | inferred from sequence or structural similarity with UniProtKB:Q05752 ; mitochondrial respiratory chain complex I ; GO:0005747 | inferred from sequence or structural similarity with UniProtKB:O95182
GB15885-RA	1.59149	5.61371e-07	-		-	-	-	-	-	-
GB13069-RA	1.59061	0.002	-		-	-	-	-	-	-
GB12303-RA	1.57925	0.005	FBgn0026059	muscle	Mhcl	Myosin heavy chain-like	IPR000048:IQ motif, EF-hand binding site ; IPR001478:PDZ domain ; IPR001609:Myosin head, motor domain ; IPR002928:Myosin tail	-	ATPase activity, coupled ; GO:0042623 | inferred from sequence or structural similarity ; ATP binding ; GO:0005524 | inferred from electronic annotation with InterPro:IPR001609 ; motor activity ; GO:0003774 | inferred from electronic annotation with InterPro:IPR001609, InterPro:IPR002928	myosin complex ; GO:0016459 | inferred from sequence or structural similarity ; myosin complex ; GO:0016459 | inferred from sequence or structural similarity with EMBL:D86970; protein_id:BAA13206
GB16124-RA	1.57587	0.001	FBgn0034940		CG16787	-	IPR018790:Protein of unknown function DUF2358	-	-	-
GB10455-RA	1.57278	5.61371e-07	FBgn0030136		RpS28b	Ribosomal protein S28b	IPR000289:Ribosomal protein S28e ; IPR012340:Nucleic acid-binding, OB-fold ; IPR016027:Nucleic acid-binding, OB-fold-like	translation ; GO:0006412 | inferred from electronic annotation with InterPro:IPR000289	structural constituent of ribosome ; GO:0003735 | inferred from sequence or structural similarity with NCBI_gi:4506715	lipid particle ; GO:0005811 | inferred from direct assay ; cytosolic small ribosomal subunit ; GO:0022627 | inferred from sequence or structural similarity with NCBI_gi:4506715
GB17883-RA	1.57188	0.007	FBgn0031436		CG3214	-	IPR007763:NADH:ubiquinone oxidoreductase, 17.2kDa subunit	mitochondrial electron transport, NADH to ubiquinone ; GO:0006120 | inferred from sequence or structural similarity with UniProtKB:Q9UI09	NADH dehydrogenase (ubiquinone) activity ; GO:0008137 | inferred from sequence or structural similarity with EMBL:AJ011400; protein_id:CAA09608 ; NADH dehydrogenase activity ; GO:0003954 | inferred from sequence or structural similarity with UniProtKB:Q9UI09 ; electron carrier activity ; GO:0009055 | inferred from electronic annotation with InterPro:IPR007763	mitochondrial respiratory chain complex I ; GO:0005747 | inferred from sequence or structural similarity with EMBL:AJ011400; protein_id:CAA09608 ; mitochondrial respiratory chain complex I ; GO:0005747 | inferred from sequence or structural similarity with UniProtKB:Q9UI09
GB15438-RA	1.56655	5.61371e-07	FBgn0040705		CG15434	-	IPR007741:Ribosomal protein/NADH dehydrogenase domain ; IPR016464:NADH dehydrogenase [ubiquinone] (complex I), alpha subcomplex, subunit 2 ; IPR012336:Thioredoxin-like fold	mitochondrial electron transport, NADH to ubiquinone ; GO:0006120 | inferred from sequence or structural similarity with UniProtKB:O43678	NADH dehydrogenase activity ; GO:0003954 | inferred from sequence or structural similarity with UniProtKB:O43678	mitochondrial respiratory chain complex I ; GO:0005747 | inferred from sequence or structural similarity with UniProtKB:O43678
GB11489-RA	1.55915	5.61371e-07	FBgn0019957		ND42	NADH:ubiquinone reductase 42kD subunit precursor	IPR002624:Deoxynucleoside kinase ; IPR015828:NADH:ubiquinone oxidoreductase, 42kDa subunit	mitochondrial electron transport, NADH to ubiquinone ; GO:0006120 | inferred from sequence or structural similarity with UniProtKB:O95299 ; nucleobase-containing compound metabolic process ; GO:0006139 | inferred from electronic annotation with InterPro:IPR002624	NADH dehydrogenase (ubiquinone) activity ; GO:0008137 | non-traceable author statement ; NADH dehydrogenase activity ; GO:0003954 | non-traceable author statement ; NADH dehydrogenase activity ; GO:0003954 | inferred from sequence or structural similarity with UniProtKB:O95299 ; ATP binding ; GO:0005524 | inferred from electronic annotation with InterPro:IPR002624 ; phosphotransferase activity, a…	lipid particle ; GO:0005811 | inferred from direct assay ; mitochondrial respiratory chain complex I ; GO:0005747 | non-traceable author statement ; mitochondrial matrix ; GO:0005759 | non-traceable author statement ; mitochondrial respiratory chain complex I ; GO:0005747 | inferred from sequence or structural similarity with UniProtKB:O95299 ; mitochondrion ; GO:0005739 | inferred from direct as…
GB19246-RA	1.54697	5.61371e-07	FBgn0028436		ECSIT	ECSIT	IPR010418:ECSIT	innate immune response ; GO:0045087 | inferred from direct assay ; Toll signaling pathway ; GO:0008063 | non-traceable author statement ; defense response ; GO:0006952 | non-traceable author statement ; signal transduction ; GO:0007165 | non-traceable author statement	protein binding ; GO:0005515 | inferred from physical interaction with Traf6	-
GB12863-RA	1.53234	5.61371e-07	FBgn0036173		CG7394	-	IPR001623:Heat shock protein DnaJ, N-terminal	neurogenesis ; GO:0022008 | inferred from mutant phenotype	heat shock protein binding ; GO:0031072 | inferred from electronic annotation with InterPro:IPR001623	-
GB10424-RA	1.52753	0.013	FBgn0050045	AmelCPR24	Cpr49Aa	Cuticular protein 49Aa	IPR000618:Insect cuticle protein	-	structural constituent of chitin-based cuticle ; GO:0005214 | inferred from sequence or structural similarity with Pfam:PF00379 inferred from sequence or structural similarity with InterPro:IPR000618	-
GB14627-RA	1.51748	0.001	FBgn0020766		Aats-phe	Phenylalanyl-tRNA synthetase	IPR002319:Phenylalanyl-tRNA synthetase ; IPR004530:Phenylalanyl-tRNA synthetase, class IIc, mitochondrial ; IPR005121:Phenylalanyl-tRNA synthetase, beta subunit, ferrodoxin-fold anticodon-binding ; IPR006195:Aminoacyl-tRNA synthetase, class II	phenylalanyl-tRNA aminoacylation ; GO:0006432 | inferred from sequence or structural similarity with UniProtKB:P08425 ; phenylalanyl-tRNA aminoacylation ; GO:0006432 | inferred from sequence or structural similarity with EMBL:J02691 ; tRNA processing ; GO:0008033 | inferred from electronic annotation with InterPro:IPR005121	phenylalanine-tRNA ligase activity ; GO:0004826 | inferred from sequence or structural similarity with UniProtKB:P08425 ; phenylalanine-tRNA ligase activity ; GO:0004826 | inferred from sequence or structural similarity with EMBL:J02691 ; phenylalanine-tRNA ligase activity ; GO:0004826 | non-traceable author statement ; tRNA binding ; GO:0000049 | inferred from electronic annotation with InterPro…	mitochondrion ; GO:0005739 | inferred from sequence or structural similarity with UniProtKB:P08425
GB15252-RA	1.50243	0.002	FBgn0030605		CG5548	-	IPR008698:NADH:ubiquinone oxidoreductase, B18 subunit	mitochondrial electron transport, NADH to ubiquinone ; GO:0006120 | inferred from sequence or structural similarity with UniProtKB:P17568	NADH dehydrogenase (ubiquinone) activity ; GO:0008137 | inferred from sequence or structural similarity with UniProtKB:Q02368 ; NADH dehydrogenase activity ; GO:0003954 | inferred from sequence or structural similarity with UniProtKB:Q02368 ; NADH dehydrogenase activity ; GO:0003954 | inferred from sequence or structural similarity with UniProtKB:P17568	mitochondrial respiratory chain complex I ; GO:0005747 | inferred from sequence or structural similarity with UniProtKB:Q02368 ; mitochondrial respiratory chain complex I ; GO:0005747 | inferred from sequence or structural similarity with UniProtKB:P17568
GB17476-RA	1.50203	5.61371e-07	FBgn0017567		ND23	NADH:ubiquinone reductase 23kD subunit precursor	IPR010226:NADH-quinone oxidoreductase, chain I ; IPR017896:4Fe-4S ferredoxin-type, iron-sulpur binding domain ; IPR017900:4Fe-4S ferredoxin, iron-sulphur binding, conserved site ; IPR001450:4Fe-4S binding domain ; IPR012285:Fumarate reductase, C-terminal	mitochondrial electron transport, NADH to ubiquinone ; GO:0006120 | inferred from sequence or structural similarity with UniProtKB:O00217	NADH dehydrogenase (ubiquinone) activity ; GO:0008137 | inferred from sequence or structural similarity ; NADH dehydrogenase activity ; GO:0003954 | inferred from sequence or structural similarity with UniProtKB:O00217 ; electron carrier activity ; GO:0009055 | inferred from electronic annotation with InterPro:IPR001450, InterPro:IPR017900 ; 4 iron, 4 sulfur cluster binding ; GO:0051539 | inferre…	mitochondrial respiratory chain complex I ; GO:0005747 | inferred from sequence or structural similarity ; mitochondrial respiratory chain complex I ; GO:0005747 | inferred from sequence or structural similarity with UniProtKB:O00217 ; mitochondrion ; GO:0005739 | inferred from direct assay
GB15916-RA	1.49308	5.61371e-07	FBgn0020907	muscle	Scp2	Sarcoplasmic calcium-binding protein 2	IPR018247:EF-Hand 1, calcium-binding site ; IPR018249:EF-HAND 2 ; IPR002048:Calcium-binding EF-hand ; IPR011992:EF-hand-like domain	-	calcium ion binding ; GO:0005509 | non-traceable author statement ; GTPase activity ; GO:0003924 | inferred from direct assay ; GTPase activity ; GO:0003924 | inferred from sequence or structural similarity with UniProtKB:O76730 ; calcium ion binding ; GO:0005509 | inferred from sequence or structural similarity with UniProtKB:O76730	sarcoplasmic reticulum ; GO:0016529 | inferred from sequence or structural similarity with UniProtKB:O76730
GB10284-RA	1.48628	0.001	FBgn0047038		CG6463	-	IPR006806:ETC complex I subunit	mitochondrial electron transport, NADH to ubiquinone ; GO:0006120 | inferred from sequence or structural similarity with UniProtKB:Q16718	NADH dehydrogenase (ubiquinone) activity ; GO:0008137 | inferred from sequence or structural similarity with NCBI_gi:4826848 ; NADH dehydrogenase activity ; GO:0003954 | inferred from sequence or structural similarity with UniProtKB:Q16718	mitochondrial respiratory chain complex I ; GO:0005747 | inferred from sequence or structural similarity with NCBI_gi:4826848 ; mitochondrial respiratory chain complex I ; GO:0005747 | inferred from sequence or structural similarity with UniProtKB:Q16718
GB16751-RA	1.47967	0.008	FBgn0010612		l(2)06225	lethal (2) 06225	IPR006808:ATPase, F0 complex, subunit G, mitochondrial ; IPR016702:Mitochondrial ATP synthase subunit g, animal	proton transport ; GO:0015992 | inferred from sequence or structural similarity with UniProtKB:O75964 ; ATP synthesis coupled proton transport ; GO:0015986 | inferred from electronic annotation with InterPro:IPR006808	hydrogen-exporting ATPase activity, phosphorylative mechanism ; GO:0008553 | inferred from sequence or structural similarity with UniProtKB:Q28852 ; hydrogen-exporting ATPase activity, phosphorylative mechanism ; GO:0008553 | inferred from sequence or structural similarity with UniProtKB:O75964	lipid particle ; GO:0005811 | inferred from direct assay ; mitochondrial proton-transporting ATP synthase complex, coupling factor F(o) ; GO:0000276 | inferred from sequence or structural similarity with UniProtKB:O75964
GB17868-RA	1.47442	5.61371e-07	FBgn0039909		CG1970	-	IPR001135:NADH-quinone oxidoreductase, subunit D ; IPR010219:NADH dehydrogenase I, subunit D ; IPR014029:NADH:ubiquinone oxidoreductase, 49kDa subunit, conserved site ; IPR022885:NAD(P)H-quinone oxidoreductase subunit D/H	mitochondrial electron transport, NADH to ubiquinone ; GO:0006120 | inferred from sequence or structural similarity with UniProtKB:O95299 ; lateral inhibition ; GO:0046331 | inferred from mutant phenotype	NADH dehydrogenase (ubiquinone) activity ; GO:0008137 | inferred from sequence or structural similarity with UniProtKB:P17694 ; NADH dehydrogenase activity ; GO:0003954 | inferred from sequence or structural similarity with UniProtKB:P17694 ; NADH dehydrogenase activity ; GO:0003954 | inferred from sequence or structural similarity with UniProtKB:O95299 ; NAD binding ; GO:0051287 | inferred from …	mitochondrial respiratory chain complex I ; GO:0005747 | inferred from sequence or structural similarity with UniProtKB:P17694 ; mitochondrial respiratory chain complex I ; GO:0005747 | inferred from sequence or structural similarity with UniProtKB:O95299 ; mitochondrion ; GO:0005739 | inferred from direct assay
GB13470-RA	1.46635	0.001	FBgn0022770	cuticular	Peritrophin-A	Peritrophin A	IPR002557:Chitin binding domain	chitin metabolic process ; GO:0006030 | inferred from electronic annotation with InterPro:IPR002557 ; multicellular organism reproduction ; GO:0032504 | inferred from expression pattern	chitin binding ; GO:0008061 | non-traceable author statement ; structural constituent of peritrophic membrane ; GO:0016490 | inferred from sequence or structural similarity with EMBL:AF000606 ; chitin binding ; GO:0008061 | inferred from reviewed computational analysis ; chitin binding ; GO:0008061 | inferred from electronic annotation with InterPro:IPR002557	extracellular space ; GO:0005615 | inferred from direct assay
GB17767-RA	1.45299	5.61371e-07	FBgn0050185		CG30185	-	IPR010987:Glutathione S-transferase, C-terminal-like ; IPR017933:Glutathione S-transferase/chloride channel, C-terminal ; IPR004046:Glutathione S-transferase, C-terminal	-	-	microtubule associated complex ; GO:0005875 | inferred from direct assay
GB14800-RA	1.44415	0.021	FBgn0030940		CG15040	-	-	-	-	-
GB15172-RA	1.44081	0.003	FBgn0028336		l(1)G0255	lethal (1) G0255	IPR000362:Fumarate lyase ; IPR005677:Fumarate hydratase, class II ; IPR008948:L-Aspartase-like ; IPR018951:Fumarase C, C-terminal ; IPR024083:L-Aspartase-like, N-terminal ; IPR020557:Fumarate lyase, conserved site ; IPR022761:Lyase 1, N-terminal	tricarboxylic acid cycle ; GO:0006099 | inferred from sequence or structural similarity with UniProtKB:P07954 ; fumarate metabolic process ; GO:0006106 | inferred from electronic annotation with InterPro:IPR005677	fumarate hydratase activity ; GO:0004333 | inferred from sequence or structural similarity with NCBI_NP:498642 ; fumarate hydratase activity ; GO:0004333 | inferred from sequence or structural similarity with UniProtKB:P07954	mitochondrion ; GO:0005739 | inferred from sequence or structural similarity with MGD:Fh1; MGI:MGI:95530 ; cytoplasm ; GO:0005737 | inferred from sequence or structural similarity with UniProtKB:P07954 ; mitochondrion ; GO:0005739 | inferred from sequence or structural similarity with UniProtKB:P07954 ; tricarboxylic acid cycle enzyme complex ; GO:0045239 | inferred from electronic annotation wit…
GB14791-RA	1.43672	5.61371e-07	FBgn0011211		blw	bellwether	IPR000194:ATPase, F1/V1/A1 complex, alpha/beta subunit, nucleotide-binding domain ; IPR000793:ATPase, F1/V1/A1 complex, alpha/beta subunit, C-terminal ; IPR004100:ATPase, F1/V1/A1 complex, alpha/beta subunit, N-terminal ; IPR005294:ATPase, F1 complex, alpha subunit ; IPR023366:ATPase, F1/A1 complex, alpha subunit, N-terminal ; IPR018118:ATPase, F1/A1 complex, alpha/beta subunit, N-terminal ; IPR0…	spermatid development ; GO:0007286 | inferred from mutant phenotype ; growth ; GO:0040007 | inferred from mutant phenotype ; proton transport ; GO:0015992 | non-traceable author statement ; proton transport ; GO:0015992 | inferred from sequence or structural similarity with UniProtKB:P25705 ; phagocytosis, engulfment ; GO:0006911 | inferred from mutant phenotype ; ATP synthesis coupled proton tra…	hydrogen-exporting ATPase activity, phosphorylative mechanism ; GO:0008553 | non-traceable author statement ; hydrogen-exporting ATPase activity, phosphorylative mechanism ; GO:0008553 | inferred from sequence or structural similarity with UniProtKB:P25705 ; proton-transporting ATPase activity, rotational mechanism ; GO:0046961 | inferred from electronic annotation with InterPro:IPR004100, InterP…	mitochondrial proton-transporting ATP synthase complex, catalytic core F(1) ; GO:0000275 | inferred from sequence or structural similarity with UniProtKB:P25705 ; lipid particle ; GO:0005811 | inferred from direct assay ; microtubule associated complex ; GO:0005875 | inferred from direct assay ; mitochondrion ; GO:0005739 | inferred from direct assay
GB10253-RA	1.4349	0.041	FBgn0034877		levy	levy	IPR001349:Cytochrome c oxidase, subunit VIa	mitochondrial electron transport, cytochrome c to oxygen ; GO:0006123 | inferred from mutant phenotype ; determination of adult lifespan ; GO:0008340 | inferred from mutant phenotype ; mitochondrial electron transport, cytochrome c to oxygen ; GO:0006123 | inferred from sequence or structural similarity with UniProtKB:P12074 AND inferred from sequence or structural similarity with UniProt:Q02221	cytochrome-c oxidase activity ; GO:0004129 | contributes_to inferred from mutant phenotype ; enzyme regulator activity ; GO:0030234 | inferred from mutant phenotype ; cytochrome-c oxidase activity ; GO:0004129 | inferred from sequence or structural similarity with UniProtKB:Q9TTT7 ; cytochrome-c oxidase activity ; GO:0004129 | inferred from sequence or structural similarity with UniProtKB:P12074 …	mitochondrial respiratory chain complex IV ; GO:0005751 | inferred by curator from GO:0004129 ; microsome ; GO:0005792 | inferred from direct assay ; mitochondrial respiratory chain complex IV ; GO:0005751 | inferred from sequence or structural similarity with UniProtKB:P12074 AND inferred from sequence or structural similarity with UniProt:Q02221 ; lipid particle ; GO:0005811 | inferred from dir…
GB12402-RA	1.43189	5.61371e-07	FBgn0033162		CG1707	-	IPR004360:Glyoxalase/fosfomycin resistance/dioxygenase domain ; IPR004361:Glyoxalase I ; IPR018146:Glyoxalase I, conserved site	-	lactoylglutathione lyase activity ; GO:0004462 | inferred from sequence or structural similarity with UniProtKB:Q09751 ; metal ion binding ; GO:0046872 | inferred from electronic annotation with InterPro:IPR004361, InterPro:IPR018146	-
GB16445-RA	1.42698	0.001	FBgn0033961		CG12859	-	IPR009866:NADH:ubiquinone oxidoreductase, subunit NDUFB4	mitochondrial electron transport, NADH to ubiquinone ; GO:0006120 | inferred from sequence or structural similarity with UniProtKB:O95168	NADH dehydrogenase activity ; GO:0003954 | inferred from sequence or structural similarity with UniProtKB:O95168 ; NADH dehydrogenase (ubiquinone) activity ; GO:0008137 | inferred from electronic annotation with InterPro:IPR009866	mitochondrial respiratory chain complex I ; GO:0005747 | inferred from sequence or structural similarity with UniProtKB:O95168 ; mitochondrion ; GO:0005739 | inferred from direct assay
GB11432-RA	1.42433	0.022	FBgn0026562		BM-40-SPARC	BM-40-SPARC	IPR001999:Osteonectin-like, conserved site ; IPR011992:EF-hand-like domain ; IPR018247:EF-Hand 1, calcium-binding site ; IPR003645:Follistatin-like, N-terminal ; IPR019577:SPARC/Testican, calcium-binding domain	cell adhesion ; GO:0007155 | inferred from sequence or structural similarity ; mesoderm development ; GO:0007498 | inferred from expression pattern ; Malpighian tubule morphogenesis ; GO:0007443 | inferred from mutant phenotype ; extracellular matrix constituent secretion ; GO:0070278 | inferred from mutant phenotype ; ventral cord development ; GO:0007419 | inferred from mutant phenotype ; trach…	calcium ion binding ; GO:0005509 | inferred from electronic annotation with InterPro:IPR011992, InterPro:IPR019577	basement membrane ; GO:0005604 | non-traceable author statement ; proteinaceous extracellular matrix ; GO:0005578 | inferred from sequence or structural similarity ; proteinaceous extracellular matrix ; GO:0005578 | inferred from electronic annotation with InterPro:IPR019577 ; extracellular space ; GO:0005615 | inferred from electronic annotation with InterPro:IPR001999
GB14012-RA	1.41857	5.61371e-07	FBgn0034497		CG9090	-	IPR018108:Mitochondrial substrate/solute carrier ; IPR023395:Mitochondrial carrier domain	phosphate ion transport ; GO:0006817 | inferred from sequence or structural similarity with UniProtKB:Q00325	phosphate ion transmembrane transporter activity ; GO:0015114 | inferred from sequence or structural similarity with UniProtKB:Q00325 ; transmembrane transporter activity ; GO:0022857 | inferred from sequence or structural similarity	mitochondrial envelope ; GO:0005740 | inferred from sequence or structural similarity ; mitochondrial envelope ; GO:0005740 | inferred from sequence or structural similarity with UniProtKB:Q00325
GB17561-RA	1.41503	0.012	FBgn0042112		mRpL36	mitochondrial ribosomal protein L36	IPR000473:Ribosomal protein L36	translation ; GO:0006412 | inferred from electronic annotation with InterPro:IPR000473	structural constituent of ribosome ; GO:0003735 | inferred from sequence or structural similarity with UniProtKB:Q9P0M9	mitochondrial large ribosomal subunit ; GO:0005762 | inferred from sequence or structural similarity with UniProtKB:Q9P0M9
GB16465-RA	1.41155	5.61371e-07	FBgn0033679		CG8888	-	IPR002198:Short-chain dehydrogenase/reductase SDR ; IPR016040:NAD(P)-binding domain	metabolic process ; GO:0008152 | inferred from electronic annotation with InterPro:IPR002198	oxidoreductase activity, acting on CH-OH group of donors ; GO:0016614 | inferred from sequence or structural similarity with EMBL:AF030513 ; nucleotide binding ; GO:0000166 | inferred from electronic annotation with InterPro:IPR016040	-
GB19169-RA	1.40291	0.02	FBgn0034412		abba	another B-box affiliate	IPR001841:Zinc finger, RING-type ; IPR013017:NHL repeat, subgroup ; IPR011042:Six-bladed beta-propeller, TolB-like ; IPR018957:Zinc finger, C3HC4 RING-type ; IPR001258:NHL repeat ; IPR013083:Zinc finger, RING/FYVE/PHD-type	-	zinc ion binding ; GO:0008270 | inferred from electronic annotation with InterPro:IPR001841	-
GB16909-RA	1.39402	0.006	FBgn0013988	muscle	Strn-Mlck	Stretchin-Mlck	IPR000719:Protein kinase, catalytic domain ; IPR002290:Serine/threonine- / dual-specificity protein kinase, catalytic domain ; IPR003598:Immunoglobulin subtype 2 ; IPR003599:Immunoglobulin subtype ; IPR003961:Fibronectin, type III ; IPR007110:Immunoglobulin-like ; IPR008271:Serine/threonine-protein kinase, active site ; IPR011009:Protein kinase-like domain ; IPR013783:Immunoglobulin-like fold ; I…	protein phosphorylation ; GO:0006468 | inferred from sequence or structural similarity ; protein phosphorylation ; GO:0006468 | non-traceable author statement ; protein phosphorylation ; GO:0006468 | inferred from electronic annotation with InterPro:IPR000719, InterPro:IPR002290, InterPro:IPR008271	myosin light chain kinase activity ; GO:0004687 | inferred from direct assay AND inferred from sequence or structural similarity ; protein serine/threonine kinase activity ; GO:0004674 | non-traceable author statement ; calmodulin-dependent protein kinase activity ; GO:0004683 | inferred from direct assay ; myosin light chain kinase activity ; GO:0004687 | inferred from sequence or structural sim…	microtubule associated complex ; GO:0005875 | inferred from direct assay
GB11987-RA	1.38459	5.61371e-07	FBgn0039257		tnc	tenectin	IPR001007:von Willebrand factor, type C	wing disc morphogenesis ; GO:0007472 | inferred from mutant phenotype ; imaginal disc-derived wing morphogenesis ; GO:0007476 | inferred from mutant phenotype ; imaginal disc-derived male genitalia morphogenesis ; GO:0048803 | inferred from mutant phenotype	integrin binding ; GO:0005178 | inferred from direct assay ; extracellular matrix structural constituent ; GO:0005201 | inferred from sequence model	extracellular matrix ; GO:0031012 | inferred from direct assay ; extracellular matrix ; GO:0031012 | inferred from sequence model
GB15119-RA	1.38356	5.61371e-07	FBgn0051961		CG31961	-	IPR006599:CARP motif ; IPR012945:Tubulin binding cofactor C ; IPR017901:C-CAP/cofactor C-like domain	tubulin complex assembly ; GO:0007021 | inferred from sequence or structural similarity with UniProtKB:Q15814 ; neurogenesis ; GO:0022008 | inferred from mutant phenotype	binding ; GO:0005488 | inferred from electronic annotation with InterPro:IPR006599	-
GB15487-RA	1.38226	0.003	-		-	-	-	-	-	-
GB16371-RA	1.37784	0.001	FBgn0033570		CG7712	-	IPR008011:Complex 1 LYR protein ; IPR016488:NADH dehydrogenase [ubiquinone] (complex I), alpha subcomplex, subunit 6	mitochondrial electron transport, NADH to ubiquinone ; GO:0006120 | inferred from sequence or structural similarity with UniProtKB:P56556	NADH dehydrogenase (ubiquinone) activity ; GO:0008137 | inferred from sequence or structural similarity with NCBI_gi:4505359 ; NADH dehydrogenase activity ; GO:0003954 | inferred from sequence or structural similarity with UniProtKB:P56556	mitochondrial respiratory chain complex I ; GO:0005747 | inferred from sequence or structural similarity with NCBI_gi:4505359 ; mitochondrial respiratory chain complex I ; GO:0005747 | inferred from sequence or structural similarity with UniProtKB:P56556
GB13595-RA	1.37523	5.61371e-07	FBgn0039252		CG11771	-	IPR001567:Peptidase M3A/M3B ; IPR024077:Neurolysin/Thimet oligopeptidase, domain 2 ; IPR024079:Metallopeptidase, catalytic domain	proteolysis ; GO:0006508 | inferred from electronic annotation with InterPro:IPR001567	metalloendopeptidase activity ; GO:0004222 | inferred from sequence or structural similarity with EMBL:D90916; protein_id:BAA18678	-
GB15345-RA	1.36682	0.04	FBgn0030171		-	-	-	-	-	-
GB11683-RA	1.36584	0.002	FBgn0029868		CG3446	-	IPR009346:GRIM-19	mitochondrial electron transport, NADH to ubiquinone ; GO:0006120 | inferred from sequence or structural similarity with UniProtKB:Q9P0J0	NADH dehydrogenase activity ; GO:0003954 | inferred from sequence or structural similarity with UniProtKB:Q9P0J0	mitochondrial respiratory chain complex I ; GO:0005747 | inferred from sequence or structural similarity with UniProtKB:Q9P0J0
GB13420-RA	1.36402	0.001	FBgn0035980		CG4447	-	IPR002661:Ribosome recycling factor ; IPR023584:Ribosome recycling factor domain ; IPR016000:Ribosome recycling factor, metazoan	translation ; GO:0006412 | inferred from electronic annotation with InterPro:IPR002661	-	mitochondrion ; GO:0005739 | inferred from electronic annotation with InterPro:IPR016000
GB30329-RA	1.36268	0.016	FBgn0002741	muscle	Mhc	-	-	adult somatic; skeletal muscle myosin thick filament assembly; locomotion; muscle contraction; myofibril assembly; muscle organ development; muscle cell differentiation; flight; epithelial cell migration, open tracheal system.	actin-dependent ATPase activity; protein homodimerization activity; structural constituent of muscle	-
GB17715-RA	1.35112	0.004	FBgn0039765		mRpS18C	mitochondrial ribosomal protein S18C	IPR001648:Ribosomal protein S18	translation ; GO:0006412 | inferred from sequence or structural similarity with UniProtKB:Q9Y3D5	structural constituent of ribosome ; GO:0003735 | inferred from sequence or structural similarity with UniProtKB:Q9Y3D5	mitochondrial small ribosomal subunit ; GO:0005763 | inferred from sequence or structural similarity with UniProtKB:Q9Y3D5
GB19224-RA	1.34997	5.61371e-07	FBgn0050415		-	-	-	-	-	-
GB15355-RA	1.3438	0.008	FBgn0035404		CG12079	-	IPR001268:NADH:ubiquinone oxidoreductase, 30kDa subunit ; IPR010218:NADH dehydrogenase, subunit C ; IPR020396:NADH:ubiquinone oxidoreductase, 30kDa subunit, conserved site	oxidation-reduction process ; GO:0055114 | inferred from electronic annotation with InterPro:IPR001268, InterPro:IPR010218, InterPro:IPR020396	NADH dehydrogenase (ubiquinone) activity ; GO:0008137 | inferred from sequence or structural similarity with EMBL:M58469 ; NADH dehydrogenase activity ; GO:0003954 | inferred from sequence or structural similarity with UniProtKB:O75489	mitochondrial respiratory chain complex I ; GO:0005747 | inferred from sequence or structural similarity with EMBL:M58469 ; mitochondrial respiratory chain complex I ; GO:0005747 | inferred from sequence or structural similarity with UniProtKB:O75489 ; mitochondrion ; GO:0005739 | inferred from direct assay
GB14698-RA	1.33784	0.039	FBgn0032889		CG9331	-	IPR006139:D-isomer specific 2-hydroxyacid dehydrogenase, catalytic domain ; IPR006140:D-isomer specific 2-hydroxyacid dehydrogenase, NAD-binding ; IPR016040:NAD(P)-binding domain	oxidation-reduction process ; GO:0055114 | inferred from electronic annotation with InterPro:IPR006139, InterPro:IPR006140	oxidoreductase activity, acting on the CH-OH group of donors, NAD or NADP as acceptor ; GO:0016616 | inferred from electronic annotation with InterPro:IPR006139, InterPro:IPR006140 ; NAD binding ; GO:0051287 | inferred from electronic annotation with InterPro:IPR006139	extracellular region ; GO:0005576 | inferred from direct assay
GB15326-RA	1.33404	0.006	FBgn0027785		NP15.6	NP15.6	IPR019329:NADH:ubiquinone oxidoreductase, ESSS subunit	biological_process ; GO:0008150 | no biological data available	molecular_function ; GO:0003674 | no biological data available	cellular_component ; GO:0005575 | no biological data available
GB15450-RA	1.334	0.001	FBgn0082582	muscle	tmod	tropomodulin	IPR004934:Tropomodulin	cytoskeleton organization ; GO:0007010 | inferred from sequence or structural similarity with MGD:Tmod1; MGI:MGI:98775 ; imaginal disc-derived wing morphogenesis ; GO:0007476 | inferred from mutant phenotype	actin binding ; GO:0003779 | inferred from sequence or structural similarity ; tropomyosin binding ; GO:0005523 | non-traceable author statement ; tropomyosin binding ; GO:0005523 | inferred from electronic annotation with InterPro:IPR004934	fusome ; GO:0045169 | inferred from direct assay ; cytoskeleton ; GO:0005856 | inferred from electronic annotation with InterPro:IPR004934
GB18953-RA	1.32777	0.004	FBgn0031912		CG5261	-	IPR000089:Biotin/lipoyl attachment ; IPR001078:2-oxoacid dehydrogenase acyltransferase, catalytic domain ; IPR003016:2-oxo acid dehydrogenase, lipoyl-binding site ; IPR004167:E3 binding ; IPR006257:Dihydrolipoamide acetyltransferase, long form ; IPR011053:Single hybrid motif ; IPR023213:Chloramphenicol acetyltransferase-like domain	acetyl-CoA biosynthetic process from pyruvate ; GO:0006086 | inferred from sequence or structural similarity with UniProtKB:P10515	dihydrolipoyllysine-residue acetyltransferase activity ; GO:0004742 | inferred from sequence or structural similarity with UniProtKB:P08461 ; dihydrolipoyllysine-residue acetyltransferase activity ; GO:0004742 | inferred from sequence or structural similarity with UniProtKB:P10515	lipid particle ; GO:0005811 | inferred from direct assay ; mitochondrial pyruvate dehydrogenase complex ; GO:0005967 | inferred from sequence or structural similarity with UniProtKB:P08461 ; mitochondrial pyruvate dehydrogenase complex ; GO:0005967 | inferred from sequence or structural similarity with UniProtKB:P10515
GB30119-RA	1.32767	0.005	FBgn0030204		Or9a	Odorant receptor 9a	IPR004117:Olfactory receptor, Drosophila	sensory perception of smell ; GO:0007608 | inferred from sequence or structural similarity ; sensory perception of smell ; GO:0007608 | inferred from electronic annotation with InterPro:IPR004117	olfactory receptor activity ; GO:0004984 | inferred from sequence or structural similarity ; olfactory receptor activity ; GO:0004984 | inferred from direct assay ; odorant binding ; GO:0005549 | inferred from electronic annotation with InterPro:IPR004117	integral to membrane ; GO:0016021 | inferred from sequence or structural similarity ; membrane ; GO:0016020 | inferred from electronic annotation with InterPro:IPR004117
GB13712-RA	1.32109	0.043	FBgn0033936		CG17386	-	IPR006630:RNA-binding protein Lupus La ; IPR011991:Winged helix-turn-helix transcription repressor DNA-binding ; IPR024642:SUZ-C domain ; IPR012677:Nucleotide-binding, alpha-beta plait	-	nucleotide binding ; GO:0000166 | inferred from electronic annotation with InterPro:IPR012677	-
GB12185-RA	1.32057	0.002	FBgn0010482		l(2)01289	lethal (2) 01289	IPR012336:Thioredoxin-like fold ; IPR013766:Thioredoxin domain	cell redox homeostasis ; GO:0045454 | inferred from electronic annotation with InterPro:IPR013766	protein disulfide isomerase activity ; GO:0003756 | inferred from sequence or structural similarity with UniProtKB:Q14554	plasma membrane ; GO:0005886 | inferred from sequence or structural similarity
GB13101-RA	1.32005	5.61371e-07	FBgn0033608		CG13220	-	-	-	-	-
GB14892-RA	1.31767	5.61371e-07	FBgn0034649		CG9865	-	IPR007704:Mannosyltransferase, DXD	GPI anchor biosynthetic process ; GO:0006506 | inferred from electronic annotation with InterPro:IPR007704	transferase activity, transferring hexosyl groups ; GO:0016758 | inferred from electronic annotation with InterPro:IPR007704	endoplasmic reticulum membrane ; GO:0005789 | inferred from electronic annotation with InterPro:IPR007704 ; integral to membrane ; GO:0016021 | inferred from electronic annotation with InterPro:IPR007704
GB18986-RA	1.31678	5.61371e-07	FBgn0031683		CG4230	-	-	-	-	-
GB14778-RA	1.31398	0.001	FBgn0030572		mRpS25	mitochondrial ribosomal protein S25	IPR007741:Ribosomal protein/NADH dehydrogenase domain ; IPR012336:Thioredoxin-like fold	translation ; GO:0006412 | inferred from sequence or structural similarity with EMBL:AI243774 AND inferred from sequence or structural similarity with EMBL:AW249185 ; translation ; GO:0006412 | inferred from sequence or structural similarity with UniProtKB:P82663 ; translation ; GO:0006412 | non-traceable author statement	structural constituent of ribosome ; GO:0003735 | inferred from sequence or structural similarity with EMBL:AI243774 AND inferred from sequence or structural similarity with EMBL:AW249185 ; structural constituent of ribosome ; GO:0003735 | inferred from sequence or structural similarity with UniProtKB:P82663 ; structural constituent of ribosome ; GO:0003735 | non-traceable author statement	mitochondrial small ribosomal subunit ; GO:0005763 | inferred from sequence or structural similarity with EMBL:AI243774 AND inferred from sequence or structural similarity with EMBL:AW249185 ; mitochondrial small ribosomal subunit ; GO:0005763 | inferred from sequence or structural similarity with UniProtKB:P82663 ; mitochondrial small ribosomal subunit ; GO:0005763 | non-traceable author stateme…
GB12181-RA	1.29847	5.61371e-07	FBgn0031845		-	-	-	-	-	-
GB16879-RA	1.27814	0.002	FBgn0039159		mRpS24	mitochondrial ribosomal protein S24	-	translation ; GO:0006412 | inferred from sequence or structural similarity with EMBL:AI086409 AND inferred from sequence or structural similarity with EMBL:AI870515 AND inferred from sequence or structural similarity with EMBL:AW022634 AND inferred from sequence or structural similarity with EMBL:W46469 ; translation ; GO:0006412 | inferred from sequence or structural similarity with UniProtKB:P8…	structural constituent of ribosome ; GO:0003735 | inferred from sequence or structural similarity with EMBL:AI086409 AND inferred from sequence or structural similarity with EMBL:AI870515 AND inferred from sequence or structural similarity with EMBL:AW022634 AND inferred from sequence or structural similarity with EMBL:W46469 ; structural constituent of ribosome ; GO:0003735 | inferred from seque…	mitochondrial small ribosomal subunit ; GO:0005763 | inferred from sequence or structural similarity with EMBL:AI086409 AND inferred from sequence or structural similarity with EMBL:AI870515 AND inferred from sequence or structural similarity with EMBL:AW022634 AND inferred from sequence or structural similarity with EMBL:W46469 ; mitochondrial small ribosomal subunit ; GO:0005763 | inferred from…
GB17652-RA	1.27402	0.001	FBgn0033769		CG8768	-	IPR001509:NAD-dependent epimerase/dehydratase ; IPR010099:Sugar nucleotide epimerase YfcH,-like putative ; IPR013549:Domain of unknown function DUF1731, C-terminal ; IPR016040:NAD(P)-binding domain	cellular metabolic process ; GO:0044237 | inferred from electronic annotation with InterPro:IPR001509	coenzyme binding ; GO:0050662 | inferred from electronic annotation with InterPro:IPR001509 ; catalytic activity ; GO:0003824 | inferred from electronic annotation with InterPro:IPR001509 ; nucleotide binding ; GO:0000166 | inferred from electronic annotation with InterPro:IPR016040	-
GB17148-RA	1.26896	0.013	FBgn0001258		ImpL3	Ecdysone-inducible gene L3	IPR015955:Lactate dehydrogenase/glycoside hydrolase, family 4, C-terminal ; IPR018177:L-lactate dehydrogenase, active site ; IPR001236:Lactate/malate dehydrogenase, N-terminal ; IPR001557:L-lactate/malate dehydrogenase ; IPR011304:L-lactate dehydrogenase ; IPR016040:NAD(P)-binding domain ; IPR022383:Lactate/malate dehydrogenase, C-terminal	glycolysis ; GO:0006096 | non-traceable author statement ; oxidation-reduction process ; GO:0055114 | inferred from electronic annotation with InterPro:IPR001236, InterPro:IPR001557, InterPro:IPR011304, InterPro:IPR015955, InterPro:IPR018177, InterPro:IPR022383 ; glycolysis ; GO:0006096 | inferred from electronic annotation with InterPro:IPR011304 ; cellular carbohydrate metabolic process ; GO:00…	L-lactate dehydrogenase activity ; GO:0004459 | traceable author statement ; L-lactate dehydrogenase activity ; GO:0004459 | inferred from sequence or structural similarity with UniProtKB:P42123 ; L-lactate dehydrogenase activity ; GO:0004459 | non-traceable author statement ; nucleotide binding ; GO:0000166 | inferred from electronic annotation with InterPro:IPR016040	cytoplasm ; GO:0005737 | inferred from electronic annotation with InterPro:IPR011304
GB11703-RA	1.26357	0.006	FBgn0039864		CG11550	-	IPR001251:CRAL-TRIO domain ; IPR011074:CRAL/TRIO, N-terminal domain	-	-	-
GB12342-RA	1.26051	0.003	FBgn0032607		-	-	-	-	-	-
GB10737-RA	1.25848	0.01	FBgn0036870	apd-2	CG14095	-	-	-	-	-
GB15447-RA	1.25846	0.001	FBgn0014380		RhoL	rho-like	IPR001806:Small GTPase superfamily ; IPR003578:Small GTPase superfamily, Rho type ; IPR005225:Small GTP-binding protein domain	ovarian follicle cell development ; GO:0030707 | traceable author statement ; cell adhesion ; GO:0007155 | inferred from mutant phenotype ; regulation of cell shape ; GO:0008360 | inferred from mutant phenotype ; mesoderm development ; GO:0007498 | inferred from expression pattern ; border follicle cell migration ; GO:0007298 | inferred from mutant phenotype ; response to DNA damage stimulus ; GO…	GTPase activity ; GO:0003924 | inferred from sequence or structural similarity with HGNC_gene:RAC1; HGNC:9801; OMIM:602048 ; GTPase activity ; GO:0003924 | inferred from sequence or structural similarity with SGD_LOCUS:CDC42; SGD:S0004219 ; GTPase activity ; GO:0003924 | non-traceable author statement ; GTPase activity ; GO:0003924 | traceable author statement ; calcium ion binding ; GO:0005509 |…	intracellular ; GO:0005622 | inferred from electronic annotation with InterPro:IPR003578
GB18669-RA	1.25256	0.001	FBgn0033919		CG8547	-	-	-	-	-
GB15288-RA	1.25016	0.001	FBgn0052694		CG32694	-	-	-	-	lipid particle ; GO:0005811 | inferred from direct assay
GB18017-RA	1.2487	0.001	FBgn0030309		CG1572	-	IPR008253:Marvel ; IPR021128:MARVEL-like domain	positive regulation of hemocyte proliferation ; GO:0035208 | inferred from genetic interaction with hop	-	membrane ; GO:0016020 | inferred from electronic annotation with InterPro:IPR008253
GB17473-RA	1.24324	5.61371e-07	FBgn0003738		-	-	-	-	-	-
GB12865-RA	1.24245	0.006	-		-	-	-	-	-	-
GB17503-RA	1.23558	0.001	FBgn0035334		CG8993	-	IPR005746:Thioredoxin ; IPR012336:Thioredoxin-like fold ; IPR013766:Thioredoxin domain	response to DNA damage stimulus ; GO:0006974 | inferred from mutant phenotype ; cell redox homeostasis ; GO:0045454 | inferred from electronic annotation with InterPro:IPR005746, InterPro:IPR013766 ; glycerol ether metabolic process ; GO:0006662 | inferred from electronic annotation with InterPro:IPR005746	disulfide oxidoreductase activity ; GO:0015036 | inferred from sequence or structural similarity with UniProtKB:P97493 ; disulfide oxidoreductase activity ; GO:0015036 | inferred from sequence or structural similarity with UniProtKB:Q99757 ; electron carrier activity ; GO:0009055 | inferred from electronic annotation with InterPro:IPR005746 ; protein disulfide oxidoreductase activity ; GO:0015035…	mitochondrion ; GO:0005739 | inferred from sequence or structural similarity with UniProtKB:P97493 ; mitochondrion ; GO:0005739 | inferred from sequence or structural similarity with UniProtKB:Q99757
GB12090-RA	1.2322	0.032	FBgn0038224		CG3321	-	IPR008386:ATPase, F0 complex, subunit E, mitochondrial	proton transport ; GO:0015992 | inferred from sequence or structural similarity with UniProtKB:P56385 ; ATP synthesis coupled proton transport ; GO:0015986 | inferred from electronic annotation with InterPro:IPR008386	hydrogen-exporting ATPase activity, phosphorylative mechanism ; GO:0008553 | inferred from sequence or structural similarity with UniProtKB:P29419 ; hydrogen-exporting ATPase activity, phosphorylative mechanism ; GO:0008553 | inferred from sequence or structural similarity with UniProtKB:P56385	lipid particle ; GO:0005811 | inferred from direct assay ; mitochondrial proton-transporting ATP synthase complex, coupling factor F(o) ; GO:0000276 | inferred from sequence or structural similarity with UniProtKB:P56385
GB12364-RA	1.23133	0.002	FBgn0038924		CG6028	-	IPR002529:Fumarylacetoacetase, C-terminal ; IPR011234:Fumarylacetoacetase, C-terminal-related	metabolic process ; GO:0008152 | inferred from electronic annotation with InterPro:IPR002529, InterPro:IPR011234	catalytic activity ; GO:0003824 | inferred from electronic annotation with InterPro:IPR002529, InterPro:IPR011234	-
GB14476-RA	1.22348	0.001	FBgn0038923		mRpL35	mitochondrial ribosomal protein L35	IPR019338:Ribosomal protein L35, mitochondrial ; IPR021137:Ribosomal protein L35	translation ; GO:0006412 | non-traceable author statement ; translation ; GO:0006412 | inferred from electronic annotation with InterPro:IPR021137	structural constituent of ribosome ; GO:0003735 | inferred from sequence or structural similarity with UniProtKB:Q9NZE8 ; structural constituent of ribosome ; GO:0003735 | non-traceable author statement	mitochondrial large ribosomal subunit ; GO:0005762 | inferred from sequence or structural similarity with UniProtKB:Q9NZE8 ; mitochondrion ; GO:0005739 | non-traceable author statement
GB17787-RA	1.20533	0.027	FBgn0052230		CG32230	-	IPR010530:NADH-ubiquinone reductase complex 1 MLRQ subunit	mitochondrial electron transport, NADH to ubiquinone ; GO:0006120 | inferred from sequence or structural similarity with UniProtKB:O00483	NADH dehydrogenase activity ; GO:0003954 | inferred from sequence or structural similarity with UniProtKB:O00483	mitochondrial respiratory chain complex I ; GO:0005747 | inferred from sequence or structural similarity with UniProtKB:O00483
GB12749-RA	1.19769	0.008	FBgn0062447		-	-	-	-	-	-
GB15502-RA	1.19547	0.009	-		-	-	-	-	-	-
GB17082-RA	1.19467	0.003	FBgn0053155		CG33155	-	-	biological_process ; GO:0008150 | no biological data available	molecular_function ; GO:0003674 | no biological data available	cellular_component ; GO:0005575 | no biological data available
GB16651-RA	1.18807	5.61371e-07	FBgn0039965		CG13865	-	IPR006597:Sel1-like ; IPR011990:Tetratricopeptide-like helical	biological_process ; GO:0008150 | no biological data available	binding ; GO:0005488 | inferred from electronic annotation with InterPro:IPR011990 ; molecular_function ; GO:0003674 | no biological data available	cellular_component ; GO:0005575 | no biological data available
GB11759-RA	1.18548	5.61371e-07	FBgn0044030		mRpS14	mitochondrial ribosomal protein S14	IPR001209:Ribosomal protein S14	translation ; GO:0006412 | inferred from sequence or structural similarity with protein_id:CAB16601	structural constituent of ribosome ; GO:0003735 | inferred from sequence or structural similarity with protein_id:CAB16601 ; structural constituent of ribosome ; GO:0003735 | inferred from sequence or structural similarity with UniProtKB:O60783	mitochondrial small ribosomal subunit ; GO:0005763 | inferred from sequence or structural similarity with protein_id:CAB16601 ; mitochondrial ribosome ; GO:0005761 | inferred from sequence or structural similarity with UniProtKB:O60783
GB13870-RA	1.17997	0.002	FBgn0031357		mRpL48	mitochondrial ribosomal protein L48	IPR001848:Ribosomal protein S10	translation ; GO:0006412 | inferred from electronic annotation with InterPro:IPR001848	structural constituent of ribosome ; GO:0003735 | inferred from sequence or structural similarity with UniProtKB:Q9Y5J0	mitochondrial large ribosomal subunit ; GO:0005762 | inferred from sequence or structural similarity with UniProtKB:Q9Y5J0
GB10255-RA	1.17762	5.61371e-07	-		-	-	-	-	-	-
GB10787-RA	1.1763	0.013	FBgn0067102		GlcT-1	GlcT-1	IPR025993:Ceramide glucosyltransferase	negative regulation of apoptotic process ; GO:0043066 | inferred from mutant phenotype	ceramide glucosyltransferase activity ; GO:0008120 | inferred from direct assay ; ceramide glucosyltransferase activity ; GO:0008120 | inferred from sequence or structural similarity with EMBL:D89866; protein_id:BAA28782	Golgi membrane ; GO:0000139 | inferred from direct assay ; endoplasmic reticulum membrane ; GO:0005789 | inferred from direct assay
GB12400-RA	1.16042	0.035	FBgn0034166		CG6472	-	IPR000734:Lipase ; IPR013818:Lipase, N-terminal	lipid metabolic process ; GO:0006629 | inferred from electronic annotation with InterPro:IPR000734	lipase activity ; GO:0016298 | inferred from sequence or structural similarity with EMBL:AF061274; protein_id:AAC15774.1	-
GB15238-RA	1.15996	0.002	FBgn0030610		CG9065	-	IPR007745:Cytochrome c oxidase copper chaperone ; IPR009069:MTCP1	respiratory chain complex IV assembly ; GO:0008535 | inferred from sequence or structural similarity with UniProtKB:P81045 ; respiratory chain complex IV assembly ; GO:0008535 | inferred from sequence or structural similarity with UniProtKB:Q14061 ; copper ion transport ; GO:0006825 | inferred from electronic annotation with InterPro:IPR007745	copper chaperone activity ; GO:0016531 | inferred from sequence or structural similarity with UniProtKB:P81045 ; copper chaperone activity ; GO:0016531 | inferred from sequence or structural similarity with UniProtKB:Q14061	mitochondrial intermembrane space ; GO:0005758 | inferred from sequence or structural similarity with UniProtKB:P81045 ; mitochondrial intermembrane space ; GO:0005758 | inferred from sequence or structural similarity with UniProtKB:Q14061
GB12567-RA	1.15484	0.012	FBgn0027348		bgm	bubblegum	IPR000873:AMP-dependent synthetase/ligase	long-chain fatty acid metabolic process ; GO:0001676 | inferred from mutant phenotype	long-chain fatty acid-CoA ligase activity ; GO:0004467 | inferred from sequence or structural similarity with NCBI_NP:599216 ; long-chain fatty acid-CoA ligase activity ; GO:0004467 | inferred from sequence or structural similarity ; long-chain fatty acid-CoA ligase activity ; GO:0004467 | inferred from mutant phenotype	cellular_component ; GO:0005575 | no biological data available
GB30420-RA	1.14956	0.006	FBgn0040369		-	-	-	-	-	-
GB12280-RA	1.14881	0.001	FBgn0039141		spas	spastin	IPR003593:AAA+ ATPase domain ; IPR003959:ATPase, AAA-type, core ; IPR003960:ATPase, AAA-type, conserved site ; IPR007330:MIT	positive regulation of microtubule depolymerization ; GO:0031117 | inferred from mutant phenotype ; locomotory behavior ; GO:0007626 | inferred from mutant phenotype ; microtubule cytoskeleton organization ; GO:0000226 | inferred from mutant phenotype ; positive regulation of microtubule depolymerization ; GO:0031117 | inferred from direct assay ; regulation of synaptic plasticity ; GO:0048167 | …	ATPase activity ; GO:0016887 | inferred from direct assay ; ATPase activity ; GO:0016887 | inferred from sequence or structural similarity with SGD_LOCUS:AFG2; SGD:S0004389 ; microtubule-severing ATPase activity ; GO:0008568 | inferred from mutant phenotype ; ATP binding ; GO:0005524 | inferred from electronic annotation with InterPro:IPR003959, InterPro:IPR003960	cytoplasm ; GO:0005737 | inferred from direct assay ; terminal button ; GO:0043195 | inferred from direct assay ; centrosome ; GO:0005813 | inferred from direct assay ; chromosome ; GO:0005694 | inferred from direct assay
GB14302-RA	1.14722	0.001	-		-	-	-	-	-	-
GB17751-RA	1.1462	0.012	FBgn0037018		CG4042	-	-	regulation of transcription, DNA-dependent ; GO:0006355 | inferred from electronic annotation with InterPro:IPR001356	sequence-specific DNA binding ; GO:0043565 | inferred from electronic annotation with InterPro:IPR001356 ; sequence-specific DNA binding transcription factor activity ; GO:0003700 | inferred from electronic annotation with InterPro:IPR001356	-
GB10406-RA	1.14587	5.61371e-07	FBgn0037001		CG6020	-	IPR001509:NAD-dependent epimerase/dehydratase ; IPR016040:NAD(P)-binding domain	mitochondrial electron transport, NADH to ubiquinone ; GO:0006120 | inferred from sequence or structural similarity with UniProtKB:Q16795	NADH dehydrogenase (ubiquinone) activity ; GO:0008137 | inferred from sequence or structural similarity with UniProtKB:P34943 ; NADH dehydrogenase activity ; GO:0003954 | inferred from sequence or structural similarity with UniProtKB:Q16795 ; coenzyme binding ; GO:0050662 | inferred from electronic annotation with InterPro:IPR001509 ; nucleotide binding ; GO:0000166 | inferred from electronic ann…	mitochondrial respiratory chain complex I ; GO:0005747 | inferred from sequence or structural similarity with UniProtKB:P34943 ; mitochondrial respiratory chain complex I ; GO:0005747 | inferred from sequence or structural similarity with UniProtKB:Q16795
GB12603-RA	1.14425	5.61371e-07	FBgn0050373		CG30373	-	-	-	-	-
GB14786-RA	1.14353	0.012	FBgn0037447	muscle	Neurochondrin	Neurochondrin	IPR008709:Neurochondrin ; IPR011989:Armadillo-like helical ; IPR016024:Armadillo-type fold	muscle system process ; GO:0003012 | inferred from genetic interaction with Mhc inferred from expression pattern	binding ; GO:0005488 | inferred from electronic annotation with InterPro:IPR011989, InterPro:IPR016024 ; molecular_function ; GO:0003674 | no biological data available	cellular_component ; GO:0005575 | no biological data available
GB13418-RA	1.14311	0.021	FBgn0033205		CG2064	-	IPR002198:Short-chain dehydrogenase/reductase SDR ; IPR002347:Glucose/ribitol dehydrogenase ; IPR016040:NAD(P)-binding domain	metabolic process ; GO:0008152 | inferred from electronic annotation with InterPro:IPR002198	oxidoreductase activity ; GO:0016491 | inferred from electronic annotation with InterPro:IPR002198 ; nucleotide binding ; GO:0000166 | inferred from electronic annotation with InterPro:IPR016040	-
GB10745-RA	1.13913	0.002	FBgn0052103		CG32103	-	IPR002048:Calcium-binding EF-hand ; IPR002067:Mitochondrial carrier protein ; IPR002167:Graves disease carrier protein ; IPR011992:EF-hand-like domain ; IPR018108:Mitochondrial substrate/solute carrier ; IPR018247:EF-Hand 1, calcium-binding site ; IPR018249:EF-HAND 2 ; IPR023395:Mitochondrial carrier domain	transport ; GO:0006810 | inferred from sequence or structural similarity with UniProtKB:O18757 ; transmembrane transport ; GO:0055085 | inferred from electronic annotation with InterPro:IPR002067	transmembrane transporter activity ; GO:0022857 | inferred from sequence or structural similarity with EMBL:AF004161 ; transmembrane transporter activity ; GO:0022857 | inferred from sequence or structural similarity ; calcium ion binding ; GO:0005509 | inferred from electronic annotation with InterPro:IPR002048, InterPro:IPR011992	peroxisomal membrane ; GO:0005778 | inferred from sequence or structural similarity with EMBL:AF004161 ; mitochondrial envelope ; GO:0005740 | inferred from sequence or structural similarity ; mitochondrial inner membrane ; GO:0005743 | inferred from electronic annotation with InterPro:IPR002067, InterPro:IPR002167
GB13000-RA	1.13803	0.003	FBgn0029718		mRpL30	mitochondrial ribosomal protein L30	IPR016082:Ribosomal protein L30, ferredoxin-like fold domain	translation ; GO:0006412 | inferred from sequence or structural similarity with EMBL:AA772463	structural constituent of ribosome ; GO:0003735 | inferred from sequence or structural similarity with EMBL:AA772463	mitochondrial large ribosomal subunit ; GO:0005762 | inferred from sequence or structural similarity with EMBL:AA772463
GB18028-RA	1.13429	0.036	FBgn0031066		CoVIb	Cytochrome c oxidase subunit VIb	IPR003213:Cytochrome c oxidase, subunit VIb	neurogenesis ; GO:0022008 | inferred from mutant phenotype	cytochrome-c oxidase activity ; GO:0004129 | inferred from sequence or structural similarity with UniProtKB:P14854	mitochondrial respiratory chain complex IV ; GO:0005751 | inferred from sequence or structural similarity with UniProtKB:P14854
GB13631-RA	1.12995	0.014	FBgn0032849		mRpS18B	mitochondrial ribosomal protein S18B	IPR001648:Ribosomal protein S18	translation ; GO:0006412 | inferred from sequence or structural similarity with UniProtKB:Q9Y676	structural constituent of ribosome ; GO:0003735 | inferred from sequence or structural similarity with UniProtKB:Q9Y676	mitochondrial small ribosomal subunit ; GO:0005763 | inferred from sequence or structural similarity with UniProtKB:Q9Y676
GB15617-RA	1.12672	0.035	FBgn0051057		tau	tau	IPR001084:Tau and MAP proteins tubulin-binding repeat	microtubule-based process ; GO:0007017 | inferred from sequence or structural similarity ; negative regulation of microtubule depolymerization ; GO:0007026 | inferred from electronic annotation with InterPro:IPR001084	microtubule binding ; GO:0008017 | inferred from sequence or structural similarity with NCBI_gi:1698712 AND inferred from sequence or structural similarity with NCBI_gi:517394 ; microtubule binding ; GO:0008017 | inferred from sequence or structural similarity	microtubule associated complex ; GO:0005875 | inferred from sequence or structural similarity with NCBI_gi:1698712 AND inferred from sequence or structural similarity with NCBI_gi:517394 ; microtubule associated complex ; GO:0005875 | inferred from sequence or structural similarity ; microtubule associated complex ; GO:0005875 | non-traceable author statement
GB10974-RA	1.12418	0.035	FBgn0020300		gk	geko	-	response to ethanol ; GO:0045471 | non-traceable author statement ; behavioral response to ethanol ; GO:0048149 | inferred from mutant phenotype ; sensory perception of smell ; GO:0007608 | inferred from mutant phenotype	molecular_function ; GO:0003674 | no biological data available	cellular_component ; GO:0005575 | no biological data available
GB15948-RA	1.12415	0.008	FBgn0034645		CG10320	-	IPR012576:NADH:ubiquinone oxidoreductase, B12 subunit	RNA import into nucleus ; GO:0006404 | inferred from sequence or structural similarity with UniProtKB:P41838 ; mitochondrial electron transport, NADH to ubiquinone ; GO:0006120 | inferred from sequence or structural similarity with UniProtKB:O43676	NADH dehydrogenase activity ; GO:0003954 | inferred from sequence or structural similarity with UniProtKB:O43676 ; NADH dehydrogenase (ubiquinone) activity ; GO:0008137 | inferred from electronic annotation with InterPro:IPR012576	mitochondrial respiratory chain complex I ; GO:0005747 | inferred from sequence or structural similarity with UniProtKB:O43676
GB16549-RA	1.1206	0.006	FBgn0005558		ey	eyeless	IPR017970:Homeobox, conserved site ; IPR001356:Homeodomain ; IPR001523:Paired domain ; IPR009057:Homeodomain-like ; IPR011991:Winged helix-turn-helix transcription repressor DNA-binding	eye-antennal disc morphogenesis ; GO:0007455 | traceable author statement ; mushroom body development ; GO:0016319 | inferred from expression pattern AND inferred from mutant phenotype ; adult walking behavior ; GO:0007628 | inferred from mutant phenotype ; brain development ; GO:0007420 | inferred from mutant phenotype ; compound eye morphogenesis ; GO:0001745 | inferred from mutant phenotype ; …	sequence-specific DNA binding ; GO:0043565 | inferred from mutant phenotype ; protein binding ; GO:0005515 | inferred from physical interaction with so ; sequence-specific DNA binding transcription factor activity ; GO:0003700 | inferred from sequence or structural similarity with MGD:Pax6; MGI:MGI:97490 ; sequence-specific DNA binding transcription factor activity ; GO:0003700 | traceable author…	nucleus ; GO:0005634 | traceable author statement ; transcription factor complex ; GO:0005667 | inferred from sequence or structural similarity with MGD:Pax6; MGI:MGI:97490 ; nucleus ; GO:0005634 | non-traceable author statement
GB13994-RA	1.11966	0.003	FBgn0035591		CG4611	-	IPR002885:Pentatricopeptide repeat	-	-	-
GB17789-RA	1.11847	0.034	FBgn0013981		His4r	Histone H4 replacement	IPR019809:Histone H4, conserved site ; IPR009072:Histone-fold ; IPR007125:Histone core ; IPR001951:Histone H4	chromatin assembly or disassembly ; GO:0006333 | non-traceable author statement ; centrosome duplication ; GO:0051298 | inferred from mutant phenotype ; nucleosome assembly ; GO:0006334 | inferred from electronic annotation with InterPro:IPR001951, InterPro:IPR019809	DNA binding ; GO:0003677 | non-traceable author statement ; DNA binding ; GO:0003677 | inferred from electronic annotation with InterPro:IPR001951, InterPro:IPR007125, InterPro:IPR009072, InterPro:IPR019809	lipid particle ; GO:0005811 | inferred from direct assay ; nucleosome ; GO:0000786 | non-traceable author statement ; nucleosome ; GO:0000786 | inferred from electronic annotation with InterPro:IPR001951, InterPro:IPR019809 ; nucleus ; GO:0005634 | inferred from electronic annotation with InterPro:IPR001951, InterPro:IPR019809
GB14484-RA	1.11364	5.61371e-07	FBgn0040871		CG12479	-	IPR007512:Protein of unknown function DUF543	biological_process ; GO:0008150 | no biological data available	molecular_function ; GO:0003674 | no biological data available	cellular_component ; GO:0005575 | no biological data available
GB14599-RA	1.1124	0.004	FBgn0030976		CG7378	-	IPR000340:Dual specificity phosphatase, catalytic domain ; IPR000387:Protein-tyrosine/Dual-specificity phosphatase ; IPR016130:Protein-tyrosine phosphatase, active site ; IPR020405:Atypical dual specificity phosphatase, subfamily A ; IPR020417:Atypical dual specificity phosphatase ; IPR020422:Dual specificity phosphatase, subgroup, catalytic domain ; IPR024950:Dual specificity phosphatase	protein dephosphorylation ; GO:0006470 | non-traceable author statement ; protein dephosphorylation ; GO:0006470 | inferred from electronic annotation with InterPro:IPR000340, InterPro:IPR020405, InterPro:IPR020417, InterPro:IPR020422	protein tyrosine/serine/threonine phosphatase activity ; GO:0008138 | non-traceable author statement ; protein tyrosine phosphatase activity ; GO:0004725 | inferred from electronic annotation with InterPro:IPR016130 ; protein tyrosine/serine/threonine phosphatase activity ; GO:0008138 | inferred from electronic annotation with InterPro:IPR000340, InterPro:IPR020405, InterPro:IPR020417, InterPro:I…	-
GB19639-RA	1.11198	0.002	FBgn0024978		-	-	-	-	-	-
GB17095-RA	1.10874	0.007	FBgn0031771		CG9140	-	IPR001949:NADH:ubiquinone oxidoreductase, 51kDa subunit, conserved site ; IPR011537:NADH ubiquinone oxidoreductase, F subunit ; IPR011538:NADH:ubiquinone oxidoreductase, 51kDa subunit ; IPR019554:Soluble ligand binding domain ; IPR019575:NADH ubiquinone oxidoreductase, F subunit, iron sulphur binding	mitochondrial electron transport, NADH to ubiquinone ; GO:0006120 | inferred from sequence or structural similarity with UniProtKB:P49821	NADH dehydrogenase activity ; GO:0003954 | inferred from sequence or structural similarity with UniProtKB:P49821 ; NADH dehydrogenase (ubiquinone) activity ; GO:0008137 | inferred from electronic annotation with InterPro:IPR001949 ; NAD binding ; GO:0051287 | inferred from electronic annotation with InterPro:IPR011537 ; 4 iron, 4 sulfur cluster binding ; GO:0051539 | inferred from electronic anno…	mitochondrial respiratory chain complex I ; GO:0005747 | inferred from sequence or structural similarity with UniProtKB:P49821
GB17699-RA	1.10848	0.005	FBgn0031684		CG8680	-	IPR016668:NADH dehydrogenase [ubiquinone] (complex I), iron-sulphur protein 6, mitochondria ; IPR019401:Zinc finger, CHCC-type	-	NADH dehydrogenase (ubiquinone) activity ; GO:0008137 | inferred from sequence or structural similarity with EMBL:AF044959; protein_id:AAC27799	mitochondrial respiratory chain complex I ; GO:0005747 | inferred from sequence or structural similarity with EMBL:AF044959; protein_id:AAC27799
GB11005-RA	1.10629	0.021	FBgn0032200		CG5676	-	IPR007014:FUN14	-	-	-
GB16552-RA	1.10626	0.008	FBgn0038149		CG9796	-	IPR004911:Gamma interferon inducible lysosomal thiol reductase GILT	-	-	-
GB13111-RA	1.09627	0.007	FBgn0036697		rogdi	rogdi	IPR019386:Rogdi, leucine zipper-containing protein	learning or memory ; GO:0007611 | inferred from mutant phenotype ; olfactory learning ; GO:0008355 | inferred from mutant phenotype	molecular_function ; GO:0003674 | no biological data available	cellular_component ; GO:0005575 | no biological data available
GB18450-RA	1.09316	0.028	FBgn0033365		CG8170	-	IPR001254:Peptidase S1/S6, chymotrypsin/Hap ; IPR001314:Peptidase S1A, chymotrypsin-type ; IPR009003:Peptidase cysteine/serine, trypsin-like ; IPR018114:Peptidase S1/S6, chymotrypsin/Hap, active site	proteolysis ; GO:0006508 | non-traceable author statement ; proteolysis ; GO:0006508 | inferred from electronic annotation with InterPro:IPR001254, InterPro:IPR001314, InterPro:IPR018114	serine-type endopeptidase activity ; GO:0004252 | non-traceable author statement ; serine-type endopeptidase activity ; GO:0004252 | inferred from electronic annotation with InterPro:IPR001254, InterPro:IPR001314, InterPro:IPR018114	-
GB30388-RA	1.09133	0.036	FBgn0015031		cype	cyclope	IPR004204:Cytochrome c oxidase subunit VIc	mitochondrial electron transport, cytochrome c to oxygen ; GO:0006123 | inferred from sequence or structural similarity with UniProtKB:P09669	cytochrome-c oxidase activity ; GO:0004129 | inferred from sequence or structural similarity ; cytochrome-c oxidase activity ; GO:0004129 | inferred from sequence or structural similarity with UniProtKB:P09669	lipid particle ; GO:0005811 | inferred from direct assay ; mitochondrial respiratory chain complex IV ; GO:0005751 | inferred from sequence or structural similarity ; mitochondrial respiratory chain complex IV ; GO:0005751 | inferred from sequence or structural similarity with UniProtKB:P09669
GB17494-RA	1.09082	0.019	FBgn0039025		CG7023	-	IPR001394:Peptidase C19, ubiquitin carboxyl-terminal hydrolase 2 ; IPR018200:Peptidase C19, ubiquitin carboxyl-terminal hydrolase 2, conserved site	ubiquitin-dependent protein catabolic process ; GO:0006511 | inferred from electronic annotation with InterPro:IPR001394, InterPro:IPR018200	ubiquitin thiolesterase activity ; GO:0004221 | inferred from electronic annotation with InterPro:IPR001394, InterPro:IPR018200	-
GB12296-RA	1.08985	0.01	FBgn0030743		CG9921	-	IPR007667:Hypoxia induced protein, domain	-	-	-
GB16881-RA	1.08983	0.018	FBgn0004169	muscle	up	upheld	IPR001978:Troponin	mesoderm development ; GO:0007498 | inferred from expression pattern ; myofibril assembly ; GO:0030239 | inferred from mutant phenotype ; sarcomere organization ; GO:0045214 | inferred from mutant phenotype ; mitochondrion organization ; GO:0007005 | inferred from mutant phenotype ; cellular calcium ion homeostasis ; GO:0006874 | inferred from mutant phenotype ; muscle cell homeostasis ; GO:00467…	tropomyosin binding ; GO:0005523 | inferred from sequence or structural similarity with EMBL:L48993 ; tropomyosin binding ; GO:0005523 | non-traceable author statement ; calcium ion binding ; GO:0005509 | inferred from direct assay	troponin complex ; GO:0005861 | inferred from sequence or structural similarity with EMBL:L48993 ; troponin complex ; GO:0005861 | non-traceable author statement ; striated muscle thin filament ; GO:0005865 | inferred from direct assay
GB20083-RA	1.08148	0.001	FBgn0029594		CG14806	-	IPR018796:Uncharacterised protein family UPF0671	biological_process ; GO:0008150 | no biological data available	molecular_function ; GO:0003674 | no biological data available	cellular_component ; GO:0005575 | no biological data available
GB14910-RA	1.07525	0.003	FBgn0000228		Bsg25D	Blastoderm-specific gene 25D	-	biological_process ; GO:0008150 | no biological data available	molecular_function ; GO:0003674 | no biological data available	cellular_component ; GO:0005575 | no biological data available
GB12850-RA	1.07272	0.01	FBgn0036353		CG10171	-	IPR002794:Protein of unknown function DUF92, TMEM19	biological_process ; GO:0008150 | no biological data available	molecular_function ; GO:0003674 | no biological data available	integral to membrane ; GO:0016021 | inferred from electronic annotation with InterPro:IPR002794
GB12700-RA	1.06741	0.022	FBgn0061209		His2B:CG17949	His2B:CG17949	IPR009072:Histone-fold ; IPR000558:Histone H2B ; IPR007125:Histone core	nucleosome assembly ; GO:0006334 | inferred from electronic annotation with InterPro:IPR000558	DNA binding ; GO:0003677 | inferred from electronic annotation with InterPro:IPR000558, InterPro:IPR007125, InterPro:IPR009072	lipid particle ; GO:0005811 | inferred from direct assay ; nucleosome ; GO:0000786 | inferred from electronic annotation with InterPro:IPR000558 ; nucleus ; GO:0005634 | inferred from electronic annotation with InterPro:IPR000558
GB19743-RA	1.06371	0.014	FBgn0033633		CG7759	-	IPR001214:SET domain ; IPR002893:Zinc finger, MYND-type ; IPR011990:Tetratricopeptide-like helical	negative regulation of gene expression ; GO:0010629 | inferred from sequence or structural similarity with Smyd4	histone deacetylase binding ; GO:0042826 | inferred from sequence or structural similarity with Smyd4 ; zinc ion binding ; GO:0008270 | inferred from electronic annotation with InterPro:IPR002893	cytoplasm ; GO:0005737 | inferred from direct assay
GB16340-RA	1.05749	0.021	FBgn0001263		inaD	inactivation no afterpotential D	IPR001478:PDZ domain	deactivation of rhodopsin mediated signaling ; GO:0016059 | inferred from mutant phenotype ; phototransduction ; GO:0007602 | inferred from mutant phenotype ; phototransduction ; GO:0007602 | inferred from physical interaction with trp ; protein localization ; GO:0008104 | traceable author statement ; phototransduction ; GO:0007602 | non-traceable author statement ; detection of light stimulus in…	structural molecule activity ; GO:0005198 | inferred from mutant phenotype ; structural molecule activity ; GO:0005198 | inferred from direct assay AND inferred from mutant phenotype ; calmodulin binding ; GO:0005516 | traceable author statement ; myosin binding ; GO:0017022 | traceable author statement ; receptor signaling complex scaffold activity ; GO:0030159 | traceable author statement ; myo…	inaD signaling complex ; GO:0016027 | inferred from physical interaction with ninaE AND inferred from physical interaction with trp ; inaD signaling complex ; GO:0016027 | traceable author statement ; rhabdomere ; GO:0016028 | inferred from direct assay ; plasma membrane ; GO:0005886 | inferred from direct assay ; inaD signaling complex ; GO:0016027 | inferred from physical interaction with inaC …
GB14937-RA	1.05619	0.006	FBgn0027360		Tim10	Translocase of inner membrane 10	IPR004217:Mitochondrial inner membrane translocase complex, Tim8/9/10/13-zinc finger-like	protein transport ; GO:0015031 | non-traceable author statement ; protein targeting to mitochondrion ; GO:0006626 | inferred from sequence or structural similarity with UniProtKB:Q9Y5J8 ; protein import into mitochondrial inner membrane ; GO:0045039 | inferred from electronic annotation with InterPro:IPR004217	P-P-bond-hydrolysis-driven protein transmembrane transporter activity ; GO:0015450 | non-traceable author statement ; P-P-bond-hydrolysis-driven protein transmembrane transporter activity ; GO:0015450 | inferred from sequence or structural similarity with UniProtKB:Q9Y5J8	mitochondrial inner membrane presequence translocase complex ; GO:0005744 | non-traceable author statement ; mitochondrial inner membrane presequence translocase complex ; GO:0005744 | inferred from sequence or structural similarity with UniProtKB:Q9Y5J8 ; mitochondrial intermembrane space protein transporter complex ; GO:0042719 | inferred from electronic annotation with InterPro:IPR004217
GB11124-RA	1.04712	0.007	FBgn0022344		CG10340	-	IPR010591:ATP11	protein complex assembly ; GO:0006461 | inferred from electronic annotation with InterPro:IPR010591	-	mitochondrion ; GO:0005739 | inferred from electronic annotation with InterPro:IPR010591
GB11680-RA	1.04164	0.022	-		-	-	-	-	-	-
GB18497-RA	1.03725	0.002	FBgn0024556		EfTuM	Elongation factor Tu mitochondrial	IPR000795:Protein synthesis factor, GTP-binding ; IPR004160:Translation elongation factor EFTu/EF1A, C-terminal ; IPR004161:Translation elongation factor EFTu/EF1A, domain 2 ; IPR004541:Translation elongation factor EFTu/EF1A, bacterial/organelle ; IPR009000:Translation elongation/initiation factor/Ribosomal, beta-barrel ; IPR009001:Translation elongation factor EF1A/initiation factor IF2gamma, C…	translational elongation ; GO:0006414 | inferred from sequence or structural similarity with SGD_LOCUS:TUF1; SGD:S0005713 ; translational elongation ; GO:0006414 | inferred from sequence or structural similarity with UniProtKB:P49411 ; Golgi organization ; GO:0007030 | inferred from mutant phenotype ; cell proliferation ; GO:0008283 | inferred from mutant phenotype ; mitotic cell cycle ; GO:00002…	translation elongation factor activity ; GO:0003746 | inferred from sequence or structural similarity ; translation elongation factor activity ; GO:0003746 | inferred from sequence or structural similarity with SGD_LOCUS:TUF1; SGD:S0005713 ; translation elongation factor activity ; GO:0003746 | inferred from sequence or structural similarity with UniProtKB:P49411 ; GTP binding ; GO:0005525 | infe…	mitochondrion ; GO:0005739 | inferred from sequence or structural similarity ; mitochondrion ; GO:0005739 | inferred from sequence or structural similarity with SGD_LOCUS:TUF1; SGD:S0005713 ; mitochondrion ; GO:0005739 | inferred from sequence or structural similarity with UniProtKB:P49411 ; mitochondrion ; GO:0005739 | inferred from direct assay
GB16200-RA	1.03698	0.02	-		-	-	-	-	-	-
GB14811-RA	1.03191	0.017	FBgn0033158		CG12164	-	IPR009078:Ferritin/ribonucleotide reductase-like	oxidation-reduction process ; GO:0055114 | inferred from electronic annotation with InterPro:IPR009078	oxidoreductase activity ; GO:0016491 | inferred from electronic annotation with InterPro:IPR009078 ; transition metal ion binding ; GO:0046914 | inferred from electronic annotation with InterPro:IPR009078	-
GB11034-RA	1.02435	0.014	FBgn0035244		ABCB7	-	IPR001140:ABC transporter, transmembrane domain ; IPR003439:ABC transporter-like ; IPR003593:AAA+ ATPase domain ; IPR011527:ABC transporter, transmembrane domain, type 1 ; IPR017871:ABC transporter, conserved site ; IPR017940:ABC transporter, integral membrane type 1	heme transport ; GO:0015886 | inferred from sequence or structural similarity with UniProtKB:O75027 ; iron-sulfur cluster assembly ; GO:0016226 | inferred from sequence or structural similarity with UniProtKB:O75027 ; transmembrane transport ; GO:0055085 | inferred from electronic annotation with InterPro:IPR001140, InterPro:IPR011527	ATPase activity, coupled to transmembrane movement of substances ; GO:0042626 | inferred from sequence or structural similarity with EMBL:U43892 ; transporter activity ; GO:0005215 | inferred from sequence or structural similarity with EMBL:U43892 ; ATPase activity, coupled to transmembrane movement of substances ; GO:0042626 | inferred from sequence or structural similarity with UniProtKB:O75027…	ATP-binding cassette (ABC) transporter complex ; GO:0043190 | inferred from sequence or structural similarity with EMBL:U43892 ; mitochondrial inner membrane ; GO:0005743 | inferred from sequence or structural similarity with UniProtKB:O75027 ; integral to membrane ; GO:0016021 | inferred from electronic annotation with InterPro:IPR001140, InterPro:IPR011527
GB17609-RA	1.02182	0.013	FBgn0032222		CG5037	-	IPR000537:UbiA prenyltransferase family ; IPR006369:Protohaem IX farnesyltransferase ; IPR016315:Protohaem IX farnesyltransferase, mitochondria	heme biosynthetic process ; GO:0006783 | inferred from sequence or structural similarity with UniProtKB:Q12887 ; respiratory chain complex IV assembly ; GO:0008535 | inferred from sequence or structural similarity with UniProtKB:Q12887 ; heme O biosynthetic process ; GO:0048034 | inferred from electronic annotation with InterPro:IPR006369	protoheme IX farnesyltransferase activity ; GO:0008495 | inferred from electronic annotation with InterPro:IPR006369, InterPro:IPR016315	integral to membrane ; GO:0016021 | inferred from electronic annotation with InterPro:IPR000537, InterPro:IPR006369 ; mitochondrial membrane ; GO:0031966 | inferred from electronic annotation with InterPro:IPR016315
GB18432-RA	1.02109	0.027	FBgn0039205		CG13623	-	IPR000361:FeS cluster biogenesis ; IPR016092:FeS cluster insertion protein	lateral inhibition ; GO:0046331 | inferred from mutant phenotype ; iron-sulfur cluster assembly ; GO:0016226 | inferred from electronic annotation with InterPro:IPR016092	iron-sulfur cluster binding ; GO:0051536 | inferred from electronic annotation with InterPro:IPR016092 ; structural molecule activity ; GO:0005198 | inferred from electronic annotation with InterPro:IPR016092	-
GB19670-RA	1.02029	0.046	FBgn0038516		CG5840	-	IPR000304:Pyrroline-5-carboxylate reductase ; IPR004455:NADP oxidoreductase, coenzyme F420-dependent ; IPR008927:6-phosphogluconate dehydrogenase, C-terminal-like ; IPR016040:NAD(P)-binding domain	oxidation-reduction process ; GO:0055114 | inferred from electronic annotation with InterPro:IPR000304, InterPro:IPR004455, InterPro:IPR008927 ; proline biosynthetic process ; GO:0006561 | inferred from electronic annotation with InterPro:IPR000304	pyrroline-5-carboxylate reductase activity ; GO:0004735 | inferred from sequence or structural similarity with UniProtKB:P54904 ; nucleotide binding ; GO:0000166 | inferred from electronic annotation with InterPro:IPR016040	-
GB13487-RA	1.01964	0.009	FBgn0035865		CG7201	-	IPR006631:Protein of unknown function DM4/12	-	-	-
GB10545-RA	1.01443	0.004	FBgn0010424	muscle	TpnC73F	Troponin C at 73F	IPR018247:EF-Hand 1, calcium-binding site ; IPR018249:EF-HAND 2 ; IPR002048:Calcium-binding EF-hand ; IPR011992:EF-hand-like domain	-	calcium ion binding ; GO:0005509 | non-traceable author statement ; calcium ion binding ; GO:0005509 | inferred from electronic annotation with InterPro:IPR002048, InterPro:IPR011992	-
GB17088-RA	1.01136	0.003	FBgn0030692		mRpS30	mitochondrial ribosomal protein S30	IPR010793:Ribosomal protein L37/S30	translation ; GO:0006412 | inferred from sequence or structural similarity with UniProtKB:Q9NP92	structural constituent of ribosome ; GO:0003735 | inferred from sequence or structural similarity with UniProtKB:Q9NP92	mitochondrial small ribosomal subunit ; GO:0005763 | inferred from sequence or structural similarity with UniProtKB:Q9NP92 ; microtubule associated complex ; GO:0005875 | inferred from direct assay
GB12869-RA	1.01003	0.013	-		-	-	-	-	-	-
GB16219-RA	1.00959	0.003	FBgn0039635		CG11876	-	IPR005475:Transketolase-like, pyrimidine-binding domain ; IPR005476:Transketolase, C-terminal ; IPR009014:Transketolase, C-terminal/Pyruvate-ferredoxin oxidoreductase, domain II ; IPR013177:Domain of unknown function DUF1713, mitochondria ; IPR015941:Transketolase-like, C-terminal	pyruvate metabolic process ; GO:0006090 | inferred from sequence or structural similarity with UniProtKB:P29803 ; cytoplasmic microtubule organization ; GO:0031122 | inferred from mutant phenotype	pyruvate dehydrogenase (acetyl-transferring) activity ; GO:0004739 | inferred from sequence or structural similarity with SGD_LOCUS:PDB1; SGD:S0000425 ; pyruvate dehydrogenase (acetyl-transferring) activity ; GO:0004739 | inferred from sequence or structural similarity with UniProtKB:P08559	pyruvate dehydrogenase complex ; GO:0045254 | inferred from sequence or structural similarity with SGD_LOCUS:PDB1; SGD:S0000425 ; pyruvate dehydrogenase complex ; GO:0045254 | inferred from sequence or structural similarity with UniProtKB:P08559 ; lipid particle ; GO:0005811 | inferred from direct assay ; microtubule associated complex ; GO:0005875 | inferred from direct assay ; mitochondrion ; G…
GB17558-RA	1.00132	0.011	FBgn0037093		Cdk12	-	IPR000719:Protein kinase, catalytic domain ; IPR002290:Serine/threonine- / dual-specificity protein kinase, catalytic domain ; IPR008271:Serine/threonine-protein kinase, active site ; IPR011009:Protein kinase-like domain ; IPR017441:Protein kinase, ATP binding site	protein phosphorylation ; GO:0006468 | inferred from sequence or structural similarity ; phagocytosis, engulfment ; GO:0006911 | inferred from mutant phenotype ; neurogenesis ; GO:0022008 | inferred from mutant phenotype ; protein phosphorylation ; GO:0006468 | inferred from electronic annotation with InterPro:IPR000719, InterPro:IPR002290, InterPro:IPR008271	cyclin-dependent protein kinase activity ; GO:0004693 | inferred from sequence or structural similarity ; RNA polymerase II carboxy-terminal domain kinase activity ; GO:0008353 | inferred from sequence or structural similarity with SGD_LOCUS:CTK1; SGD:S0001622 ; RNA polymerase II carboxy-terminal domain kinase activity ; GO:0008353 | inferred from direct assay ; ATP binding ; GO:0005524 | inferre…	polytene chromosome ; GO:0005700 | inferred from direct assay ; polytene chromosome puff ; GO:0005703 | inferred from direct assay
GB17637-RA	1.00105	5.61371e-07	FBgn0036557		mRpS31	mitochondrial ribosomal protein S31	-	translation ; GO:0006412 | inferred from sequence or structural similarity with UniProtKB:Q92665	structural constituent of ribosome ; GO:0003735 | inferred from sequence or structural similarity with UniProtKB:Q92665	mitochondrial small ribosomal subunit ; GO:0005763 | inferred from sequence or structural similarity with UniProtKB:Q92665
GB10054-RA	0.99923	0.001	FBgn0035122		mRpL17	mitochondrial ribosomal protein L17	IPR000456:Ribosomal protein L17	translation ; GO:0006412 | inferred from sequence or structural similarity with EMBL:AI141700	structural constituent of ribosome ; GO:0003735 | inferred from sequence or structural similarity with EMBL:AI141700	mitochondrial large ribosomal subunit ; GO:0005762 | inferred from sequence or structural similarity with EMBL:AI141700
GB14037-RA	0.995	0.006	FBgn0052209		-	-	-	-	-	-
GB17861-RA	0.98796	0.003	FBgn0035960		CG4942	-	IPR001708:Membrane insertion protein, OxaA/YidC	respiratory chain complex IV assembly ; GO:0008535 | inferred from sequence or structural similarity with SGD_LOCUS:COX18; SGD:S0003294 ; protein insertion into membrane ; GO:0051205 | inferred from electronic annotation with InterPro:IPR001708	-	mitochondrial inner membrane ; GO:0005743 | inferred from sequence or structural similarity with SGD_LOCUS:COX18; SGD:S0003294 ; integral to membrane ; GO:0016021 | inferred from electronic annotation with InterPro:IPR001708
GB19189-RA	0.98563	0.009	FBgn0040793		CG7630	-	-	-	-	lipid particle ; GO:0005811 | inferred from direct assay
GB18574-RA	0.98465	0.001	FBgn0030460		CG2453	-	IPR004033:UbiE/COQ5 methyltransferase ; IPR025765:2-methoxy-6-polyprenyl-1,4-benzoquinol methylase domain ; IPR023576:UbiE/COQ5 methyltransferase, conserved site	-	2-polyprenyl-6-methoxy-1,4-benzoquinone methyltransferase activity ; GO:0008425 | inferred from sequence or structural similarity with SGD_LOCUS:DBI56; SGD:S0004578	-
GB11597-RA	0.98454	0.001	FBgn0037566		mRpL1	mitochondrial ribosomal protein L1	IPR002143:Ribosomal protein L1 ; IPR005879:Ribosomal protein L1, mitochondrial ; IPR016095:Ribosomal protein L1, 3-layer alpha/beta-sandwich ; IPR016094:Ribosomal protein L1, 2-layer alpha/beta-sandwich ; IPR023674:Ribosomal protein L1, superfamily	translation ; GO:0006412 | inferred from sequence or structural similarity with EMBL:AB049632	structural constituent of ribosome ; GO:0003735 | inferred from sequence or structural similarity with EMBL:AB049632 ; RNA binding ; GO:0003723 | inferred from electronic annotation with InterPro:IPR002143, InterPro:IPR005879, InterPro:IPR023674	mitochondrial large ribosomal subunit ; GO:0005762 | inferred from sequence or structural similarity with EMBL:AB049632
GB19834-RA	0.98276	0.013	FBgn0083984		CG34148	-	-	-	-	-
GB17238-RA	0.98198	0.001	FBgn0039635		CG11876	-	IPR005475:Transketolase-like, pyrimidine-binding domain ; IPR005476:Transketolase, C-terminal ; IPR009014:Transketolase, C-terminal/Pyruvate-ferredoxin oxidoreductase, domain II ; IPR013177:Domain of unknown function DUF1713, mitochondria ; IPR015941:Transketolase-like, C-terminal	pyruvate metabolic process ; GO:0006090 | inferred from sequence or structural similarity with UniProtKB:P29803 ; cytoplasmic microtubule organization ; GO:0031122 | inferred from mutant phenotype	pyruvate dehydrogenase (acetyl-transferring) activity ; GO:0004739 | inferred from sequence or structural similarity with SGD_LOCUS:PDB1; SGD:S0000425 ; pyruvate dehydrogenase (acetyl-transferring) activity ; GO:0004739 | inferred from sequence or structural similarity with UniProtKB:P08559	pyruvate dehydrogenase complex ; GO:0045254 | inferred from sequence or structural similarity with SGD_LOCUS:PDB1; SGD:S0000425 ; pyruvate dehydrogenase complex ; GO:0045254 | inferred from sequence or structural similarity with UniProtKB:P08559 ; lipid particle ; GO:0005811 | inferred from direct assay ; microtubule associated complex ; GO:0005875 | inferred from direct assay ; mitochondrion ; G…
GB12646-RA	0.97792	0.001	FBgn0037102		CG7172	-	IPR018472:Growth arrest/ DNA-damage-inducible protein-interacting protein 1	cell cycle ; GO:0007049 | inferred from electronic annotation with InterPro:IPR018472	-	nucleus ; GO:0005634 | inferred from electronic annotation with InterPro:IPR018472
GB13459-RA	0.97387	0.038	FBgn0031464		Duox	Dual oxidase	IPR018247:EF-Hand 1, calcium-binding site ; IPR018249:EF-HAND 2 ; IPR002007:Haem peroxidase, animal ; IPR002048:Calcium-binding EF-hand ; IPR010255:Haem peroxidase ; IPR011992:EF-hand-like domain ; IPR013112:FAD-binding 8 ; IPR013121:Ferric reductase, NAD binding ; IPR013130:Ferric reductase transmembrane component-like domain ; IPR017927:Ferredoxin reductase-type FAD-binding domain ; IPR017938:R…	defense response to bacterium ; GO:0042742 | inferred from mutant phenotype ; mucosal immune response ; GO:0002385 | inferred from mutant phenotype ; wing disc development ; GO:0035220 | inferred from mutant phenotype ; adult chitin-containing cuticle pigmentation ; GO:0048085 | inferred from mutant phenotype ; reactive oxygen species metabolic process ; GO:0072593 | inferred from mutant phenotyp…	peroxidase activity ; GO:0004601 | inferred from direct assay ; superoxide-generating NADPH oxidase activity ; GO:0016175 | inferred from sequence or structural similarity with EMBL:AF123275 ; heme binding ; GO:0020037 | inferred from electronic annotation with InterPro:IPR002007, InterPro:IPR010255, InterPro:IPR019791 ; calcium ion binding ; GO:0005509 | inferred from electronic annotation with …	-
GB17891-RA	0.96802	0.011	-		-	-	-	-	-	-
GB14167-RA	0.96528	0.01	FBgn0029711		Usf	Usf	IPR011598:Helix-loop-helix DNA-binding	transcription, DNA-dependent ; GO:0006351 | inferred from sequence or structural similarity with UniProtKB:Q63665	sequence-specific DNA binding transcription factor activity ; GO:0003700 | inferred from sequence or structural similarity with UniProtKB:Q63665 ; protein dimerization activity ; GO:0046983 | inferred from electronic annotation with InterPro:IPR011598	nucleus ; GO:0005634 | inferred from sequence or structural similarity with UniProtKB:Q63665
GB10942-RA	0.95839	0.01	FBgn0004598		Fur2	Furin 2	IPR000209:Peptidase S8/S53, subtilisin/kexin/sedolisin ; IPR002884:Proprotein convertase, P ; IPR006210:Epidermal growth factor-like ; IPR006211:Furin-like cysteine-rich domain ; IPR006212:Furin-like repeat ; IPR008979:Galactose-binding domain-like ; IPR009020:Proteinase inhibitor, propeptide ; IPR009030:Growth factor, receptor ; IPR015500:Peptidase S8, subtilisin-related ; IPR022398:Peptidase S8…	proteolysis ; GO:0006508 | non-traceable author statement ; transmembrane receptor protein tyrosine kinase signaling pathway ; GO:0007169 | inferred from electronic annotation with InterPro:IPR006211 ; proteolysis ; GO:0006508 | inferred from electronic annotation with InterPro:IPR000209, InterPro:IPR002884 ; protein phosphorylation ; GO:0006468 | inferred from electronic annotation with InterPro…	serine-type endopeptidase activity ; GO:0004252 | inferred from direct assay ; serine-type endopeptidase activity ; GO:0004252 | non-traceable author statement ; ATP binding ; GO:0005524 | inferred from electronic annotation with InterPro:IPR006211 ; transmembrane receptor protein tyrosine kinase activity ; GO:0004714 | inferred from electronic annotation with InterPro:IPR006211	plasma membrane ; GO:0005886 | inferred from sequence or structural similarity with Fur1
GB11146-RA	0.95388	0.002	FBgn0001995		mRpL4	mitochondrial ribosomal protein L4	IPR002136:Ribosomal protein L4/L1e ; IPR013005:Ribosomal protein L4/L1e, bacterial-type ; IPR023574:Ribosomal protein L4 domain	translation ; GO:0006412 | inferred from sequence or structural similarity ; translation ; GO:0006412 | inferred from sequence or structural similarity with EMBL:AB049635	structural constituent of ribosome ; GO:0003735 | inferred from sequence or structural similarity ; structural constituent of ribosome ; GO:0003735 | inferred from sequence or structural similarity with EMBL:AB049635	mitochondrial large ribosomal subunit ; GO:0005762 | inferred from sequence or structural similarity ; mitochondrial large ribosomal subunit ; GO:0005762 | inferred from sequence or structural similarity with EMBL:AB049635
GB16604-RA	0.94925	0.018	FBgn0023170		RpL39	Ribosomal protein L39	IPR020083:Ribosomal protein L39e, conserved site ; IPR000077:Ribosomal protein L39e ; IPR023626:Ribosomal protein L39e domain	translation ; GO:0006412 | inferred from sequence or structural similarity with SGD_LOCUS:RPL46; SGD:S0003725 ; mitotic spindle elongation ; GO:0000022 | inferred from mutant phenotype ; mitotic spindle organization ; GO:0007052 | inferred from mutant phenotype	structural constituent of ribosome ; GO:0003735 | inferred from sequence or structural similarity with SGD_LOCUS:RPL46; SGD:S0003725 ; structural constituent of ribosome ; GO:0003735 | non-traceable author statement	ribosome ; GO:0005840 | non-traceable author statement ; cytosolic large ribosomal subunit ; GO:0022625 | inferred from sequence or structural similarity with SGD_LOCUS:RPL46; SGD:S0003725
GB12898-RA	0.94709	0.026	FBgn0053977		CG33977	-	IPR013174:Dolichol-phosphate mannosyltransferase subunit 3	-	-	-
GB16464-RA	0.94553	0.007	FBgn0038587		-	-	-	-	-	-
GB10343-RA	0.94228	0.005	FBgn0034986		mRpS17	mitochondrial ribosomal protein S17	IPR012340:Nucleic acid-binding, OB-fold ; IPR016027:Nucleic acid-binding, OB-fold-like ; IPR000266:Ribosomal protein S17	translation ; GO:0006412 | inferred from sequence or structural similarity with UniProtKB:Q9Y2R5	structural constituent of ribosome ; GO:0003735 | inferred from sequence or structural similarity with UniProtKB:Q9Y2R5	mitochondrial small ribosomal subunit ; GO:0005763 | inferred from sequence or structural similarity with UniProtKB:Q9Y2R5
GB15141-RA	0.93624	0.026	-		-	-	-	-	-	-
GB13298-RA	0.93255	0.027	FBgn0026077	cuticular	Gasp	Gasp	IPR002557:Chitin binding domain	chitin metabolic process ; GO:0006030 | inferred from electronic annotation with InterPro:IPR002557	chitin binding ; GO:0008061 | non-traceable author statement ; structural constituent of peritrophic membrane ; GO:0016490 | inferred from sequence or structural similarity with EMBL:AF000606 ; chitin binding ; GO:0008061 | inferred from reviewed computational analysis ; chitin binding ; GO:0008061 | inferred from electronic annotation with InterPro:IPR002557	extracellular region ; GO:0005576 | inferred from electronic annotation with InterPro:IPR002557
GB11263-RA	0.92976	0.006	FBgn0032614		CG13284	-	IPR002198:Short-chain dehydrogenase/reductase SDR ; IPR002347:Glucose/ribitol dehydrogenase ; IPR016040:NAD(P)-binding domain	Golgi organization ; GO:0007030 | inferred from mutant phenotype ; negative regulation of cell proliferation ; GO:0008285 | inferred from mutant phenotype ; phagocytosis, engulfment ; GO:0006911 | inferred from mutant phenotype ; metabolic process ; GO:0008152 | inferred from electronic annotation with InterPro:IPR002198	steroid dehydrogenase activity ; GO:0016229 | inferred from sequence or structural similarity with UniProtKB:O70503 ; nucleotide binding ; GO:0000166 | inferred from electronic annotation with InterPro:IPR016040	endoplasmic reticulum ; GO:0005783 | inferred from direct assay
GB13269-RA	0.92908	0.045	FBgn0032762		-	-	-	-	-	-
GB14128-RA	0.92848	0.009	FBgn0052264		CG32264	-	IPR004018:RPEL repeat	-	-	-
GB16065-RA	0.92185	0.01	FBgn0004656		fs(1)h	female sterile (1) homeotic	IPR018359:Bromodomain, conserved site ; IPR001487:Bromodomain	regulation of transcription from RNA polymerase II promoter ; GO:0006357 | non-traceable author statement ; terminal region determination ; GO:0007362 | inferred from mutant phenotype ; negative regulation of transcription, DNA-dependent ; GO:0045892 | inferred from mutant phenotype ; imaginal disc-derived wing morphogenesis ; GO:0007476 | inferred from mutant phenotype	DNA binding ; GO:0003677 | non-traceable author statement ; protein kinase activity ; GO:0004672 | non-traceable author statement	-
GB19920-RA	0.92136	0.013	FBgn0050290		Ppcdc	Phosphopantothenoylcysteine decarboxylase	IPR003382:Flavoprotein	coenzyme A biosynthetic process ; GO:0015937 | inferred from sequence alignment with SGD_LOCUS:CAB3; SGD:S000001571	phosphopantothenoylcysteine decarboxylase activity ; GO:0004633 | inferred from sequence alignment with AGI_LocusCode:AT3G18030 ; catalytic activity ; GO:0003824 | inferred from electronic annotation with InterPro:IPR003382	-
GB12011-RA	0.91751	0.003	FBgn0040666		CG12848	-	IPR010625:CHCH ; IPR009069:MTCP1	biological_process ; GO:0008150 | no biological data available	molecular_function ; GO:0003674 | no biological data available	cellular_component ; GO:0005575 | no biological data available
GB10769-RA	0.91568	0.007	FBgn0036197		-	-	-	-	-	-
GB13099-RA	0.91082	0.018	FBgn0032646		CG6412	-	IPR000449:Ubiquitin-associated/translation elongation factor EF1B, N-terminal ; IPR001816:Translation elongation factor EFTs/EF1B ; IPR009060:UBA-like ; IPR018101:Translation elongation factor Ts, conserved site ; IPR014039:Translation elongation factor EFTs/EF1B, dimerisation	translational elongation ; GO:0006414 | inferred from sequence or structural similarity with UniProtKB:P43896 ; translational elongation ; GO:0006414 | inferred from sequence or structural similarity with UniProtKB:P43897	translation elongation factor activity ; GO:0003746 | inferred from sequence or structural similarity with UniProtKB:P43896 ; translation elongation factor activity ; GO:0003746 | inferred from sequence or structural similarity with UniProtKB:P43897	mitochondrion ; GO:0005739 | inferred from sequence or structural similarity with UniProtKB:P43896 ; mitochondrion ; GO:0005739 | inferred from sequence or structural similarity with UniProtKB:P43897
GB18654-RA	0.91018	0.022	FBgn0039896		yellow-h	yellow-h	IPR017996:Major royal jelly ; IPR003534:Major royal jelly-related ; IPR011042:Six-bladed beta-propeller, TolB-like	biological_process ; GO:0008150 | no biological data available	molecular_function ; GO:0003674 | no biological data available	cellular_component ; GO:0005575 | no biological data available
GB10901-RA	0.90978	0.02	-		-	-	-	-	-	-
GB15834-RA	0.90933	0.046	FBgn0037955		CG6950	-	IPR001176:1-aminocyclopropane-1-carboxylate synthase ; IPR004839:Aminotransferase, class I/classII ; IPR015421:Pyridoxal phosphate-dependent transferase, major region, subdomain 1 ; IPR015422:Pyridoxal phosphate-dependent transferase, major region, subdomain 2 ; IPR015424:Pyridoxal phosphate-dependent transferase, major domain	1-aminocyclopropane-1-carboxylate biosynthetic process ; GO:0042218 | inferred from electronic annotation with InterPro:IPR001176	kynurenine-oxoglutarate transaminase activity ; GO:0016212 | inferred from sequence or structural similarity with UniProtKB:Q08415 ; 1-aminocyclopropane-1-carboxylate synthase activity ; GO:0016847 | inferred from electronic annotation with InterPro:IPR001176 ; pyridoxal phosphate binding ; GO:0030170 | inferred from electronic annotation with InterPro:IPR004839, InterPro:IPR015421, InterPro:IPR0…	-
GB13868-RA	0.90921	0.005	FBgn0038307		mRpS10	mitochondrial ribosomal protein S10	IPR001848:Ribosomal protein S10	translation ; GO:0006412 | inferred from sequence or structural similarity with UniProtKB:P02364 ; translation ; GO:0006412 | inferred from sequence or structural similarity with UniProtKB:P82664 ; translation ; GO:0006412 | inferred from sequence or structural similarity with UniProtKB:P10129	structural constituent of ribosome ; GO:0003735 | inferred from sequence or structural similarity with UniProtKB:P02364 ; structural constituent of ribosome ; GO:0003735 | inferred from sequence or structural similarity with UniProtKB:P82664 ; structural constituent of ribosome ; GO:0003735 | inferred from sequence or structural similarity with UniProtKB:P10129	mitochondrial small ribosomal subunit ; GO:0005763 | inferred from sequence or structural similarity with UniProtKB:P02364 ; mitochondrial small ribosomal subunit ; GO:0005763 | inferred from sequence or structural similarity with UniProtKB:P82664 ; mitochondrial small ribosomal subunit ; GO:0005763 | inferred from sequence or structural similarity with UniProtKB:P10129 ; mitochondrial ribosome ;…
GB16194-RA	0.90418	0.004	FBgn0036365		CG10732	-	-	-	-	-
GB12655-RA	0.89672	0.044	FBgn0039617		CG14521	-	IPR003598:Immunoglobulin subtype 2 ; IPR003599:Immunoglobulin subtype ; IPR007110:Immunoglobulin-like ; IPR013783:Immunoglobulin-like fold ; IPR013098:Immunoglobulin I-set	-	-	-
GB20015-RA	0.89406	0.005	FBgn0033869	cuticular	Cpr50Cb	Cuticular protein 50Cb	IPR000618:Insect cuticle protein	-	structural constituent of chitin-based cuticle ; GO:0005214 | inferred from sequence or structural similarity with UniProtKB:P45583 ; structural constituent of chitin-based cuticle ; GO:0005214 | inferred from sequence or structural similarity with Pfam:PF00379 inferred from sequence or structural similarity with InterPro:IPR000618	-
GB10216-RA	0.88773	0.005	FBgn0036488		CG6878	-	IPR018450:Reactive oxygen species modulator 1	-	-	-
GB30510-RA_2	0.88731	0.004	FBgn0031995		CG8475	-	IPR008734:Phosphorylase kinase alpha/beta subunit ; IPR008928:Six-hairpin glycosidase-like ; IPR011613:Glycoside hydrolase family 15 ; IPR012341:Six-hairpin glycosidase	glycogen metabolic process ; GO:0005977 | non-traceable author statement ; glycogen metabolic process ; GO:0005977 | inferred from electronic annotation with InterPro:IPR008734	phosphorylase kinase regulator activity ; GO:0008607 | inferred from sequence or structural similarity with UniProtKB:P12798 ; calmodulin binding ; GO:0005516 | inferred from electronic annotation with InterPro:IPR008734 ; hydrolase activity, hydrolyzing O-glycosyl compounds ; GO:0004553 | inferred from electronic annotation with InterPro:IPR011613	phosphorylase kinase complex ; GO:0005964 | inferred from sequence or structural similarity with UniProtKB:P12798
GB15690-RA	0.88634	0.009	FBgn0038323		CG6196	-	IPR024096:NO signalling/Golgi transport ligand-binding domain ; IPR007194:Transport protein particle (TRAPP) component	biological_process ; GO:0008150 | no biological data available	binding ; GO:0005488 | inferred from electronic annotation with InterPro:IPR024096 ; molecular_function ; GO:0003674 | no biological data available	cellular_component ; GO:0005575 | no biological data available
GB17438-RA	0.88601	0.041	FBgn0051126		CG31126	-	IPR002634:BolA protein	biological_process ; GO:0008150 | no biological data available	molecular_function ; GO:0003674 | no biological data available	cellular_component ; GO:0005575 | no biological data available
GB18834-RA	0.88543	0.035	-		-	-	-	-	-	-
GB17642-RA	0.88494	0.049	FBgn0034499	AmelCPR15	Cpr56F	Cuticular protein 56F	IPR000618:Insect cuticle protein	-	structural constituent of chitin-based larval cuticle ; GO:0008010 | inferred from sequence or structural similarity with UniProtKB:P80683 ; structural constituent of chitin-based cuticle ; GO:0005214 | inferred from sequence or structural similarity with Pfam:PF00379 inferred from sequence or structural similarity with InterPro:IPR000618	-
GB16303-RA	0.88262	0.004	FBgn0051450		mRpS18A	mitochondrial ribosomal protein S18A	IPR001648:Ribosomal protein S18	translation ; GO:0006412 | inferred from sequence or structural similarity with UniProtKB:Q9NVS2	structural constituent of ribosome ; GO:0003735 | inferred from sequence or structural similarity with UniProtKB:Q9NVS2 ; structural constituent of ribosome ; GO:0003735 | inferred from sequence or structural similarity with UniProtKB:Q9Y3D5	mitochondrial small ribosomal subunit ; GO:0005763 | inferred from sequence or structural similarity with UniProtKB:Q9NVS2 ; mitochondrial small ribosomal subunit ; GO:0005763 | inferred from sequence or structural similarity with UniProtKB:Q9Y3D5
GB18270-RA	0.86992	0.026	FBgn0037814		CG6325	-	-	-	-	-
GB15296-RA	0.85896	0.016	FBgn0017429		CG5989	-	IPR011685:LETM1-like ; IPR003100:Argonaute/Dicer protein, PAZ	-	-	-
GB12741-RA	0.8577	0.045	FBgn0012036		Aldh	Aldehyde dehydrogenase	IPR015590:Aldehyde dehydrogenase domain ; IPR016160:Aldehyde dehydrogenase, conserved site ; IPR016161:Aldehyde/histidinol dehydrogenase ; IPR016162:Aldehyde dehydrogenase, N-terminal ; IPR016163:Aldehyde dehydrogenase, C-terminal	pyruvate metabolic process ; GO:0006090 | inferred from sequence or structural similarity with UniProtKB:P05091 ; response to ethanol ; GO:0045471 | inferred from mutant phenotype ; acetaldehyde metabolic process ; GO:0006117 | inferred from mutant phenotype ; oxidation-reduction process ; GO:0055114 | inferred from electronic annotation with InterPro:IPR015590, InterPro:IPR016160, InterPro:IPR01…	aldehyde dehydrogenase (NAD) activity ; GO:0004029 | inferred from direct assay ; aldehyde dehydrogenase (NAD) activity ; GO:0004029 | inferred from sequence or structural similarity with UniProtKB:P11884 ; aldehyde dehydrogenase (NAD) activity ; GO:0004029 | inferred from sequence or structural similarity with UniProtKB:P05091 ; acetaldehyde dehydrogenase (acetylating) activity ; GO:0008774 | in…	cytoplasm ; GO:0005737 | inferred from direct assay ; mitochondrion ; GO:0005739 | inferred from direct assay ; mitochondrion ; GO:0005739 | inferred from sequence or structural similarity with UniProtKB:P11884 ; mitochondrial matrix ; GO:0005759 | inferred from sequence or structural similarity with UniProtKB:P05091 ; lipid particle ; GO:0005811 | inferred from direct assay
GB11973-RA	0.85703	0.009	FBgn0030304		Cyp4g15	Cyp4g15	IPR001128:Cytochrome P450 ; IPR002401:Cytochrome P450, E-class, group I ; IPR017972:Cytochrome P450, conserved site	steroid biosynthetic process ; GO:0006694 | non-traceable author statement ; oxidation-reduction process ; GO:0055114 | inferred from electronic annotation with InterPro:IPR001128, InterPro:IPR002401, InterPro:IPR017972	electron carrier activity ; GO:0009055 | non-traceable author statement ; electron carrier activity ; GO:0009055 | inferred from sequence or structural similarity ; oxidoreductase activity, acting on paired donors, with incorporation or reduction of molecular oxygen ; GO:0016705 | inferred from electronic annotation with InterPro:IPR001128, InterPro:IPR002401, InterPro:IPR017972 ; electron carrie…	microsome ; GO:0005792 | non-traceable author statement ; membrane ; GO:0016020 | non-traceable author statement
GB10850-RA	0.85283	0.016	FBgn0002174		l(2)tid	lethal (2) tumorous imaginal discs	IPR018253:Heat shock protein DnaJ, conserved site ; IPR001305:Heat shock protein DnaJ, cysteine-rich domain ; IPR001623:Heat shock protein DnaJ, N-terminal ; IPR002939:Chaperone DnaJ, C-terminal ; IPR003095:Heat shock protein DnaJ ; IPR008971:HSP40/DnaJ peptide-binding ; IPR012724:Chaperone DnaJ	smoothened signaling pathway ; GO:0007224 | inferred from genetic interaction with ptc AND inferred from physical interaction with ptc ; protein folding ; GO:0006457 | inferred from electronic annotation with InterPro:IPR002939, InterPro:IPR003095, InterPro:IPR008971, InterPro:IPR012724 ; response to heat ; GO:0009408 | inferred from electronic annotation with InterPro:IPR012724	patched binding ; GO:0005113 | inferred from physical interaction with ptc ; ATP binding ; GO:0005524 | inferred from electronic annotation with InterPro:IPR012724 ; unfolded protein binding ; GO:0051082 | inferred from electronic annotation with InterPro:IPR001305, InterPro:IPR002939, InterPro:IPR003095, InterPro:IPR008971, InterPro:IPR012724 ; heat shock protein binding ; GO:0031072 | inferred …	cytosol ; GO:0005829 | inferred from direct assay ; mitochondrion ; GO:0005739 | inferred from direct assay ; mitochondrion ; GO:0005739 | inferred from direct assay AND inferred from sequence or structural similarity
GB15408-RA	0.84466	0.001	FBgn0036892		Lon	Lon protease	IPR003111:Peptidase S16, lon N-terminal ; IPR003593:AAA+ ATPase domain ; IPR003959:ATPase, AAA-type, core ; IPR004815:Peptidase S16, ATP-dependent protease La ; IPR008268:Peptidase S16, active site ; IPR020568:Ribosomal protein S5 domain 2-type fold ; IPR008269:Peptidase S16, Lon C-terminal ; IPR015947:PUA-like domain	mitochondrion organization ; GO:0007005 | inferred from mutant phenotype ; proteolysis ; GO:0006508 | inferred from electronic annotation with InterPro:IPR003111, InterPro:IPR004815, InterPro:IPR008268, InterPro:IPR008269	serine-type endopeptidase activity ; GO:0004252 | inferred from sequence or structural similarity with UniProtKB:P93655 ; serine-type endopeptidase activity ; GO:0004252 | inferred from sequence or structural similarity with UniProtKB:P36776 ; ATP binding ; GO:0005524 | inferred from electronic annotation with InterPro:IPR003959, InterPro:IPR004815 ; ATP-dependent peptidase activity ; GO:0004176 …	mitochondrial matrix ; GO:0005759 | inferred from sequence or structural similarity with UniProtKB:P36776 ; mitochondrion ; GO:0005739 | inferred from direct assay
GB13846-RA	0.84317	0.008	-		-	-	-	-	-	-
GB15440-RA	0.84291	0.005	FBgn0037890		CG17734	-	IPR007667:Hypoxia induced protein, domain	behavioral response to ethanol ; GO:0048149 | inferred from mutant phenotype	-	-
GB12174-RA	0.82232	0.026	FBgn0038737		CG11447	-	IPR002877:Ribosomal RNA methyltransferase FtsJ domain ; IPR015507:Ribosomal RNA large subunit methyltransferase E	RNA methylation ; GO:0001510 | inferred from electronic annotation with InterPro:IPR015507	rRNA (uridine-2'-O-)-methyltransferase activity ; GO:0008650 | inferred from sequence or structural similarity with InterPro:IPR002877 ; nucleic acid binding ; GO:0003676 | inferred from electronic annotation with InterPro:IPR002877	-
GB11655-RA	0.81827	0.005	FBgn0004888		Scsalpha	Succinyl coenzyme A synthetase alpha subunit	IPR003781:CoA-binding ; IPR005810:Succinyl-CoA ligase, alpha subunit ; IPR005811:ATP-citrate lyase/succinyl-CoA ligase ; IPR016040:NAD(P)-binding domain ; IPR016102:Succinyl-CoA synthetase-like ; IPR017440:ATP-citrate lyase/succinyl-CoA ligase, active site	tricarboxylic acid cycle ; GO:0006099 | non-traceable author statement ; tricarboxylic acid cycle ; GO:0006099 | inferred from sequence or structural similarity with UniProtKB:P53597 ; neurogenesis ; GO:0022008 | inferred from mutant phenotype	succinate-CoA ligase (GDP-forming) activity ; GO:0004776 | non-traceable author statement ; succinate-CoA ligase (GDP-forming) activity ; GO:0004776 | inferred from sequence or structural similarity with EMBL:AF104921; protein_id:AAD17940 ; succinate-CoA ligase (GDP-forming) activity ; GO:0004776 | inferred from sequence or structural similarity with UniProtKB:P53597 ; cofactor binding ; GO:00480…	succinate-CoA ligase complex (GDP-forming) ; GO:0045244 | inferred from sequence or structural similarity with EMBL:AF104921; protein_id:AAD17940 ; succinate-CoA ligase complex (GDP-forming) ; GO:0045244 | non-traceable author statement ; succinate-CoA ligase complex (GDP-forming) ; GO:0045244 | inferred from sequence or structural similarity with UniProtKB:P53597
GB11486-RA	0.81663	0.021	FBgn0034267		CG4984	-	-	-	-	-
GB14034-RA	0.8142	0.002	FBgn0035082		CG2811	-	IPR009288:AIG2-like ; IPR013024:Butirosin biosynthesis, BtrG-like	biological_process ; GO:0008150 | no biological data available	molecular_function ; GO:0003674 | no biological data available	cellular_component ; GO:0005575 | no biological data available
GB10176-RA	0.80987	0.01	-		-	-	-	-	-	-
GB18811-RA	0.80743	0.031	FBgn0013684		mt:ND5	mitochondrial NADH-ubiquinone oxidoreductase chain 5	IPR018393:NADH-plastoquinone oxidoreductase, chain 5 subgroup ; IPR001516:NADH:ubiquinone oxidoreductase, chain 5/L, N-terminal ; IPR001750:NADH:ubiquinone/plastoquinone oxidoreductase ; IPR010934:NADH dehydrogenase subunit 5, C-terminal	ATP synthesis coupled electron transport ; GO:0042773 | inferred from electronic annotation with InterPro:IPR001516, InterPro:IPR001750, InterPro:IPR010934, InterPro:IPR018393	NADH dehydrogenase (ubiquinone) activity ; GO:0008137 | non-traceable author statement ; NADH dehydrogenase (ubiquinone) activity ; GO:0008137 | inferred from electronic annotation with InterPro:IPR001516, InterPro:IPR001750, InterPro:IPR010934, InterPro:IPR018393	mitochondrion ; GO:0005739 | non-traceable author statement ; mitochondrial respiratory chain complex I ; GO:0005747 | non-traceable author statement
GB12384-RA	0.80441	0.022	FBgn0035679		CG10467	-	IPR008183:Aldose 1-/Glucose-6-phosphate 1-epimerase ; IPR011013:Glycoside hydrolase-type carbohydrate-binding ; IPR018052:Aldose 1-epimerase, conserved site ; IPR014718:Glycoside hydrolase-type carbohydrate-binding, subgroup ; IPR015443:Aldose 1-epimerase	hexose metabolic process ; GO:0019318 | inferred from electronic annotation with InterPro:IPR015443	aldose 1-epimerase activity ; GO:0004034 | inferred from sequence or structural similarity with EMBL:AL049746; protein_id:CAB41863.1 ; carbohydrate binding ; GO:0030246 | inferred from electronic annotation with InterPro:IPR011013, InterPro:IPR014718	extracellular region ; GO:0005576 | inferred from direct assay
GB15994-RA	0.80374	0.023	FBgn0028491		CG2930	-	IPR000109:Oligopeptide transporter ; IPR018456:PTR2 family proton/oligopeptide symporter, conserved site ; IPR016196:Major facilitator superfamily domain, general substrate transporter	oligopeptide transport ; GO:0006857 | inferred from electronic annotation with InterPro:IPR000109, InterPro:IPR018456	proton-dependent oligopeptide secondary active transmembrane transporter activity ; GO:0005427 | inferred from sequence or structural similarity with EMBL:D50306; protein_id:BAA08844	membrane ; GO:0016020 | inferred from electronic annotation with InterPro:IPR000109, InterPro:IPR018456
GB18406-RA	0.79873	0.008	FBgn0028919		CG16865	-	-	nuclear mRNA splicing, via spliceosome ; GO:0000398 | inferred by curator from GO:0071013	molecular_function ; GO:0003674 | no biological data available	catalytic step 2 spliceosome ; GO:0071013 | inferred from direct assay
GB19739-RA	0.7981	0.013	FBgn0035983		CG4080	-	IPR011016:Zinc finger, RING-CH-type ; IPR013083:Zinc finger, RING/FYVE/PHD-type	wing disc development ; GO:0035220 | inferred from genetic interaction with Bx ; chaeta development ; GO:0022416 | inferred from genetic interaction with Chi	zinc ion binding ; GO:0008270 | inferred from electronic annotation with InterPro:IPR011016	-
GB19431-RA	0.79523	0.025	FBgn0021856		l(2)k14505	lethal (2) k14505	IPR011419:ATP12, ATPase F1F0-assembly protein ; IPR023335:ATPase assembly, ATP12, domain	proton-transporting ATP synthase complex assembly ; GO:0043461 | inferred from electronic annotation with InterPro:IPR011419	-	-
GB15864-RA	0.79321	0.037	-		-	-	-	-	-	-
GB19903-RA	0.78551	0.009	FBgn0038474		mRpS11	mitochondrial ribosomal protein S11	IPR001971:Ribosomal protein S11	translation ; GO:0006412 | inferred from sequence or structural similarity with UniProtKB:P82912 ; translation ; GO:0006412 | inferred from sequence or structural similarity with UniProtKB:P26870	structural constituent of ribosome ; GO:0003735 | inferred from sequence or structural similarity with UniProtKB:P82912 ; structural constituent of ribosome ; GO:0003735 | inferred from sequence or structural similarity with UniProtKB:P26870	mitochondrial small ribosomal subunit ; GO:0005763 | inferred from sequence or structural similarity with UniProtKB:P82912 ; mitochondrial small ribosomal subunit ; GO:0005763 | inferred from sequence or structural similarity with UniProtKB:P26870
GB10560	0.78447	0.043	-		-	-	-	-	-	-
GB10920-RA	0.78072	0.021	FBgn0029843		Nep1	Neprilysin 1	IPR018497:Peptidase M13, neprilysin, C-terminal ; IPR000718:Peptidase M13, neprilysin ; IPR008753:Peptidase M13 ; IPR024079:Metallopeptidase, catalytic domain	proteolysis ; GO:0006508 | inferred from electronic annotation with InterPro:IPR000718, InterPro:IPR008753, InterPro:IPR018497	metallopeptidase activity ; GO:0008237 | inferred from sequence or structural similarity with HGNC_gene:ECE1; HGNC:3146; OMIM:600423 AND inferred from sequence or structural similarity with HGNC_gene:MME; HGNC:7154; OMIM:120520 ; metalloendopeptidase activity ; GO:0004222 | inferred from sequence or structural similarity with EMBL:AF176569	integral to membrane ; GO:0016021 | inferred from sequence model
GB14473-RA	0.77275	0.032	FBgn0016756		Ubp64E	Ubiquitin-specific protease 64E	IPR018200:Peptidase C19, ubiquitin carboxyl-terminal hydrolase 2, conserved site ; IPR001394:Peptidase C19, ubiquitin carboxyl-terminal hydrolase 2	proteolysis ; GO:0006508 | non-traceable author statement ; regulation of chromatin silencing ; GO:0031935 | inferred from mutant phenotype ; ubiquitin-dependent protein catabolic process ; GO:0006511 | inferred from electronic annotation with InterPro:IPR001394, InterPro:IPR018200	ubiquitin thiolesterase activity ; GO:0004221 | non-traceable author statement ; ubiquitin thiolesterase activity ; GO:0004221 | inferred from electronic annotation with InterPro:IPR001394, InterPro:IPR018200	nucleus ; GO:0005634 | non-traceable author statement
GB30413-RA	0.7723	0.008	FBgn0019960		CG6455	-	IPR019133:Mitochondrial inner membrane protein Mitofilin	neurogenesis ; GO:0022008 | inferred from mutant phenotype	molecular_function ; GO:0003674 | no biological data available	mitochondrial inner membrane ; GO:0005743 | inferred from sequence or structural similarity with UniProtKB:Q16891 ; integral to mitochondrial inner membrane ; GO:0031305 | inferred from electronic annotation with InterPro:IPR019133 ; mitochondrion ; GO:0005739 | inferred from direct assay
GB14176-RA	0.77044	0.004	FBgn0039565		CG4884	-	IPR002942:RNA-binding S4 domain	-	RNA binding ; GO:0003723 | inferred from electronic annotation with InterPro:IPR002942	-
GB11696-RA	0.76967	0.006	FBgn0040751		CG13018	-	IPR018793:Cytochrome c oxidase assembly protein PET191	-	-	-
GB15548-RA	0.75723	0.013	FBgn0050437		-	-	-	-	-	-
GB11144-RA	0.75403	0.01	FBgn0032053		mRpL51	mitochondrial ribosomal protein L51	IPR019373:Ribosomal protein L51, mitochondrial	translation ; GO:0006412 | inferred from sequence or structural similarity with UniProtKB:P0C2B6	structural constituent of ribosome ; GO:0003735 | inferred from sequence or structural similarity with UniProtKB:Q9P0N7 ; structural constituent of ribosome ; GO:0003735 | inferred from sequence or structural similarity with UniProtKB:P0C2B6	mitochondrial large ribosomal subunit ; GO:0005762 | inferred from sequence or structural similarity with UniProtKB:Q9P0N7 ; mitochondrial large ribosomal subunit ; GO:0005762 | inferred from sequence or structural similarity with UniProtKB:P0C2B6
GB11022-RA	0.75013	0.016	FBgn0039896		yellow-h	yellow-h	IPR017996:Major royal jelly ; IPR003534:Major royal jelly-related ; IPR011042:Six-bladed beta-propeller, TolB-like	biological_process ; GO:0008150 | no biological data available	molecular_function ; GO:0003674 | no biological data available	cellular_component ; GO:0005575 | no biological data available
GB14587-RA	0.74969	0.007	-		-	-	-	-	-	-
GB30582-RA_2	0.74486	0.047	FBgn0031893		CG4495	-	IPR002048:Calcium-binding EF-hand ; IPR011992:EF-hand-like domain ; IPR018247:EF-Hand 1, calcium-binding site ; IPR018249:EF-HAND 2	-	calcium ion binding ; GO:0005509 | inferred from electronic annotation with InterPro:IPR002048, InterPro:IPR011992	-
GB18667-RA	0.73947	0.037	FBgn0030038		CG1440	-	IPR000169:Cysteine peptidase, cysteine active site ; IPR004134:Peptidase C1B, bleomycin hydrolase	proteolysis ; GO:0006508 | inferred from electronic annotation with InterPro:IPR000169, InterPro:IPR004134	cysteine-type endopeptidase activity ; GO:0004197 | inferred from sequence or structural similarity with SGD_LOCUS:LAP3; SGD:S0005183	-
GB12127-RA	0.73802	0.041	FBgn0034110		Atg9	Autophagy-specific gene 9	IPR007241:Autophagy-related protein 9	autophagic vacuole assembly ; GO:0000045 | inferred from sequence or structural similarity with SGD_LOCUS:ATG9; SGD:S000002308	molecular_function ; GO:0003674 | no biological data available	integral to membrane ; GO:0016021 | inferred from sequence model
GB17540-RA	0.73401	0.042	FBgn0015582		dare	defective in the avoidance of repellents	IPR016040:NAD(P)-binding domain ; IPR021163:Adrenodoxin-NADP+ reductase	olfactory behavior ; GO:0042048 | non-traceable author statement ; pheromone metabolic process ; GO:0042810 | non-traceable author statement ; phototaxis ; GO:0042331 | non-traceable author statement ; steroid biosynthetic process ; GO:0006694 | non-traceable author statement ; courtship behavior ; GO:0007619 | non-traceable author statement ; molting cycle, chitin-based cuticle ; GO:0007591 | no…	NADPH-adrenodoxin reductase activity ; GO:0015039 | inferred from sequence or structural similarity with UniProtKB:P56522 ; electron carrier activity ; GO:0009055 | non-traceable author statement ; ferredoxin-NADP+ reductase activity ; GO:0004324 | non-traceable author statement ; NADPH-adrenodoxin reductase activity ; GO:0015039 | non-traceable author statement ; NADPH-adrenodoxin reductase acti…	mitochondrion ; GO:0005739 | non-traceable author statement ; mitochondrial matrix ; GO:0005759 | non-traceable author statement ; mitochondrial matrix ; GO:0005759 | inferred from sequence or structural similarity with UniProtKB:P22570 ; mitochondrion ; GO:0005739 | inferred from direct assay
GB18938-RA	0.72882	0.032	FBgn0030672		CG9281	-	IPR003439:ABC transporter-like ; IPR003593:AAA+ ATPase domain ; IPR017871:ABC transporter, conserved site	-	ATPase activity, coupled to transmembrane movement of substances ; GO:0042626 | inferred from sequence or structural similarity with UniProtKB:P40024 ; transporter activity ; GO:0005215 | inferred from sequence or structural similarity with UniProtKB:P40024 ; ATP binding ; GO:0005524 | inferred from electronic annotation with InterPro:IPR003439, InterPro:IPR017871	ATP-binding cassette (ABC) transporter complex ; GO:0043190 | inferred from sequence or structural similarity with UniProtKB:P40024
GB11273-RA	0.7277	0.026	FBgn0035154		CG3344	-	IPR001563:Peptidase S10, serine carboxypeptidase	proteolysis ; GO:0006508 | inferred from electronic annotation with InterPro:IPR001563	serine-type carboxypeptidase activity ; GO:0004185 | inferred from sequence or structural similarity with UniProtKB:Q9HB40 ; serine-type carboxypeptidase activity ; GO:0004185 | inferred from sequence or structural similarity with EMBL:AF282618; protein_id:AAG16692 AND inferred from sequence or structural similarity with MGD:Risc-pending; MGI:MGI:1921867	-
GB18605-RA	0.71644	0.037	FBgn0058127		-	-	-	-	-	-
GB19218-RA	0.71555	0.01	FBgn0053553		-	-	-	-	-	-
GB15291-RA	0.71107	0.015	FBgn0020235		ATPsyn-gamma	ATP synthase-gamma chain	IPR000131:ATPase, F1 complex, gamma subunit ; IPR023632:ATPase, F1 complex, gamma subunit conserved site ; IPR023633:ATPase, F1 complex, gamma subunit domain	proton transport ; GO:0015992 | inferred from sequence or structural similarity with UniProtKB:P36542 ; phagocytosis, engulfment ; GO:0006911 | inferred from mutant phenotype ; ATP synthesis coupled proton transport ; GO:0015986 | inferred from electronic annotation with InterPro:IPR000131	hydrogen-exporting ATPase activity, phosphorylative mechanism ; GO:0008553 | non-traceable author statement ; hydrogen-exporting ATPase activity, phosphorylative mechanism ; GO:0008553 | inferred from sequence or structural similarity with UniProtKB:P05631 ; hydrogen-exporting ATPase activity, phosphorylative mechanism ; GO:0008553 | inferred from sequence or structural similarity with UniProtKB:…	mitochondrial proton-transporting ATP synthase complex, catalytic core F(1) ; GO:0000275 | inferred from sequence or structural similarity with UniProtKB:P36542 ; lipid particle ; GO:0005811 | inferred from direct assay
GB11985-RA	0.70755	0.049	FBgn0025704		-	-	-	-	-	-
GB15236-RA	0.70245	0.025	FBgn0031971		CG7224	-	IPR012875:Protein of unknown function DUF1674	-	-	-
GB16186-RA	0.7018	0.037	FBgn0036702		CG6512	-	IPR000642:Peptidase M41 ; IPR003593:AAA+ ATPase domain ; IPR003959:ATPase, AAA-type, core ; IPR003960:ATPase, AAA-type, conserved site ; IPR005936:Peptidase, FtsH ; IPR011546:Peptidase M41, FtsH extracellular	proteolysis ; GO:0006508 | inferred from sequence or structural similarity with UniProtKB:Q9Y4W6 ; lateral inhibition ; GO:0046331 | inferred from mutant phenotype ; protein catabolic process ; GO:0030163 | inferred from electronic annotation with InterPro:IPR005936	ATPase activity ; GO:0016887 | inferred from sequence or structural similarity with UniProtKB:Q01853 ; metalloendopeptidase activity ; GO:0004222 | inferred from sequence or structural similarity with UniProtKB:Q9Y4W6 ; ATP binding ; GO:0005524 | inferred from electronic annotation with InterPro:IPR000642, InterPro:IPR003959, InterPro:IPR003960, InterPro:IPR011546 ; zinc ion binding ; GO:0008270 …	endoplasmic reticulum ; GO:0005783 | inferred from sequence or structural similarity with UniProtKB:Q01853 ; mitochondrion ; GO:0005739 | inferred from sequence or structural similarity with UniProtKB:Q9Y4W6 ; integral to membrane ; GO:0016021 | inferred from electronic annotation with InterPro:IPR011546
GB11765-RA	0.70164	0.033	FBgn0026088		CG14818	-	IPR005374:Uncharacterised protein family UPF0184, eukaryota ; IPR022788:Uncharacterised protein family UPF0184	biological_process ; GO:0008150 | no biological data available	molecular_function ; GO:0003674 | no biological data available	cellular_component ; GO:0005575 | no biological data available
GB16965-RA	0.69533	0.042	FBgn0038570		Prx5	Peroxiredoxin 5	IPR012336:Thioredoxin-like fold ; IPR013740:Redoxin	response to oxidative stress ; GO:0006979 | inferred from mutant phenotype ; determination of adult lifespan ; GO:0008340 | inferred from mutant phenotype ; cell redox homeostasis ; GO:0045454 | inferred from genetic interaction with Prx3 ; negative regulation of apoptotic process ; GO:0043066 | inferred from mutant phenotype inferred from genetic interaction with Prx3	antioxidant activity ; GO:0016209 | inferred from sequence or structural similarity with UniProtKB:P30044 ; oxidoreductase activity ; GO:0016491 | inferred from electronic annotation with InterPro:IPR013740	peroxisome ; GO:0005777 | inferred from sequence or structural similarity with UniProtKB:P30044 ; nucleus ; GO:0005634 | inferred from direct assay ; cytosol ; GO:0005829 | inferred from direct assay ; mitochondrion ; GO:0005739 | inferred from direct assay
GB13297-RA	0.69329	0.044	-		-	-	-	-	-	-
GB17749-RA	0.68843	0.017	FBgn0004465		Su(P)	Suppressor of ref(2)P sterility	IPR002109:Glutaredoxin ; IPR010987:Glutathione S-transferase, C-terminal-like ; IPR011767:Glutaredoxin active site ; IPR012336:Thioredoxin-like fold ; IPR004046:Glutathione S-transferase, C-terminal	cell redox homeostasis ; GO:0045454 | inferred from electronic annotation with InterPro:IPR002109, InterPro:IPR011767	electron carrier activity ; GO:0009055 | inferred from electronic annotation with InterPro:IPR002109, InterPro:IPR011767 ; protein disulfide oxidoreductase activity ; GO:0015035 | inferred from electronic annotation with InterPro:IPR002109	-
GB11914-RA	0.68244	0.021	FBgn0033235		CG8728	-	IPR001431:Peptidase M16, zinc-binding site ; IPR007863:Peptidase M16, C-terminal ; IPR011765:Peptidase M16, N-terminal ; IPR011237:Peptidase M16, core ; IPR011249:Metalloenzyme, LuxS/M16 peptidase-like, metal-binding	protein processing ; GO:0016485 | inferred from sequence or structural similarity with UniProtKB:Q10713 ; proteolysis ; GO:0006508 | inferred from electronic annotation with InterPro:IPR001431, InterPro:IPR007863, InterPro:IPR011765	metalloendopeptidase activity ; GO:0004222 | inferred from sequence or structural similarity with UniProtKB:P20069 ; metalloendopeptidase activity ; GO:0004222 | inferred from sequence or structural similarity with UniProtKB:Q10713 ; zinc ion binding ; GO:0008270 | inferred from electronic annotation with InterPro:IPR007863	mitochondrial matrix ; GO:0005759 | inferred from sequence or structural similarity with UniProtKB:Q10713
GB16714-RA	0.68098	0.048	FBgn0034851		-	-	-	-	-	-
GB30108-RA	0.67953	0.048	-		-	-	-	-	-	-
GB20149-RA	0.67778	0.014	FBgn0037653		CG11982	-	IPR001841:Zinc finger, RING-type ; IPR013083:Zinc finger, RING/FYVE/PHD-type	-	zinc ion binding ; GO:0008270 | inferred from electronic annotation with InterPro:IPR001841	-
GB18314-RA	0.67614	0.025	FBgn0039219		CG13630	-	IPR000994:Peptidase M24, structural domain ; IPR001714:Peptidase M24, methionine aminopeptidase ; IPR002467:Peptidase M24A, methionine aminopeptidase, subfamily 1	cellular process ; GO:0009987 | inferred from electronic annotation with InterPro:IPR000994 ; proteolysis ; GO:0006508 | inferred from electronic annotation with InterPro:IPR001714, InterPro:IPR002467	aminopeptidase activity ; GO:0004177 | inferred from sequence or structural similarity with SGD_LOCUS:MAP1; SGD:S0004234 ; metalloexopeptidase activity ; GO:0008235 | inferred from electronic annotation with InterPro:IPR001714, InterPro:IPR002467	-
GB18843-RA	0.67304	0.012	FBgn0037822		CG14683	-	IPR002903:S-adenosyl-L-methionine-dependent methyltransferase, MraW ; IPR023397:S-adenosyl-L-methionine-dependent methyltransferase, MraW, recognition domain	biological_process ; GO:0008150 | no biological data available	methyltransferase activity ; GO:0008168 | inferred from electronic annotation with InterPro:IPR002903, InterPro:IPR023397	cellular_component ; GO:0005575 | no biological data available
GB14029-RA	0.67086	0.006	FBgn0032153		CG4537	-	IPR019367:PDZ-binding protein, CRIPT	-	-	-
GB17725-RA	0.66699	0.034	FBgn0036570		IntS9	Integrator 9	IPR022712:Beta-Casp domain	mRNA cleavage ; GO:0006379 | inferred from sequence or structural similarity with protein_id:BAA91867 ; mRNA polyadenylation ; GO:0006378 | inferred from sequence or structural similarity with protein_id:BAA91867 ; snRNA processing ; GO:0016180 | inferred from sequence or structural similarity with HGNC_gene:INTS9; HGNC:25592 ; snRNA 3'-end processing ; GO:0034472 | inferred from direct assay	-	mRNA cleavage and polyadenylation specificity factor complex ; GO:0005847 | inferred from sequence or structural similarity with protein_id:BAA91867 ; integrator complex ; GO:0032039 | inferred from sequence or structural similarity with HGNC_gene:INTS9; HGNC:25592
GB16241-RA	0.66479	0.03	FBgn0028582		lqf	liquid facets	IPR001026:Epsin domain, N-terminal ; IPR003903:Ubiquitin interacting motif ; IPR008942:ENTH/VHS ; IPR013809:Epsin-like, N-terminal	neurotransmitter secretion ; GO:0007269 | non-traceable author statement ; synaptic vesicle endocytosis ; GO:0048488 | non-traceable author statement ; endocytosis ; GO:0006897 | inferred from mutant phenotype ; negative regulation of cardioblast cell fate specification ; GO:0009997 | inferred from mutant phenotype ; regulation of Notch signaling pathway ; GO:0008593 | inferred from mutant phenot…	-	-
GB16961-RA	0.65894	0.048	FBgn0032261		CG6094	-	IPR000352:Peptide chain release factor class I/class II	translational termination ; GO:0006415 | inferred from electronic annotation with InterPro:IPR000352	translation release factor activity ; GO:0003747 | inferred from electronic annotation with InterPro:IPR000352	-
GB19048-RA	0.6513	0.041	FBgn0033883		CG16935	-	IPR002085:Alcohol dehydrogenase superfamily, zinc-type ; IPR011032:GroES-like ; IPR013149:Alcohol dehydrogenase, C-terminal ; IPR013154:Alcohol dehydrogenase GroES-like ; IPR016040:NAD(P)-binding domain	fatty acid metabolic process ; GO:0006631 | inferred from sequence or structural similarity with UniProtKB:Q9BV79 ; oxidation-reduction process ; GO:0055114 | inferred from electronic annotation with InterPro:IPR002085, InterPro:IPR013149, InterPro:IPR013154	trans-2-enoyl-CoA reductase (NADPH) activity ; GO:0019166 | inferred from sequence or structural similarity with UniProtKB:Q9BV79 ; zinc ion binding ; GO:0008270 | inferred from electronic annotation with InterPro:IPR002085, InterPro:IPR013149 ; nucleotide binding ; GO:0000166 | inferred from electronic annotation with InterPro:IPR016040	mitochondrion ; GO:0005739 | inferred from sequence or structural similarity with UniProtKB:Q9BV79 ; microtubule associated complex ; GO:0005875 | inferred from direct assay
GB10502-RA	0.63326	0.033	FBgn0052937		-	-	-	-	-	-
GB12113-RA	0.63261	0.034	FBgn0004363		porin	porin	IPR001925:Porin, eukaryotic type	mitochondrial transport ; GO:0006839 | inferred from sequence or structural similarity ; mitochondrial transport ; GO:0006839 | inferred from sequence or structural similarity with UniProtKB:P21796 ; ion transport ; GO:0006811 | inferred from direct assay ; phototransduction ; GO:0007602 | inferred from mutant phenotype ; sperm individualization ; GO:0007291 | inferred from mutant phenotype ; mit…	voltage-gated anion channel activity ; GO:0008308 | inferred from sequence or structural similarity with EMBL:U30840 ; voltage-gated anion channel activity ; GO:0008308 | inferred from sequence or structural similarity ; voltage-gated anion channel activity ; GO:0008308 | inferred from sequence or structural similarity with UniProtKB:P21796 ; voltage-gated anion channel activity ; GO:0008308 | in…	lipid particle ; GO:0005811 | inferred from direct assay ; mitochondrial outer membrane ; GO:0005741 | inferred from sequence or structural similarity with EMBL:U30840 ; mitochondrial outer membrane ; GO:0005741 | non-traceable author statement ; Nebenkern ; GO:0016006 | inferred from direct assay ; mitochondrial outer membrane ; GO:0005741 | inferred from sequence or structural similarity with U…
GB19167-RA	0.63045	0.046	FBgn0030573		nmdyn-D6	nmdyn-D6	IPR001564:Nucleoside diphosphate kinase ; IPR023005:Nucleoside diphosphate kinase, active site	CTP biosynthetic process ; GO:0006241 | inferred from electronic annotation with InterPro:IPR001564 ; UTP biosynthetic process ; GO:0006228 | inferred from electronic annotation with InterPro:IPR001564 ; GTP biosynthetic process ; GO:0006183 | inferred from electronic annotation with InterPro:IPR001564 ; nucleoside diphosphate phosphorylation ; GO:0006165 | inferred from electronic annotation wit…	nucleoside diphosphate kinase activity ; GO:0004550 | inferred from sequence or structural similarity ; nucleoside diphosphate kinase activity ; GO:0004550 | inferred from sequence or structural similarity with EMBL:AF051942 ; ATP binding ; GO:0005524 | inferred from electronic annotation with InterPro:IPR001564	-
GB16104-RA	0.62952	0.043	FBgn0035483		Mul1	Mitochondrial E3 ubiquitin protein ligase 1 homologue	IPR001841:Zinc finger, RING-type ; IPR022170:E3 Ubiquitin ligase ; IPR013083:Zinc finger, RING/FYVE/PHD-type	-	acid-amino acid ligase activity ; GO:0016881 | inferred from electronic annotation with InterPro:IPR022170 ; zinc ion binding ; GO:0008270 | inferred from electronic annotation with InterPro:IPR001841	-
GB16539-RA	0.62096	0.041	FBgn0035388		CG2162	-	IPR001374:Single-stranded nucleic acid binding R3H ; IPR012677:Nucleotide-binding, alpha-beta plait	-	nucleic acid binding ; GO:0003676 | inferred from electronic annotation with InterPro:IPR001374 ; nucleotide binding ; GO:0000166 | inferred from electronic annotation with InterPro:IPR012677	-
GB15604-RA	0.60793	0.046	FBgn0033028		CG11665	-	IPR011701:Major facilitator superfamily ; IPR016196:Major facilitator superfamily domain, general substrate transporter	transmembrane transport ; GO:0055085 | inferred from electronic annotation with InterPro:IPR011701	monocarboxylic acid transmembrane transporter activity ; GO:0008028 | inferred from sequence or structural similarity with UniProtKB:P53986	integral to membrane ; GO:0016021 | inferred from electronic annotation with InterPro:IPR011701
GB17848-RA	0.59925	0.046	FBgn0037901		CG6744	-	IPR002562:3'-5' exonuclease domain ; IPR012337:Ribonuclease H-like domain	somatic cell DNA recombination ; GO:0016444 | inferred from mutant phenotype	3'-5' exonuclease activity ; GO:0008408 | inferred from electronic annotation with InterPro:IPR002562 ; nucleic acid binding ; GO:0003676 | inferred from electronic annotation with InterPro:IPR002562, InterPro:IPR012337	intracellular ; GO:0005622 | inferred from electronic annotation with InterPro:IPR002562
GB14723-RA	0.59052	0.039	FBgn0011787		mRpL12	mitochondrial ribosomal protein L12	IPR008932:Ribosomal protein L7/L12, oligomerisation ; IPR013823:Ribosomal protein L7/L12, C-terminal ; IPR014719:Ribosomal protein L7/L12, C-terminal/adaptor protein ClpS-like ; IPR015607:Ribosomal protein L12, mitochondrial	translation ; GO:0006412 | inferred from sequence or structural similarity ; translation ; GO:0006412 | inferred from sequence or structural similarity with UniProtKB:P52815 ; cell growth ; GO:0016049 | inferred from mutant phenotype ; mitochondrion organization ; GO:0007005 | inferred from mutant phenotype ; translation ; GO:0006412 | inferred from sequence or structural similarity with UniProtK…	structural constituent of ribosome ; GO:0003735 | inferred from sequence or structural similarity ; structural constituent of ribosome ; GO:0003735 | inferred from sequence or structural similarity with UniProtKB:P52815 ; structural constituent of ribosome ; GO:0003735 | inferred from sequence or structural similarity with UniProtKB:P53163 ; chromatin binding ; GO:0003682 | inferred from genetic …	mitochondrial large ribosomal subunit ; GO:0005762 | inferred from sequence or structural similarity ; mitochondrial large ribosomal subunit ; GO:0005762 | inferred from sequence or structural similarity with UniProtKB:P52815 ; mitochondrial large ribosomal subunit ; GO:0005762 | inferred from sequence or structural similarity with UniProtKB:P53163 ; mitochondrial small ribosomal subunit ; GO:000…
GB11362-RA	0.58731	0.032	FBgn0038400		CG5903	-	IPR019166:Apolipoprotein O	-	-	-
GB10209-RA	0.57593	0.049	FBgn0038405		CG8927	-	IPR000618:Insect cuticle protein	-	structural constituent of cuticle ; GO:0042302 | inferred from electronic annotation with InterPro:IPR000618	-
GB17803-RA	0.56509	0.034	FBgn0033038		CG7791	-	IPR001567:Peptidase M3A/M3B ; IPR024077:Neurolysin/Thimet oligopeptidase, domain 2 ; IPR024079:Metallopeptidase, catalytic domain	protein processing ; GO:0016485 | inferred from sequence or structural similarity with UniProtKB:Q99797 ; proteolysis ; GO:0006508 | inferred from electronic annotation with InterPro:IPR001567	metalloendopeptidase activity ; GO:0004222 | inferred from sequence or structural similarity with UniProtKB:Q01992 ; metalloendopeptidase activity ; GO:0004222 | inferred from sequence or structural similarity with UniProtKB:Q99797	mitochondrion ; GO:0005739 | inferred from sequence or structural similarity with UniProtKB:Q99797
GB14901-RA	0.5623	0.04	FBgn0032595		CG17996	-	IPR013892:Cytochrome c oxidase biogenesis protein Cmc1-like	-	-	-
GB30244-RA	0.55828	0.036	FBgn0031247		CG11562	-	-	-	-	-
GB11560-RA	0.50607	0.045	FBgn0037506		CG1287	-	IPR006214:Bax inhibitor 1-related	-	-	-
GB18770-RA	-0.51487	0.046	FBgn0034967		eIF-5A	eIF-5A	IPR001884:Translation elongation factor IF5A ; IPR008991:Translation protein SH3-like ; IPR012340:Nucleic acid-binding, OB-fold ; IPR014722:Translation protein SH3-like, subgroup ; IPR016027:Nucleic acid-binding, OB-fold-like ; IPR019769:Translation elongation factor, IF5A, hypusine site ; IPR020189:Translation elongation factor, IF5A C-terminal	translational initiation ; GO:0006413 | non-traceable author statement ; translational initiation ; GO:0006413 | inferred from sequence or structural similarity with NCBI_gi:4503545 ; autophagic cell death ; GO:0048102 | inferred from expression pattern ; salivary gland cell autophagic cell death ; GO:0035071 | inferred from expression pattern ; wing disc development ; GO:0035220 | inferred from …	translation initiation factor activity ; GO:0003743 | non-traceable author statement ; translation regulator activity ; GO:0045182 | inferred from sequence or structural similarity with NCBI_gi:4503545 ; ribosome binding ; GO:0043022 | inferred from electronic annotation with InterPro:IPR001884, InterPro:IPR019769, InterPro:IPR020189 ; translation elongation factor activity ; GO:0003746 | inferre…	cytosol ; GO:0005829 | non-traceable author statement
GB30331-RA	-0.54231	0.047	FBgn0020381		Dredd	Death related ced-3/Nedd2-like protein	IPR001309:Peptidase C14, ICE, catalytic subunit p20 ; IPR002138:Peptidase C14, caspase non-catalytic subunit p10 ; IPR002398:Peptidase C14, caspase precursor p45 ; IPR011600:Peptidase C14, caspase catalytic ; IPR015917:Peptidase C14, caspase precursor p45, core	apoptotic process ; GO:0006915 | non-traceable author statement ; defense response ; GO:0006952 | inferred from mutant phenotype ; defense response to Gram-negative bacterium ; GO:0050829 | inferred from mutant phenotype ; positive regulation of antibacterial peptide biosynthetic process ; GO:0006963 | non-traceable author statement ; positive regulation of antibacterial peptide biosynthetic proc…	apoptotic protease activator activity ; GO:0016505 | inferred from mutant phenotype ; protein binding ; GO:0005515 | inferred from physical interaction with Rel ; cysteine-type endopeptidase activity ; GO:0004197 | inferred from sequence or structural similarity with HGNC_gene:CASP10; HGNC:1500; OMIM:601762 AND inferred from sequence or structural similarity with HGNC_gene:CASP8; HGNC:1509; OMIM:…	cytoplasm ; GO:0005737 | inferred from direct assay
GB18848-RA	-0.54343	0.019	-		-	-	-	-	-	-
GB13982-RA	-0.54561	0.035	FBgn0016013		Faa	Fumarylacetoacetase	IPR002529:Fumarylacetoacetase, C-terminal ; IPR005959:Fumarylacetoacetase ; IPR011234:Fumarylacetoacetase, C-terminal-related ; IPR015377:Fumarylacetoacetase, N-terminal	aromatic amino acid family metabolic process ; GO:0009072 | inferred from electronic annotation with InterPro:IPR005959, InterPro:IPR015377	fumarylacetoacetase activity ; GO:0004334 | inferred from sequence or structural similarity with UniProtKB:P35505	-
GB11366-RA	-0.55511	0.046	FBgn0051938		-	-	-	-	-	-
GB16641-RA	-0.55883	0.04	FBgn0019637		Atu	Another transcription unit	IPR007149:Leo1-like protein	biological_process ; GO:0008150 | no biological data available ; regulation of hemocyte proliferation ; GO:0035206 | inferred from mutant phenotype	molecular_function ; GO:0003674 | no biological data available	cellular_component ; GO:0005575 | no biological data available
GB17470-RA	-0.5609	0.039	FBgn0026582		CG9418	-	IPR009071:High mobility group, superfamily	-	DNA binding ; GO:0003677 | inferred from sequence or structural similarity with MGD:Hmg20a; MGI:MGI:1914117 AND inferred from sequence or structural similarity with MGD:Hmg20b; MGI:MGI:1341190	-
GB11039-RA	-0.56264	0.032	-		-	-	-	-	-	-
GB13135-RA	-0.56571	0.038	FBgn0014020		Rho1	Rho1	IPR001806:Small GTPase superfamily ; IPR003578:Small GTPase superfamily, Rho type ; IPR005225:Small GTP-binding protein domain	gastrulation involving germ band extension ; GO:0010004 | inferred from mutant phenotype ; germ-band extension ; GO:0007377 | inferred from mutant phenotype ; posterior midgut invagination ; GO:0007374 | inferred from mutant phenotype ; ventral furrow formation ; GO:0007370 | inferred from mutant phenotype ; JNK cascade ; GO:0007254 | non-traceable author statement ; dorsal closure ; GO:0007391 |…	GTPase activity ; GO:0003924 | inferred from sequence or structural similarity with EMBL:AF014371 ; GTPase activity ; GO:0003924 | non-traceable author statement ; protein binding ; GO:0005515 | inferred from physical interaction with rok ; GTPase activity ; GO:0003924 | traceable author statement ; GTPase activity ; GO:0003924 | inferred from sequence or structural similarity ; kinase binding ; …	cell cortex ; GO:0005938 | inferred from direct assay ; cell hair ; GO:0070451 | inferred from direct assay ; cytoplasm ; GO:0005737 | inferred from direct assay
GB12829-RA	-0.56858	0.021	FBgn0032051		CG13097	-	IPR007151:Mpp10 protein ; IPR012173:U3 small nucleolar ribonucleoprotein complex, subunit Mpp10p	rRNA processing ; GO:0006364 | inferred from electronic annotation with InterPro:IPR012173	-	nucleus ; GO:0005634 | inferred from electronic annotation with InterPro:IPR012173 ; ribonucleoprotein complex ; GO:0030529 | inferred from electronic annotation with InterPro:IPR012173
GB16281-RA	-0.57529	0.029	FBgn0010602		lwr	lesswright	IPR000608:Ubiquitin-conjugating enzyme, E2 ; IPR016135:Ubiquitin-conjugating enzyme/RWD-like ; IPR023313:Ubiquitin-conjugating enzyme, active site	dorsal closure ; GO:0007391 | inferred from mutant phenotype ; cellular response to transforming growth factor beta stimulus ; GO:0071560 | inferred from genetic interaction with dpp ; protein sumoylation ; GO:0016925 | inferred from mutant phenotype ; female meiosis ; GO:0007143 | inferred from genetic interaction with Axs AND inferred from genetic interaction with mei-218 AND inferred from gene…	protein binding ; GO:0005515 | inferred from physical interaction with Uba2 ; SUMO ligase activity ; GO:0019789 | inferred from sequence or structural similarity with SGD_LOCUS:UBC9; SGD:S000002222 ; heat shock protein binding ; GO:0031072 | inferred from physical interaction with Hsp27 inferred from physical interaction with Hsp23 ; protein binding ; GO:0005515 | inferred from physical interacti…	nucleus ; GO:0005634 | inferred from direct assay ; condensed nuclear chromosome, centromeric region ; GO:0000780 | inferred from direct assay ; condensed chromosome outer kinetochore ; GO:0000940 | inferred from direct assay
GB18156-RA	-0.57864	0.046	FBgn0040534		CG11985	-	IPR009846:Splicing factor 3B subunit 5/RDS3 complex subunit 10 ; IPR017089:Splicing factor 3B, subunit 5	nuclear mRNA splicing, via spliceosome ; GO:0000398 | inferred from sequence or structural similarity ; mitotic spindle organization ; GO:0007052 | inferred from mutant phenotype ; nuclear mRNA splicing, via spliceosome ; GO:0000398 | inferred by curator from GO:0071011	-	nucleus ; GO:0005634 | inferred from sequence or structural similarity ; precatalytic spliceosome ; GO:0071011 | inferred from direct assay ; U2 snRNP ; GO:0005686 | colocalizes_with inferred from direct assay
GB18959-RA	-0.57901	0.029	FBgn0038578		MED17	Mediator complex subunit 17	IPR019313:Mediator complex, subunit Med17	transcription from RNA polymerase II promoter ; GO:0006366 | inferred from mutant phenotype ; sex comb development ; GO:0045498 | inferred from genetic interaction with Scr ; transcription initiation from RNA polymerase II promoter ; GO:0006367 | inferred from sequence or structural similarity with HGNC_gene:CRSP6; HGNC:2375; OMIM:603810 ; transcription from RNA polymerase II promoter ; GO:000636…	transcription coactivator activity ; GO:0003713 | contributes_to inferred from direct assay ; activating transcription factor binding ; GO:0033613 | inferred from physical interaction with Dif inferred from physical interaction with Hsf ; RNA polymerase II transcription cofactor activity ; GO:0001104 | inferred from mutant phenotype ; RNA polymerase II transcription cofactor activity ; GO:0001104…	nucleus ; GO:0005634 | inferred from sequence or structural similarity with EMBL:AF055994 ; mediator complex ; GO:0016592 | inferred from direct assay ; mediator complex ; GO:0016592 | inferred from sequence or structural similarity with HGNC_gene:CRSP6; HGNC:2375; OMIM:603810 ; mediator complex ; GO:0016592 | inferred from sequence or structural similarity with EMBL:AF055994 ; nucleus ; GO:00056…
GB17552-RA	-0.58356	0.032	FBgn0028434		Ercc1	Ercc1	IPR004579:DNA repair protein rad10 ; IPR010994:RuvA domain 2-like ; IPR011335:Restriction endonuclease type II--like	reciprocal meiotic recombination ; GO:0007131 | inferred from mutant phenotype ; nucleotide-excision repair ; GO:0006289 | inferred from mutant phenotype ; nucleotide-excision repair, DNA incision, 5'-to lesion ; GO:0006296 | inferred from sequence or structural similarity with SGD_LOCUS:RAD1; SGD:S000005943	single-stranded DNA specific endodeoxyribonuclease activity ; GO:0000014 | inferred from sequence or structural similarity with UniProtKB:P07903 ; protein binding ; GO:0005515 | inferred from physical interaction with mei-9 ; protein heterodimerization activity ; GO:0046982 | inferred from physical interaction with mei-9 ; single-stranded DNA specific endodeoxyribonuclease activity ; GO:0000014 |…	protein complex ; GO:0043234 | inferred from direct assay ; nucleus ; GO:0005634 | inferred from electronic annotation with InterPro:IPR004579
GB17327-RA	-0.58506	0.022	FBgn0036272		CG4300	-	IPR001045:Spermidine/spermine synthases family ; IPR015576:Spermine synthase	spermidine biosynthetic process ; GO:0008295 | inferred from sequence or structural similarity with UniProtKB:P52788 ; spermine biosynthetic process ; GO:0006597 | inferred from electronic annotation with InterPro:IPR015576	spermidine synthase activity ; GO:0004766 | inferred from sequence or structural similarity with UniProtKB:P52788 ; spermine synthase activity ; GO:0016768 | inferred from electronic annotation with InterPro:IPR015576	cellular_component ; GO:0005575 | no biological data available
GB10472-RA	-0.58896	0.036	FBgn0039020		CG17141	-	IPR006073:GTP binding domain ; IPR016478:GTPase, MTG1 ; IPR023179:GTP-binding protein, orthogonal bundle domain	-	GTP binding ; GO:0005525 | inferred from electronic annotation with InterPro:IPR006073	-
GB12264-RA	-0.59324	0.022	FBgn0035134		CG1231	-	IPR015880:Zinc finger, C2H2-like ; IPR000690:Zinc finger, C2H2-type matrin ; IPR003604:Zinc finger, U1-type ; IPR007087:Zinc finger, C2H2 ; IPR022755:Zinc finger, double-stranded RNA binding	-	zinc ion binding ; GO:0008270 | inferred from electronic annotation with InterPro:IPR000690, InterPro:IPR003604, InterPro:IPR007087, InterPro:IPR015880 ; nucleic acid binding ; GO:0003676 | inferred from electronic annotation with InterPro:IPR000690, InterPro:IPR003604	nucleus ; GO:0005634 | inferred from electronic annotation with InterPro:IPR000690
GB13529-RA	-0.59546	0.035	FBgn0013954		FK506-bp2	FK506-binding protein 2	IPR001179:Peptidyl-prolyl cis-trans isomerase, FKBP-type, domain ; IPR023566:Peptidyl-prolyl cis-trans isomerase, FKBP-type	protein folding ; GO:0006457 | inferred from sequence or structural similarity with UniProtKB:Q62658 ; protein folding ; GO:0006457 | non-traceable author statement ; response to DNA damage stimulus ; GO:0006974 | inferred from mutant phenotype	FK506 binding ; GO:0005528 | non-traceable author statement ; FK506 binding ; GO:0005528 | inferred from sequence or structural similarity with UniProtKB:Q62658 ; peptidyl-prolyl cis-trans isomerase activity ; GO:0003755 | inferred from sequence or structural similarity with UniProtKB:Q62658 ; peptidyl-prolyl cis-trans isomerase activity ; GO:0003755 | non-traceable author statement	cytoplasm ; GO:0005737 | inferred from sequence or structural similarity with UniProtKB:Q62658 ; cytoplasm ; GO:0005737 | non-traceable author statement
GB10144-RA	-0.60321	0.044	FBgn0015610		-	-	-	-	-	-
GB16154-RA	-0.60358	0.036	FBgn0030878		CG6769	-	IPR007087:Zinc finger, C2H2 ; IPR015880:Zinc finger, C2H2-like ; IPR003604:Zinc finger, U1-type ; IPR022755:Zinc finger, double-stranded RNA binding	-	zinc ion binding ; GO:0008270 | inferred from electronic annotation with InterPro:IPR003604, InterPro:IPR007087, InterPro:IPR015880 ; nucleic acid binding ; GO:0003676 | inferred from electronic annotation with InterPro:IPR003604	intracellular ; GO:0005622 | inferred from electronic annotation with InterPro:IPR007087, InterPro:IPR015880
GB13210-RA	-0.60503	0.0498361	FBgn0028737		Ef1beta	Elongation factor 1 beta	IPR001326:Translation elongation factor EF1B, beta/delta chains, conserved site ; IPR010987:Glutathione S-transferase, C-terminal-like ; IPR014038:Translation elongation factor EF1B, beta/delta subunit, guanine nucleotide exchange ; IPR014717:Translation elongation factor EF1B/ribosomal protein S6 ; IPR018940:Elongation factor 1 beta central acidic region, eukaryote	translational elongation ; GO:0006414 | inferred from sequence or structural similarity ; translational elongation ; GO:0006414 | non-traceable author statement ; translational elongation ; GO:0006414 | inferred from electronic annotation with InterPro:IPR001326, InterPro:IPR014038	translation elongation factor activity ; GO:0003746 | inferred from sequence or structural similarity ; translation release factor activity ; GO:0003747 | inferred from sequence or structural similarity ; guanyl-nucleotide exchange factor activity ; GO:0005085 | non-traceable author statement ; translation elongation factor activity ; GO:0003746 | non-traceable author statement ; translation elon…	lipid particle ; GO:0005811 | inferred from direct assay ; cytosol ; GO:0005829 | non-traceable author statement ; eukaryotic translation elongation factor 1 complex ; GO:0005853 | inferred from sequence or structural similarity ; cytosol ; GO:0005829 | inferred from sequence or structural similarity ; eukaryotic translation elongation factor 1 complex ; GO:0005853 | non-traceable author statemen…
GB16834-RA	-0.60919	0.017	FBgn0035020		CG13585	-	IPR020309:Uncharacterised protein family, CD034/YQF4	-	-	-
GB19406-RA	-0.61042	0.013	FBgn0028688		Rpn7	Regulatory particle non-ATPase 7	IPR000717:Proteasome component (PCI) domain ; IPR019585:26S proteasome, regulatory subunit Rpn7 ; IPR011991:Winged helix-turn-helix transcription repressor DNA-binding	proteolysis ; GO:0006508 | inferred from direct assay AND inferred from sequence or structural similarity with HGNC_gene:PSMD6; HGNC:9564 AND inferred from sequence or structural similarity with SGD_LOCUS:RPN7; SGD:S0006312 ; proteolysis ; GO:0006508 | non-traceable author statement ; cellular process ; GO:0009987 | inferred from mutant phenotype ; neurogenesis ; GO:0022008 | inferred from mutant…	endopeptidase activity ; GO:0004175 | inferred from direct assay	proteasome regulatory particle, lid subcomplex ; GO:0008541 | non-traceable author statement ; proteasome regulatory particle ; GO:0005838 | inferred from direct assay AND inferred from sequence or structural similarity with HGNC_gene:PSMD6; HGNC:9564 ; proteasome regulatory particle, lid subcomplex ; GO:0008541 | inferred from sequence or structural similarity with SGD_LOCUS:RPN7; SGD:S0006312 ;…
GB14256-RA	-0.61257	0.037	FBgn0033556		CG12343	-	IPR013260:mRNA splicing factor SYF2	nuclear mRNA splicing, via spliceosome ; GO:0000398 | inferred by curator from GO:0071011|GO:0071013 ; neurogenesis ; GO:0022008 | inferred from mutant phenotype	-	precatalytic spliceosome ; GO:0071011 | inferred from direct assay ; catalytic step 2 spliceosome ; GO:0071013 | inferred from direct assay
GB17377-RA	-0.6164	0.035	FBgn0037298		CG2604	-	IPR005097:Saccharopine dehydrogenase / Homospermidine synthase ; IPR016040:NAD(P)-binding domain	wing disc development ; GO:0035220 | inferred from genetic interaction with Bx ; chaeta development ; GO:0022416 | inferred from genetic interaction with Ssdp ; oxidation-reduction process ; GO:0055114 | inferred from electronic annotation with InterPro:IPR005097	oxidoreductase activity ; GO:0016491 | inferred from electronic annotation with InterPro:IPR005097 ; nucleotide binding ; GO:0000166 | inferred from electronic annotation with InterPro:IPR016040	lipid particle ; GO:0005811 | inferred from direct assay
GB13850-RA	-0.61843	0.046	FBgn0027873		Cpsf100	Cleavage and polyadenylation specificity factor 100	IPR001279:Beta-lactamase-like ; IPR011108:RNA-metabolising metallo-beta-lactamase ; IPR025069:Cleavage and polyadenylation specificity factor 2, C-terminal ; IPR022712:Beta-Casp domain	mRNA cleavage ; GO:0006379 | inferred from sequence or structural similarity with UniProtKB:Q10568 ; mRNA polyadenylation ; GO:0006378 | inferred from sequence or structural similarity with UniProtKB:Q10568 ; mRNA cleavage ; GO:0006379 | non-traceable author statement ; mRNA polyadenylation ; GO:0006378 | non-traceable author statement ; histone mRNA 3'-end processing ; GO:0006398 | inferred from…	mRNA 3'-UTR binding ; GO:0003730 | non-traceable author statement ; hydrolase activity ; GO:0016787 | inferred from electronic annotation with InterPro:IPR001279	mRNA cleavage and polyadenylation specificity factor complex ; GO:0005847 | inferred from sequence or structural similarity with UniProtKB:Q10568
GB10315-RA	-0.62184	0.011	FBgn0031633		CG2976	-	IPR002088:Protein prenyltransferase, alpha subunit ; IPR008940:Protein prenyltransferase	protein prenylation ; GO:0018342 | inferred from electronic annotation with InterPro:IPR002088	protein farnesyltransferase activity ; GO:0004660 | inferred from sequence or structural similarity with EMBL:M74083	protein farnesyltransferase complex ; GO:0005965 | inferred from sequence or structural similarity with EMBL:M74083
GB19284-RA	-0.62233	0.031	FBgn0005639		-	-	-	-	-	-
GB18020-RA	-0.62518	0.029	FBgn0034368		CG5482	-	IPR013105:Tetratricopeptide TPR2 ; IPR001179:Peptidyl-prolyl cis-trans isomerase, FKBP-type, domain ; IPR011990:Tetratricopeptide-like helical ; IPR013026:Tetratricopeptide repeat-containing domain ; IPR023566:Peptidyl-prolyl cis-trans isomerase, FKBP-type ; IPR019734:Tetratricopeptide repeat ; IPR023114:Elongated TPR repeat-containing domain	protein folding ; GO:0006457 | inferred from electronic annotation with InterPro:IPR001179	FK506 binding ; GO:0005528 | inferred from sequence or structural similarity with NCBI_gi:4503729 ; peptidyl-prolyl cis-trans isomerase activity ; GO:0003755 | inferred from sequence or structural similarity with SGD_LOCUS:FPR1; SGD:S0005079	-
GB12753-RA	-0.62609	0.016	FBgn0030611		CG15027	-	IPR021346:Protein of unknown function DUF2962	biological_process ; GO:0008150 | no biological data available	molecular_function ; GO:0003674 | no biological data available	cellular_component ; GO:0005575 | no biological data available
GB13469-RA	-0.62684	0.033	FBgn0037573		eIF4AIII	eIF4AIII	IPR000629:RNA helicase, ATP-dependent, DEAD-box, conserved site ; IPR001650:Helicase, C-terminal ; IPR011545:DNA/RNA helicase, DEAD/DEAH box type, N-terminal ; IPR014001:Helicase, superfamily 1/2, ATP-binding domain ; IPR014014:RNA helicase, DEAD-box type, Q motif	translational initiation ; GO:0006413 | inferred from sequence or structural similarity ; nuclear mRNA splicing, via spliceosome ; GO:0000398 | inferred by curator from GO:0071011|GO:0071013 ; response to DNA damage stimulus ; GO:0006974 | inferred from mutant phenotype ; pole plasm oskar mRNA localization ; GO:0045451 | inferred from genetic interaction with btz ; RNA splicing ; GO:0008380 | inf…	ATP-dependent RNA helicase activity ; GO:0004004 | inferred from sequence or structural similarity with SGD_LOCUS:FAL1; SGD:S0002428 ; translation initiation factor activity ; GO:0003743 | inferred from sequence or structural similarity ; translation initiation factor activity ; GO:0003743 | inferred from sequence or structural similarity with UniProtKB:P41380 ; protein binding ; GO:0005515 | inf…	eukaryotic translation initiation factor 4F complex ; GO:0016281 | inferred from sequence or structural similarity ; eukaryotic translation initiation factor 4F complex ; GO:0016281 | inferred from sequence or structural similarity with UniProtKB:P41380 ; precatalytic spliceosome ; GO:0071011 | inferred from direct assay ; catalytic step 2 spliceosome ; GO:0071013 | inferred from direct assay ; p…
GB15547-RA	-0.63264	0.029	FBgn0035590		CG10673	-	IPR000719:Protein kinase, catalytic domain ; IPR008266:Tyrosine-protein kinase, active site ; IPR011009:Protein kinase-like domain ; IPR022495:Kinase-associated endopeptidase 1, Bud32	protein phosphorylation ; GO:0006468 | inferred from electronic annotation with InterPro:IPR000719, InterPro:IPR008266	protein tyrosine kinase activity ; GO:0004713 | inferred from sequence or structural similarity with UniProtKB:Q99PW4 ; protein kinase activity ; GO:0004672 | non-traceable author statement ; ATP binding ; GO:0005524 | inferred from electronic annotation with InterPro:IPR000719	-
GB13338-RA	-0.63425	0.019	-		-	-	-	-	-	-
GB15500-RA	-0.63454	0.036	FBgn0000053		ade3	adenosine 3	IPR013815:ATP-grasp fold, subdomain 1 ; IPR013816:ATP-grasp fold, subdomain 2 ; IPR000115:Phosphoribosylglycinamide synthetase ; IPR000728:AIR synthase-related protein ; IPR001555:Phosphoribosylglycinamide formyltransferase, active site ; IPR002376:Formyl transferase, N-terminal ; IPR004607:Phosphoribosylglycinamide formyltransferase ; IPR004733:Phosphoribosylformylglycinamidine cyclo-ligase ; IP…	'de novo' IMP biosynthetic process ; GO:0006189 | inferred from sequence or structural similarity with SGD_LOCUS:ADE5,7; SGD:S0003203 ; 'de novo' IMP biosynthetic process ; GO:0006189 | non-traceable author statement ; purine base biosynthetic process ; GO:0009113 | inferred from electronic annotation with InterPro:IPR000115, InterPro:IPR020559, InterPro:IPR020560, InterPro:IPR020562	phosphoribosylamine-glycine ligase activity ; GO:0004637 | inferred from sequence or structural similarity with SGD_LOCUS:ADE5,7; SGD:S0003203 ; phosphoribosylformylglycinamidine cyclo-ligase activity ; GO:0004641 | inferred from sequence or structural similarity with SGD_LOCUS:ADE5,7; SGD:S0003203 ; phosphoribosylamine-glycine ligase activity ; GO:0004637 | non-traceable author statement ; phosp…	cytoplasm ; GO:0005737 | inferred from electronic annotation with InterPro:IPR004733
GB14431-RA	-0.63766	0.026	FBgn0030940		CG15040	-	-	-	-	-
GB16622-RA	-0.64084	0.048	FBgn0028382		cyp33	cyclophilin-33	IPR000504:RNA recognition motif domain ; IPR002130:Cyclophilin-like peptidyl-prolyl cis-trans isomerase domain ; IPR012677:Nucleotide-binding, alpha-beta plait ; IPR016304:Cyclophilin-type peptidyl-prolyl cis-trans isomerase E ; IPR020892:Cyclophilin-type peptidyl-prolyl cis-trans isomerase, conserved site	protein folding ; GO:0006457 | non-traceable author statement ; phagocytosis, engulfment ; GO:0006911 | inferred from mutant phenotype ; nuclear mRNA splicing, via spliceosome ; GO:0000398 | inferred by curator from GO:0071011|GO:0071013 ; protein folding ; GO:0006457 | inferred from electronic annotation with InterPro:IPR002130, InterPro:IPR016304, InterPro:IPR020892	peptidyl-prolyl cis-trans isomerase activity ; GO:0003755 | non-traceable author statement ; mRNA binding ; GO:0003729 | inferred from sequence or structural similarity ; mRNA binding ; GO:0003729 | non-traceable author statement ; peptidyl-prolyl cis-trans isomerase activity ; GO:0003755 | inferred from electronic annotation with InterPro:IPR002130, InterPro:IPR016304, InterPro:IPR020892 ; RNA b…	nucleus ; GO:0005634 | non-traceable author statement ; precatalytic spliceosome ; GO:0071011 | inferred from direct assay ; catalytic step 2 spliceosome ; GO:0071013 | inferred from direct assay
GB19460-RA	-0.64212	0.045	FBgn0000064		Ald	Aldolase	IPR013785:Aldolase-type TIM barrel ; IPR000741:Fructose-bisphosphate aldolase, class-I	glycolysis ; GO:0006096 | inferred from direct assay ; glycolysis ; GO:0006096 | non-traceable author statement ; mesoderm development ; GO:0007498 | non-traceable author statement ; mitotic cell cycle G2/M transition DNA damage checkpoint ; GO:0007095 | inferred from genetic interaction with nbs	fructose-bisphosphate aldolase activity ; GO:0004332 | inferred from direct assay ; fructose-bisphosphate aldolase activity ; GO:0004332 | inferred from sequence or structural similarity with MGD:Aldoa; MGI:MGI:87994 ; fructose-bisphosphate aldolase activity ; GO:0004332 | non-traceable author statement	M band ; GO:0031430 | inferred from direct assay ; Z disc ; GO:0030018 | inferred from direct assay
GB11284-RA	-0.6435	0.014	FBgn0003151		-	-	-	-	-	-
GB11462-RA	-0.6487	0.044	FBgn0022268		KdelR	KDEL receptor	IPR000133:ER lumen protein retaining receptor	retrograde vesicle-mediated transport, Golgi to ER ; GO:0006890 | inferred from sequence or structural similarity with UniProtKB:P33946 ; retrograde vesicle-mediated transport, Golgi to ER ; GO:0006890 | inferred from sequence or structural similarity ; retrograde vesicle-mediated transport, Golgi to ER ; GO:0006890 | non-traceable author statement ; intra-Golgi vesicle-mediated transport ; GO:00…	KDEL sequence binding ; GO:0005046 | inferred from sequence or structural similarity with UniProtKB:P33946 ; KDEL sequence binding ; GO:0005046 | inferred from sequence or structural similarity ; KDEL sequence binding ; GO:0005046 | non-traceable author statement	trans-Golgi network transport vesicle ; GO:0030140 | inferred from sequence or structural similarity with UniProtKB:P33946 ; trans-Golgi network transport vesicle ; GO:0030140 | inferred from sequence or structural similarity ; endoplasmic reticulum ; GO:0005783 | non-traceable author statement ; trans-Golgi network transport vesicle ; GO:0030140 | non-traceable author statement ; integral to mem…
GB19973-RA	-0.65352	0.023	FBgn0039402		vps2	vps2	IPR005024:Snf7	protein transport ; GO:0015031 | inferred from electronic annotation with InterPro:IPR005024	-	-
GB10155-RA	-0.65446	0.016	FBgn0004926		eIF-2beta	Eukaryotic initiation factor 2beta	IPR002735:Translation initiation factor IF2/IF5 ; IPR016189:Translation initiation factor IF2/IF5, N-terminal ; IPR016190:Translation initiation factor IF2/IF5, zinc-binding	translational initiation ; GO:0006413 | inferred from sequence or structural similarity ; formation of translation initiation ternary complex ; GO:0001677 | non-traceable author statement ; mitotic spindle elongation ; GO:0000022 | inferred from mutant phenotype ; mitotic spindle organization ; GO:0007052 | inferred from mutant phenotype ; axon midline choice point recognition ; GO:0016199 | infe…	translation initiation factor activity ; GO:0003743 | inferred from sequence or structural similarity ; GTP binding ; GO:0005525 | non-traceable author statement ; tRNA binding ; GO:0000049 | non-traceable author statement ; translation initiation factor activity ; GO:0003743 | non-traceable author statement ; translation initiation factor activity ; GO:0003743 | inferred from electronic annotati…	cytosol ; GO:0005829 | inferred from sequence or structural similarity ; eukaryotic translation initiation factor 2 complex ; GO:0005850 | inferred from sequence or structural similarity ; eukaryotic translation initiation factor 2 complex ; GO:0005850 | non-traceable author statement ; microtubule associated complex ; GO:0005875 | inferred from direct assay
GB12590-RA	-0.65701	0.043	FBgn0033528		trsn	translin	IPR002848:Translin ; IPR016068:Translin, N-terminal ; IPR016069:Translin, C-terminal	RNA interference ; GO:0016246 | inferred from mutant phenotype ; protein stabilization ; GO:0050821 | inferred from mutant phenotype ; jump response ; GO:0007630 | inferred from mutant phenotype	DNA binding ; GO:0003677 | inferred from sequence or structural similarity with UniProtKB:Q62348 ; endoribonuclease activity ; GO:0004521 | inferred from direct assay ; sequence-specific DNA binding ; GO:0043565 | inferred from electronic annotation with InterPro:IPR002848, InterPro:IPR016068, InterPro:IPR016069	nucleus ; GO:0005634 | inferred from sequence or structural similarity with MGD:Tsn; MGI:MGI:109263 ; cytoplasm ; GO:0005737 | inferred from direct assay
GB11296-RA	-0.66053	0.01	FBgn0026566		CG1307	-	IPR002833:Peptidyl-tRNA hydrolase, PTH2 ; IPR023476:Peptidyl-tRNA hydrolase II domain	tRNA metabolic process ; GO:0006399 | inferred from sequence or structural similarity with UniProtKB:Q9Y3E5	aminoacyl-tRNA hydrolase activity ; GO:0004045 | inferred from sequence or structural similarity with UniProtKB:Q8R2Y8 AND inferred from sequence or structural similarity with UniProt:Q9Y3E5	mitochondrion ; GO:0005739 | inferred from sequence or structural similarity with UniProtKB:Q9Y3E5
GB12226-RA	-0.66261	0.045	FBgn0010406		RNaseX25	Ribonuclease X25	IPR018188:Ribonuclease T2, active site ; IPR001568:Ribonuclease T2-like	RNA catabolic process ; GO:0006401 | inferred from sequence or structural similarity ; multicellular organism reproduction ; GO:0032504 | inferred from expression pattern	ribonuclease activity ; GO:0004540 | inferred from sequence or structural similarity ; endoribonuclease activity ; GO:0004521 | inferred from sequence or structural similarity with UniProtKB:Q7M456 ; ribonuclease T2 activity ; GO:0033897 | inferred from electronic annotation with InterPro:IPR001568, InterPro:IPR018188 ; RNA binding ; GO:0003723 | inferred from electronic annotation with InterPro:…	extracellular space ; GO:0005615 | inferred from sequence model
GB12046-RA	-0.66517	0.021	FBgn0023177		Pp4-19C	Protein phosphatase 19C	IPR004843:Metallophosphoesterase domain ; IPR006186:Serine/threonine-specific protein phosphatase/bis(5-nucleosyl)-tetraphosphatase	protein dephosphorylation ; GO:0006470 | inferred from sequence or structural similarity ; M phase specific microtubule process ; GO:0000072 | inferred from mutant phenotype ; microtubule-based process ; GO:0007017 | inferred from mutant phenotype ; regulation of mitotic cell cycle ; GO:0007346 | inferred from mutant phenotype ; protein dephosphorylation ; GO:0006470 | non-traceable author statem…	protein serine/threonine phosphatase activity ; GO:0004722 | inferred from sequence or structural similarity ; protein serine/threonine phosphatase activity ; GO:0004722 | non-traceable author statement ; hydrolase activity ; GO:0016787 | inferred from electronic annotation with InterPro:IPR004843, InterPro:IPR006186	centrosome ; GO:0005813 | inferred from direct assay ; cytoplasm ; GO:0005737 | inferred from direct assay ; nucleus ; GO:0005634 | inferred from direct assay
GB13751-RA	-0.66651	0.043	FBgn0038869		CG3353	-	IPR001214:SET domain ; IPR002893:Zinc finger, MYND-type	-	zinc ion binding ; GO:0008270 | inferred from electronic annotation with InterPro:IPR002893	-
GB18246-RA	-0.66727	0.029	FBgn0036187		CG11660	-	IPR000687:RIO kinase ; IPR011009:Protein kinase-like domain ; IPR018934:RIO-like kinase ; IPR018935:RIO kinase, conserved site ; IPR017407:Serine/threonine-protein kinase Rio1	neurogenesis ; GO:0022008 | inferred from mutant phenotype	protein kinase activity ; GO:0004672 | non-traceable author statement ; ATP binding ; GO:0005524 | inferred from electronic annotation with InterPro:IPR000687, InterPro:IPR018934, InterPro:IPR018935 ; protein serine/threonine kinase activity ; GO:0004674 | inferred from electronic annotation with InterPro:IPR000687, InterPro:IPR017407, InterPro:IPR018935	-
GB12887-RA	-0.66878	0.03	FBgn0027084		Aats-lys	Lysyl-tRNA synthetase	IPR002313:Lysyl-tRNA synthetase, class II ; IPR004364:Aminoacyl-tRNA synthetase, class II (D/K/N) ; IPR004365:Nucleic acid binding, OB-fold, tRNA/helicase-type ; IPR006195:Aminoacyl-tRNA synthetase, class II ; IPR012340:Nucleic acid-binding, OB-fold ; IPR018149:Lysyl-tRNA synthetase, class II, C-terminal ; IPR018150:Aminoacyl-tRNA synthetase, class II (D/K/N)-like ; IPR016027:Nucleic acid-binding…	lysyl-tRNA aminoacylation ; GO:0006430 | inferred from sequence or structural similarity with SGD_LOCUS:KRS1; SGD:S0002444 AND non-traceable author statement	lysine-tRNA ligase activity ; GO:0004824 | inferred from sequence or structural similarity with SGD_LOCUS:KRS1; SGD:S0002444 AND non-traceable author statement ; ATP binding ; GO:0005524 | inferred from electronic annotation with InterPro:IPR002313, InterPro:IPR004364, InterPro:IPR006195, InterPro:IPR018149, InterPro:IPR018150 ; nucleic acid binding ; GO:0003676 | inferred from electronic annotat…	microtubule associated complex ; GO:0005875 | inferred from direct assay ; cytoplasm ; GO:0005737 | inferred from electronic annotation with InterPro:IPR004364, InterPro:IPR006195, InterPro:IPR018149, InterPro:IPR018150
GB12145-RA	-0.67473	0.019	FBgn0027053		CSN5	COP9 complex homolog subunit 5	IPR000555:JAB1/Mov34/MPN/PAD-1	axonogenesis ; GO:0007409 | inferred from mutant phenotype ; glial cell migration ; GO:0008347 | inferred from mutant phenotype ; oocyte anterior/posterior axis specification ; GO:0007314 | inferred from mutant phenotype ; oocyte dorsal/ventral axis specification ; GO:0007310 | inferred from mutant phenotype ; protein deneddylation ; GO:0000338 | inferred from mutant phenotype ; compound eye phot…	NEDD8 activating enzyme activity ; GO:0019781 | inferred from mutant phenotype ; protein binding ; GO:0005515 | inferred from physical interaction with UniProtKB:Q7KRW1 ; protein binding ; GO:0005515 | inferred from physical interaction with alien	signalosome ; GO:0008180 | inferred from sequence or structural similarity ; cytoplasm ; GO:0005737 | inferred from direct assay ; signalosome ; GO:0008180 | inferred from sequence or structural similarity with TAIR:gene:2017764; AGI_LocusCode:At1g22920 AND traceable author statement ; signalosome ; GO:0008180 | inferred from mutant phenotype ; signalosome ; GO:0008180 | non-traceable author stat…
GB12673-RA	-0.6748	0.04	FBgn0033901		O-fut1	O-fucosyltransferase 1	IPR019378:GDP-fucose protein O-fucosyltransferase	negative regulation of Notch signaling pathway ; GO:0045746 | inferred from mutant phenotype ; endocytosis ; GO:0006897 | inferred from mutant phenotype ; protein catabolic process ; GO:0030163 | inferred from mutant phenotype ; lateral inhibition ; GO:0046331 | inferred from mutant phenotype ; protein O-linked glycosylation ; GO:0006493 | inferred from sequence or structural similarity ; nervous…	Notch binding ; GO:0005112 | inferred from direct assay ; fucosyltransferase activity ; GO:0008417 | inferred from sequence or structural similarity with UniProtKB:Q9H488 ; fucosyltransferase activity ; GO:0008417 | inferred from sequence or structural similarity ; fucosyltransferase activity ; GO:0008417 | inferred from direct assay ; fucosyltransferase activity ; GO:0008417 | non-traceable auth…	cytoplasmic vesicle ; GO:0031410 | inferred from direct assay ; integral to Golgi membrane ; GO:0030173 | inferred from sequence or structural similarity ; Golgi apparatus ; GO:0005794 | NOT inferred from direct assay ; endoplasmic reticulum ; GO:0005783 | inferred from direct assay
GB19777-RA	-0.67629	0.014	FBgn0037314		-	-	-	-	-	-
GB18381-RA	-0.67932	0.008	FBgn0035601		Uev1A	Uev1A	IPR000608:Ubiquitin-conjugating enzyme, E2 ; IPR016135:Ubiquitin-conjugating enzyme/RWD-like	-	ubiquitin-protein ligase activity ; GO:0004842 | inferred from sequence or structural similarity with EMBL:U39361; protein_id:AAB72016.1	-
GB16151-RA	-0.68027	0.033	FBgn0034821		CG9876	-	IPR001356:Homeodomain ; IPR009057:Homeodomain-like ; IPR017970:Homeobox, conserved site	regulation of transcription, DNA-dependent ; GO:0006355 | inferred from electronic annotation with InterPro:IPR001356, InterPro:IPR012287, InterPro:IPR017970	sequence-specific DNA binding transcription factor activity ; GO:0003700 | inferred from sequence or structural similarity with UniProtKB:P54821 ; sequence-specific DNA binding ; GO:0043565 | inferred from electronic annotation with InterPro:IPR001356, InterPro:IPR017970	nucleus ; GO:0005634 | inferred from sequence or structural similarity with UniProtKB:P54821
GB19989-RA	-0.68726	0.016	FBgn0030801		Rcp	Receptor component protein	IPR006590:RNA polymerase II, Rpb4, core ; IPR010997:HRDC-like ; IPR005574:RNA polymerase II, Rpb4	transcription, DNA-dependent ; GO:0006351 | inferred from electronic annotation with InterPro:IPR005574	G-protein coupled receptor activity ; GO:0004930 | inferred from sequence or structural similarity with EMBL:AF073792 ; nucleotide binding ; GO:0000166 | inferred from electronic annotation with InterPro:IPR010997 ; DNA-directed RNA polymerase activity ; GO:0003899 | inferred from electronic annotation with InterPro:IPR005574	-
GB13574-RA	-0.69029	0.044	FBgn0042092		CG13773	-	-	transcription, DNA-dependent ; GO:0006351 | inferred from electronic annotation with InterPro:IPR005576	DNA-directed RNA polymerase activity ; GO:0003899 | inferred from electronic annotation with InterPro:IPR005576	-
GB13809-RA	-0.69156	0.036	FBgn0036574		CG16838	-	IPR003593:AAA+ ATPase domain	neurogenesis ; GO:0022008 | inferred from mutant phenotype	nucleoside-triphosphatase activity ; GO:0017111 | inferred from electronic annotation with InterPro:IPR003593 ; nucleotide binding ; GO:0000166 | inferred from electronic annotation with InterPro:IPR003593	-
GB15145-RA	-0.69187	0.009	FBgn0067622		LSm-4	Like Sm protein 4	IPR009886:HCaRG ; IPR017920:COMM domain	regulation of alternative nuclear mRNA splicing, via spliceosome ; GO:0000381 | inferred from mutant phenotype	-	-
GB12462-RA	-0.69236	0.045	FBgn0042135		CG18812	-	IPR001251:CRAL-TRIO domain ; IPR002589:Appr-1-p processing	biological_process ; GO:0008150 | no biological data available	molecular_function ; GO:0003674 | no biological data available	cellular_component ; GO:0005575 | no biological data available
GB14769-RA	-0.69269	0.021	FBgn0036489		CG7011	-	IPR012936:Domain of unknown function DUF1692	-	-	ER to Golgi transport vesicle ; GO:0030134 | inferred from sequence or structural similarity with SGD_LOCUS:ERV46; SGD:S0000040
GB13668-RA	-0.69272	0.033	FBgn0022349		CG1910	-	-	long-term memory ; GO:0007616 | inferred from mutant phenotype	molecular_function ; GO:0003674 | no biological data available	cellular_component ; GO:0005575 | no biological data available
GB19725-RA	-0.69388	0.036	FBgn0030061		CG1785	-	IPR011211:Tumour suppressor protein Gltscr2 ; IPR011687:P60-like	neurogenesis ; GO:0022008 | inferred from mutant phenotype	molecular_function ; GO:0003674 | no biological data available	cellular_component ; GO:0005575 | no biological data available
GB18250-RA	-0.69468	0.045	FBgn0002641		mal	maroon-like	IPR000192:Aminotransferase, class V/Cysteine desulfurase ; IPR005302:Molybdenum cofactor sulfurase, C-terminal ; IPR005303:MOSC, N-terminal beta barrel ; IPR011037:Pyruvate kinase-like, insert domain ; IPR015421:Pyridoxal phosphate-dependent transferase, major region, subdomain 1 ; IPR015424:Pyridoxal phosphate-dependent transferase, major domain	ommochrome biosynthetic process ; GO:0006727 | inferred from mutant phenotype ; Mo-molybdopterin cofactor biosynthetic process ; GO:0006777 | non-traceable author statement ; molybdopterin cofactor metabolic process ; GO:0043545 | inferred from mutant phenotype	Mo-molybdopterin cofactor sulfurase activity ; GO:0008265 | non-traceable author statement ; Mo-molybdopterin cofactor sulfurase activity ; GO:0008265 | inferred from mutant phenotype ; molybdenum ion binding ; GO:0030151 | inferred from electronic annotation with InterPro:IPR005302 ; pyridoxal phosphate binding ; GO:0030170 | inferred from electronic annotation with InterPro:IPR005302, InterPro:…	cellular_component ; GO:0005575 | no biological data available
GB13545-RA	-0.69592	0.025	FBgn0032001		CG8360	-	IPR002125:CMP/dCMP deaminase, zinc-binding ; IPR006262:Cytidine deaminase, homotetrameric ; IPR016193:Cytidine deaminase-like	cytidine deamination ; GO:0009972 | inferred from electronic annotation with InterPro:IPR006262	cytidine deaminase activity ; GO:0004126 | inferred from sequence or structural similarity with UniProtKB:P56389 ; zinc ion binding ; GO:0008270 | inferred from electronic annotation with InterPro:IPR002125	-
GB17603-RA	-0.69609	0.014	FBgn0000173		ben	bendless	IPR000608:Ubiquitin-conjugating enzyme, E2 ; IPR016135:Ubiquitin-conjugating enzyme/RWD-like ; IPR023313:Ubiquitin-conjugating enzyme, active site	axonogenesis ; GO:0007409 | inferred from mutant phenotype ; jump response ; GO:0007630 | inferred from mutant phenotype ; axon target recognition ; GO:0007412 | inferred from mutant phenotype ; photoreceptor cell morphogenesis ; GO:0008594 | inferred from mutant phenotype ; flight behavior ; GO:0007629 | inferred from mutant phenotype ; grooming behavior ; GO:0007625 | traceable author statement…	ubiquitin-protein ligase activity ; GO:0004842 | non-traceable author statement ; ubiquitin-protein ligase activity ; GO:0004842 | inferred from sequence or structural similarity ; acid-amino acid ligase activity ; GO:0016881 | inferred from electronic annotation with InterPro:IPR000608	-
GB19424-RA	-0.69657	0.033	FBgn0034528		CG11180	-	IPR000467:G-patch domain	neurogenesis ; GO:0022008 | inferred from mutant phenotype	nucleic acid binding ; GO:0003676 | inferred from electronic annotation with InterPro:IPR000467	-
GB15114-RA	-0.70004	0.029	FBgn0043010		Fsn	-	IPR018355:SPla/RYanodine receptor subgroup ; IPR001810:F-box domain, cyclin-like ; IPR001870:B30.2/SPRY domain ; IPR003877:SPla/RYanodine receptor SPRY ; IPR008985:Concanavalin A-like lectin/glucanase	negative regulation of synaptic growth at neuromuscular junction ; GO:0045886 | inferred from mutant phenotype ; neuromuscular synaptic transmission ; GO:0007274 | inferred from mutant phenotype	-	-
GB12022-RA	-0.70403	0.036	-		-	-	-	-	-	-
GB16132-RA	-0.7042	0.02	FBgn0039697		CG7834	-	IPR000049:Electron transfer flavoprotein, beta-subunit, conserved site ; IPR012255:Electron transfer flavoprotein, beta subunit ; IPR014729:Rossmann-like alpha/beta/alpha sandwich fold ; IPR014730:Electron transfer flavoprotein, alpha/beta-subunit, N-terminal	oxidative phosphorylation ; GO:0006119 | inferred from sequence or structural similarity with UniProtKB:P13803	electron carrier activity ; GO:0009055 | inferred from sequence or structural similarity with NCBI_gi:4503609 ; electron carrier activity ; GO:0009055 | inferred from sequence or structural similarity with UniProtKB:P38117	lipid particle ; GO:0005811 | inferred from direct assay ; mitochondrial electron transfer flavoprotein complex ; GO:0017133 | inferred from sequence or structural similarity with NCBI_gi:4503609 ; mitochondrial electron transfer flavoprotein complex ; GO:0017133 | inferred from sequence or structural similarity with UniProtKB:P38117 ; microtubule associated complex ; GO:0005875 | inferred from d…
GB30162-RA	-0.70682	0.036	FBgn0003660		Syb	Synaptobrevin	IPR001388:Synaptobrevin	vesicle-mediated transport ; GO:0016192 | non-traceable author statement ; neurotransmitter secretion ; GO:0007269 | non-traceable author statement ; synaptic vesicle docking involved in exocytosis ; GO:0016081 | inferred from sequence or structural similarity ; vesicle-mediated transport ; GO:0016192 | inferred from sequence or structural similarity ; lumen formation, open tracheal system ; GO:0…	SNAP receptor activity ; GO:0005484 | inferred from sequence or structural similarity ; SNAP receptor activity ; GO:0005484 | non-traceable author statement	synaptic vesicle ; GO:0008021 | non-traceable author statement ; synaptic vesicle ; GO:0008021 | inferred from sequence or structural similarity ; plasma membrane ; GO:0005886 | non-traceable author statement ; plasma membrane ; GO:0005886 | inferred from direct assay ; integral to membrane ; GO:0016021 | inferred from electronic annotation with InterPro:IPR001388 ; SNARE complex ; GO:0031201 | c…
GB15448-RA	-0.70762	0.011	FBgn0034315		CG5721	-	IPR000225:Armadillo ; IPR011989:Armadillo-like helical ; IPR016024:Armadillo-type fold	biological_process ; GO:0008150 | no biological data available	binding ; GO:0005488 | inferred from electronic annotation with InterPro:IPR011989, InterPro:IPR016024 ; molecular_function ; GO:0003674 | no biological data available	cellular_component ; GO:0005575 | no biological data available
GB18969-RA	-0.70803	0.033	FBgn0015245		Hsp60	Heat shock protein 60	IPR018370:Chaperonin Cpn60, conserved site ; IPR001844:Chaperonin Cpn60 ; IPR002423:Chaperonin Cpn60/TCP-1	response to heat ; GO:0009408 | non-traceable author statement ; protein folding ; GO:0006457 | inferred from sequence or structural similarity with UniProtKB:P50140 ; response to heat ; GO:0009408 | inferred from sequence or structural similarity with UniProtKB:P50140 ; 'de novo' protein folding ; GO:0006458 | inferred from sequence or structural similarity with UniProtKB:P10809 ; protein target…	unfolded protein binding ; GO:0051082 | inferred from sequence or structural similarity with UniProtKB:P50140 ; unfolded protein binding ; GO:0051082 | inferred from sequence or structural similarity with UniProtKB:P10809 ; ATP binding ; GO:0005524 | inferred from electronic annotation with InterPro:IPR002423, InterPro:IPR018370	lipid particle ; GO:0005811 | inferred from direct assay ; mitochondrion ; GO:0005739 | inferred from direct assay ; mitochondrial matrix ; GO:0005759 | inferred from sequence or structural similarity with UniProtKB:P50140 ; mitochondrial matrix ; GO:0005759 | inferred from sequence or structural similarity with UniProtKB:P10809 ; microtubule associated complex ; GO:0005875 | inferred from direct…
GB17564-RA	-0.71318	0.009	FBgn0029897		RpL17	Ribosomal protein L17	IPR018260:Ribosomal protein L22/L17, conserved site ; IPR001063:Ribosomal protein L22/L17 ; IPR005721:Ribosomal protein L22/L17, eukaryotic/archaeal	translation ; GO:0006412 | inferred from sequence or structural similarity with UniProtKB:P24049 ; mitotic spindle elongation ; GO:0000022 | inferred from mutant phenotype ; mitotic spindle organization ; GO:0007052 | inferred from mutant phenotype ; centrosome duplication ; GO:0051298 | inferred from mutant phenotype	structural constituent of ribosome ; GO:0003735 | inferred from sequence or structural similarity with UniProtKB:P24049	cytosolic large ribosomal subunit ; GO:0022625 | inferred from sequence or structural similarity with UniProtKB:P24049
GB16871-RA	-0.71519	0.032	FBgn0033081		geminin	geminin	IPR022786:Geminin family	negative regulation of DNA replication ; GO:0008156 | non-traceable author statement ; negative regulation of DNA replication ; GO:0008156 | inferred from direct assay AND inferred from mutant phenotype ; eggshell chorion gene amplification ; GO:0007307 | traceable author statement ; negative regulation of DNA replication ; GO:0008156 | traceable author statement ; regulation of cell cycle ; GO:0…	DNA binding ; GO:0003677 | non-traceable author statement	nucleus ; GO:0005634 | inferred from direct assay
GB12140-RA	-0.71787	0.019	FBgn0010411		RpS18	Ribosomal protein S18	IPR018269:Ribosomal protein S13, conserved site ; IPR001892:Ribosomal protein S13 ; IPR010979:Ribosomal protein S13-like, H2TH	translation ; GO:0006412 | inferred from sequence or structural similarity with SGD_LOCUS:RPS18A; SGD:S0002858 ; translation ; GO:0006412 | non-traceable author statement ; translational initiation ; GO:0006413 | non-traceable author statement ; mitotic spindle elongation ; GO:0000022 | inferred from mutant phenotype ; mitotic spindle organization ; GO:0007052 | inferred from mutant phenotype	structural constituent of ribosome ; GO:0003735 | inferred from sequence or structural similarity with SGD_LOCUS:RPS18A; SGD:S0002858 ; structural constituent of ribosome ; GO:0003735 | non-traceable author statement ; RNA binding ; GO:0003723 | inferred from electronic annotation with InterPro:IPR001892, InterPro:IPR018269	lipid particle ; GO:0005811 | inferred from direct assay ; ribosome ; GO:0005840 | non-traceable author statement ; cytosolic small ribosomal subunit ; GO:0022627 | inferred from sequence or structural similarity with SGD_LOCUS:RPS18A; SGD:S0002858 ; cytosolic small ribosomal subunit ; GO:0022627 | non-traceable author statement
GB16189-RA	-0.71865	0.019	FBgn0015283		Pros54	Proteasome 54kD subunit	IPR002035:von Willebrand factor, type A ; IPR003903:Ubiquitin interacting motif	proteolysis ; GO:0006508 | inferred from direct assay AND inferred from sequence or structural similarity with HGNC_gene:PSMD4; HGNC:9561; OMIM:601648 AND inferred from sequence or structural similarity with SGD_LOCUS:RPN10; SGD:S0001243 ; chromosome segregation ; GO:0007059 | inferred from mutant phenotype ; ubiquitin-dependent protein catabolic process ; GO:0006511 | non-traceable author statem…	endopeptidase activity ; GO:0004175 | inferred from direct assay ; endopeptidase activity ; GO:0004175 | non-traceable author statement ; zinc ion binding ; GO:0008270 | inferred from electronic annotation with InterPro:IPR007198	proteasome regulatory particle ; GO:0005838 | inferred from direct assay AND inferred from sequence or structural similarity with HGNC_gene:PSMD4; HGNC:9561; OMIM:601648 ; proteasome regulatory particle, base subcomplex ; GO:0008540 | inferred from sequence or structural similarity with SGD_LOCUS:RPN10; SGD:S0001243 ; proteasome regulatory particle, base subcomplex ; GO:0008540 | non-traceable au…
GB16175-RA	-0.72005	0.013	FBgn0032050		CG13096	-	IPR002143:Ribosomal protein L1 ; IPR023674:Ribosomal protein L1, superfamily ; IPR016094:Ribosomal protein L1, 2-layer alpha/beta-sandwich	translation ; GO:0006412 | inferred from electronic annotation with InterPro:IPR002143, InterPro:IPR016094, InterPro:IPR023674	structural constituent of ribosome ; GO:0003735 | inferred from electronic annotation with InterPro:IPR002143, InterPro:IPR016094, InterPro:IPR023674 ; RNA binding ; GO:0003723 | inferred from electronic annotation with InterPro:IPR002143, InterPro:IPR023674	large ribosomal subunit ; GO:0015934 | inferred from electronic annotation with InterPro:IPR002143, InterPro:IPR023674
GB16770-RA	-0.72078	0.015	-		-	-	-	-	-	-
GB18703-RA	-0.72296	0.021	FBgn0035169		CG13890	-	IPR001753:Crotonase, core	metabolic process ; GO:0008152 | inferred from electronic annotation with InterPro:IPR001753	dodecenoyl-CoA delta-isomerase activity ; GO:0004165 | inferred from sequence or structural similarity with EMBL:AF153613; protein_id:AAD34174.1	lipid particle ; GO:0005811 | inferred from direct assay
GB12925-RA	-0.7252	0.02	FBgn0021814		Vps28	Vacuolar protein sorting 28	IPR007143:Vacuolar protein sorting-associated, VPS28 ; IPR017898:Vacuolar protein sorting-associated, VPS28, N-terminal ; IPR017899:Vacuolar protein sorting-associated, VPS28, C-terminal	negative regulation of growth of symbiont in host ; GO:0044130 | inferred from mutant phenotype ; actin cytoskeleton organization ; GO:0030036 | inferred from mutant phenotype ; compound eye development ; GO:0048749 | inferred from mutant phenotype ; sperm individualization ; GO:0007291 | inferred from mutant phenotype ; embryo development ending in birth or egg hatching ; GO:0009792 | inferred f…	protein binding ; GO:0005515 | inferred from physical interaction with TSG101	cellular_component ; GO:0005575 | no biological data available
GB16699-RA	-0.72714	0.025	FBgn0029715		CG11444	-	IPR019380:Casein kinase substrate, phosphoprotein PP28	-	-	-
GB10252-RA	-0.72977	0.035	FBgn0036967		CG6597	-	IPR005176:Potentiating neddylation domain ; IPR014764:Defective-in-cullin neddylation protein	-	-	-
GB11815-RA	-0.7298	0.038	FBgn0035147		Gale	UDP-galactose 4'-epimerase	IPR001509:NAD-dependent epimerase/dehydratase ; IPR005886:UDP-glucose 4-epimerase ; IPR008089:Nucleotide sugar epimerase ; IPR025308:UDP-glucose 4-epimerase C-terminal domain ; IPR016040:NAD(P)-binding domain	galactose metabolic process ; GO:0006012 | non-traceable author statement ; galactose metabolic process ; GO:0006012 | inferred from mutant phenotype ; cellular metabolic process ; GO:0044237 | inferred from electronic annotation with InterPro:IPR001509	UDP-glucose 4-epimerase activity ; GO:0003978 | inferred from sequence or structural similarity with SGD_LOCUS:GAL10; SGD:S0000223 ; UDP-glucose 4-epimerase activity ; GO:0003978 | non-traceable author statement ; UDP-glucose 4-epimerase activity ; GO:0003978 | inferred from mutant phenotype ; coenzyme binding ; GO:0050662 | inferred from electronic annotation with InterPro:IPR001509 ; nucleotide…	-
GB18637-RA	-0.73042	0.028	FBgn0011570		cpb	capping protein beta	IPR001698:WASH complex, F-actin capping protein, beta subunit ; IPR019771:F-actin capping protein, beta subunit, conserved site	barbed-end actin filament capping ; GO:0051016 | inferred from direct assay ; actin filament organization ; GO:0007015 | inferred from mutant phenotype ; regulation of actin filament length ; GO:0030832 | inferred from mutant phenotype ; actin cytoskeleton organization ; GO:0030036 | inferred from mutant phenotype ; wing disc development ; GO:0035220 | inferred from mutant phenotype ; regulation …	actin binding ; GO:0003779 | inferred from sequence or structural similarity with UniProtKB:P79136 ; actin binding ; GO:0003779 | inferred from sequence or structural similarity	F-actin capping protein complex ; GO:0008290 | inferred from sequence or structural similarity with UniProtKB:P79136 ; F-actin capping protein complex ; GO:0008290 | non-traceable author statement ; cytoplasm ; GO:0005737 | inferred from electronic annotation with InterPro:IPR001698, InterPro:IPR019771
GB12717-RA	-0.73168	0.046	FBgn0033209		CG12107	-	IPR010742:Rab5-interacting	-	-	-
GB19146-RA	-0.73646	0.032	-		-	-	-	-	-	-
GB11336-RA	-0.73677	0.037	FBgn0033669		PI31	-	IPR021625:Proteasome Inhibitor PI31	response to DNA damage stimulus ; GO:0006974 | inferred from mutant phenotype ; positive regulation of proteasomal ubiquitin-dependent protein catabolic process ; GO:0032436 | inferred from direct assay inferred from genetic interaction with Pros26 inferred from genetic interaction with ProsÎ²2 inferred from mutant phenotype ; male gonad development ; GO:0008584 | inferred from mutant phenotype ;…	molecular_function ; GO:0003674 | no biological data available	sperm individualization complex ; GO:0070864 | inferred from direct assay
GB18234-RA	-0.73988	0.049	FBgn0062411		Ctr1C	Copper transporter 1C	IPR007274:Ctr copper transporter	copper ion transmembrane transport ; GO:0035434 | inferred from electronic annotation with InterPro:IPR007274	copper ion transmembrane transporter activity ; GO:0005375 | non-traceable author statement ; copper ion transmembrane transporter activity ; GO:0005375 | inferred from sequence or structural similarity with NCBI_gi:4507015	plasma membrane ; GO:0005886 | non-traceable author statement ; integral to membrane ; GO:0016021 | inferred from electronic annotation with InterPro:IPR007274
GB16412-RA	-0.74134	0.004	FBgn0037874		Tctp	Translationally controlled tumor protein	IPR018103:Translationally controlled tumour protein, conserved site ; IPR018105:Translationally controlled tumour protein ; IPR011323:Mss4/translationally controlled tumour-associated TCTP ; IPR011057:Mss4-like	positive regulation of multicellular organism growth ; GO:0040018 | inferred from mutant phenotype ; positive regulation of cell size ; GO:0045793 | inferred from mutant phenotype	guanyl-nucleotide exchange factor activity ; GO:0005085 | inferred from direct assay	cytoplasm ; GO:0005737 | non-traceable author statement
GB11374-RA	-0.74146	0.005	FBgn0031499		-	-	-	-	-	-
GB18682-RA	-0.74272	0.045	FBgn0032761		-	-	-	-	-	-
GB16525-RA	-0.74646	0.003	FBgn0017645		-	-	-	-	-	-
GB11010-RA	-0.74735	0.0496658	-		-	-	-	-	-	-
GB13798-RA	-0.7521	0.013	FBgn0058045		CG40045	-	IPR000608:Ubiquitin-conjugating enzyme, E2 ; IPR016135:Ubiquitin-conjugating enzyme/RWD-like ; IPR023313:Ubiquitin-conjugating enzyme, active site	-	acid-amino acid ligase activity ; GO:0016881 | inferred from electronic annotation with InterPro:IPR000608	-
GB10275-RA	-0.75242	0.033	FBgn0003887		betaTub56D	beta-Tubulin at 56D	IPR000217:Tubulin ; IPR002453:Beta tubulin ; IPR003008:Tubulin/FtsZ, GTPase domain ; IPR008280:Tubulin/FtsZ, C-terminal ; IPR017975:Tubulin, conserved site ; IPR018316:Tubulin/FtsZ, 2-layer sandwich domain ; IPR013838:Beta tubulin, autoregulation binding site ; IPR023123:Tubulin, C-terminal	microtubule-based process ; GO:0007017 | inferred from sequence or structural similarity with UniProtKB:P05218 ; muscle attachment ; GO:0016203 | traceable author statement ; centrosome duplication ; GO:0051298 | inferred from mutant phenotype ; microtubule-based movement ; GO:0007018 | inferred from electronic annotation with InterPro:IPR002453 ; protein polymerization ; GO:0051258 | inferred fr…	GTP binding ; GO:0005525 | inferred from sequence or structural similarity with UniProtKB:P05218 ; structural constituent of cytoskeleton ; GO:0005200 | inferred by curator from GO:0045298 ; structural constituent of cytoskeleton ; GO:0005200 | inferred from sequence or structural similarity ; structural molecule activity ; GO:0005198 | inferred from electronic annotation with InterPro:IPR002453 …	tubulin complex ; GO:0045298 | inferred from sequence or structural similarity with UniProtKB:P05218 ; microtubule ; GO:0005874 | inferred from sequence or structural similarity ; microtubule ; GO:0005874 | non-traceable author statement ; microtubule ; GO:0005874 | inferred from direct assay
GB16972-RA	-0.75314	0.011	FBgn0030724		Nipsnap	Nipsnap	IPR012577:NIPSNAP ; IPR011008:Dimeric alpha-beta barrel	biological_process ; GO:0008150 | no biological data available	molecular_function ; GO:0003674 | no biological data available	cellular_component ; GO:0005575 | no biological data available
GB11766-RA	-0.75528	0.011	FBgn0034794		Gmer	GDP-4-keto-6-deoxy-D-mannose 3,5-epimerase/4-reductase	IPR001509:NAD-dependent epimerase/dehydratase ; IPR016040:NAD(P)-binding domain	'de novo' GDP-L-fucose biosynthetic process ; GO:0042351 | inferred from sequence or structural similarity with HGNC_gene:TSTA3; HGNC:12390; OMIM:137020 ; GDP-L-fucose biosynthetic process ; GO:0042350 | inferred from direct assay ; dsRNA transport ; GO:0033227 | inferred from mutant phenotype	GDP-4-dehydro-D-rhamnose reductase activity ; GO:0042356 | inferred from sequence or structural similarity with HGNC_gene:TSTA3; HGNC:12390; OMIM:137020 ; GDP-L-fucose synthase activity ; GO:0050577 | inferred from direct assay ; nucleotide binding ; GO:0000166 | inferred from electronic annotation with InterPro:IPR016040 ; coenzyme binding ; GO:0050662 | inferred from electronic annotation with …	cellular_component ; GO:0005575 | no biological data available
GB16812-RA	-0.75561	0.026	FBgn0026170		-	-	-	-	-	-
GB13495-RA	-0.75564	0.006	FBgn0011763		Dp	DP transcription factor	IPR003316:Transcription factor E2F/dimerisation partner (TDP) ; IPR011991:Winged helix-turn-helix transcription repressor DNA-binding ; IPR015648:Transcription factor DP ; IPR014889:Transcription factor DP, C-terminal ; IPR016556:Transcription factor DP, subgroup	dorsal/ventral axis specification, ovarian follicular epithelium ; GO:0008069 | inferred from mutant phenotype ; positive regulation of nurse cell apoptotic process ; GO:0045850 | inferred from mutant phenotype ; eggshell chorion gene amplification ; GO:0007307 | traceable author statement ; endomitotic cell cycle ; GO:0007113 | traceable author statement ; nurse cell apoptotic process ; GO:00454…	DNA binding ; GO:0003677 | inferred from direct assay ; protein binding ; GO:0005515 | inferred from physical interaction with Rbf ; sequence-specific DNA binding transcription factor activity ; GO:0003700 | non-traceable author statement ; sequence-specific DNA binding ; GO:0043565 | contributes_to inferred from physical interaction with E2f ; transcription factor binding ; GO:0008134 | inferred…	Rb-E2F complex ; GO:0035189 | inferred from direct assay ; nucleus ; GO:0005634 | non-traceable author statement ; Myb complex ; GO:0031523 | inferred from direct assay
GB12920-RA	-0.75709	0.021	FBgn0017577		Mcm5	Minichromosome maintenance 5	IPR018525:Mini-chromosome maintenance, conserved site ; IPR001208:Mini-chromosome maintenance, DNA-dependent ATPase ; IPR008048:Mini-chromosome maintenance complex protein 5 ; IPR003593:AAA+ ATPase domain ; IPR012340:Nucleic acid-binding, OB-fold ; IPR016027:Nucleic acid-binding, OB-fold-like	chromosome condensation ; GO:0030261 | inferred from mutant phenotype ; pre-replicative complex assembly ; GO:0006267 | inferred from sequence or structural similarity with UniProtKB:P55862 ; resolution of meiotic recombination intermediates ; GO:0000712 | inferred from mutant phenotype ; DNA endoreduplication ; GO:0042023 | inferred from mutant phenotype ; meiosis ; GO:0007126 | inferred from mu…	chromatin binding ; GO:0003682 | inferred from sequence or structural similarity with UniProtKB:P55862 ; 3'-5' DNA helicase activity ; GO:0043138 | contributes_to inferred from direct assay ; ATP binding ; GO:0005524 | inferred from electronic annotation with InterPro:IPR001208, InterPro:IPR008048, InterPro:IPR018525 ; DNA binding ; GO:0003677 | inferred from electronic annotation with InterPro:I…	pre-replicative complex ; GO:0005656 | inferred from sequence or structural similarity with UniProtKB:P55862
GB13827-RA	-0.75758	0.022	FBgn0051715		CG31715	-	IPR002110:Ankyrin repeat ; IPR020683:Ankyrin repeat-containing domain	biological_process ; GO:0008150 | no biological data available	molecular_function ; GO:0003674 | no biological data available	cellular_component ; GO:0005575 | no biological data available
GB14253-RA	-0.75942	0.046	FBgn0036500		CG7275	-	IPR001680:WD40 repeat ; IPR007287:Sof1-like protein ; IPR017986:WD40-repeat-containing domain ; IPR015943:WD40/YVTN repeat-like-containing domain ; IPR019775:WD40 repeat, conserved site	phagocytosis, engulfment ; GO:0006911 | inferred from mutant phenotype ; neurogenesis ; GO:0022008 | inferred from mutant phenotype	-	-
GB12261-RA	-0.76045	0.011	FBgn0022936		CycH	Cyclin H	IPR006671:Cyclin, N-terminal ; IPR013763:Cyclin-like ; IPR015429:Cyclin C/H/T/L ; IPR015432:Cyclin H ; IPR023598:Cyclin C/H	transcription initiation from RNA polymerase II promoter ; GO:0006367 | inferred from sequence or structural similarity with HGNC_gene:CCNH; HGNC:1594; OMIM:601953 AND inferred from sequence or structural similarity with SGD_LOCUS:CCL1; SGD:S0006229 ; transcription from RNA polymerase II promoter ; GO:0006366 | inferred from direct assay ; regulation of transcription, DNA-dependent ; GO:0006355 |…	cyclin-dependent protein kinase regulator activity ; GO:0016538 | inferred from sequence or structural similarity with UniProtKB:P51947 ; cyclin-dependent protein kinase activity ; GO:0004693 | contributes_to inferred from direct assay ; RNA polymerase II carboxy-terminal domain kinase activity ; GO:0008353 | contributes_to inferred from direct assay ; protein kinase binding ; GO:0019901 | inferr…	holo TFIIH complex ; GO:0005675 | inferred from sequence or structural similarity with HGNC_gene:CCNH; HGNC:1594; OMIM:601953 AND inferred from sequence or structural similarity with SGD_LOCUS:CCL1; SGD:S0006229 ; carboxy-terminal domain protein kinase complex ; GO:0032806 | inferred from direct assay ; holo TFIIH complex ; GO:0005675 | inferred from direct assay
GB11344-RA	-0.76658	0.038	FBgn0015949		hrg	hiiragi	IPR002934:Nucleotidyl transferase domain ; IPR007010:Poly(A) polymerase, RNA-binding domain ; IPR007012:Poly(A) polymerase, central domain ; IPR011068:Nucleotidyltransferase, class I, C-terminal-like ; IPR014492:Poly(A) polymerase	mRNA polyadenylation ; GO:0006378 | inferred from sequence or structural similarity with SGD_LOCUS:PAP1; SGD:S0001710 ; transcription, DNA-dependent ; GO:0006351 | inferred from electronic annotation with InterPro:IPR007012	polynucleotide adenylyltransferase activity ; GO:0004652 | non-traceable author statement ; polynucleotide adenylyltransferase activity ; GO:0004652 | inferred from direct assay ; polynucleotide adenylyltransferase activity ; GO:0004652 | inferred from sequence or structural similarity with SGD_LOCUS:PAP1; SGD:S0001710 ; RNA binding ; GO:0003723 | inferred from electronic annotation with InterPro…	nucleus ; GO:0005634 | inferred from electronic annotation with InterPro:IPR007010, InterPro:IPR014492
GB17522-RA	-0.76687	0.006	FBgn0040283		SMC1	SMC1	IPR003395:RecF/RecN/SMC ; IPR010935:SMCs flexible hinge ; IPR024704:Structural maintenance of chromosomes protein	sister chromatid cohesion ; GO:0007062 | inferred from sequence or structural similarity with SGD_LOCUS:SMC1; SGD:S0001886 ; sister chromatid cohesion ; GO:0007062 | non-traceable author statement ; negative regulation of gene expression ; GO:0010629 | inferred from genetic interaction with ct ; mushroom body development ; GO:0016319 | inferred from mutant phenotype ; neuron remodeling ; GO:00163…	DNA binding ; GO:0003677 | inferred from sequence or structural similarity with SGD_LOCUS:SMC1; SGD:S0001886 ; ATP binding ; GO:0005524 | inferred from electronic annotation with InterPro:IPR010935	cohesin complex ; GO:0008278 | non-traceable author statement ; cohesin complex ; GO:0008278 | inferred from sequence or structural similarity with SGD_LOCUS:SMC1; SGD:S0001886 ; cohesin complex ; GO:0008278 | inferred from sequence or structural similarity ; nucleus ; GO:0005634 | inferred from direct assay ; cohesin complex ; GO:0008278 | inferred from direct assay ; chromosome ; GO:0005694 | c…
GB12569-RA	-0.76791	0.012	FBgn0032409		Ced-12	Ced-12	IPR024574:Domain of unknown function DUF3361 ; IPR006816:Engulfment/cell motility, ELMO ; IPR011993:Pleckstrin homology-like domain ; IPR011989:Armadillo-like helical	border follicle cell migration ; GO:0007298 | inferred from mutant phenotype ; actin filament organization ; GO:0007015 | inferred from mutant phenotype ; cell migration ; GO:0016477 | inferred from genetic interaction with WB:ced-12; WP:CE27228 ; myoblast fusion ; GO:0007520 | inferred from mutant phenotype ; activation of Rac GTPase activity ; GO:0032863 | inferred from genetic interaction with…	-	microtubule associated complex ; GO:0005875 | inferred from direct assay
GB18801-RA	-0.77139	0.009	FBgn0035252		CG7970	-	IPR007248:Mpv17/PMP22	-	-	cytosol ; GO:0005829 | inferred from direct assay ; integral to membrane ; GO:0016021 | inferred from electronic annotation with InterPro:IPR007248
GB18238-RA	-0.7741	0.013	FBgn0034988		CG3362	-	IPR006434:Pyrimidine 5'-nucleotidase, eukaryotic ; IPR023214:HAD-like domain	-	magnesium ion binding ; GO:0000287 | inferred from electronic annotation with InterPro:IPR006434 ; 5'-nucleotidase activity ; GO:0008253 | inferred from electronic annotation with InterPro:IPR006434	cytoplasm ; GO:0005737 | inferred from electronic annotation with InterPro:IPR006434
GB19720-RA	-0.77433	0.035	FBgn0025808		Rad17	Rad17	IPR004582:Checkpoint protein Rad24	DNA repair ; GO:0006281 | non-traceable author statement ; DNA repair ; GO:0006281 | inferred from sequence or structural similarity with UniProtKB:P32641 ; cell cycle ; GO:0007049 | inferred from electronic annotation with InterPro:IPR004582	-	nucleus ; GO:0005634 | inferred from electronic annotation with InterPro:IPR004582
GB15628-RA	-0.78026	0.004	FBgn0033385		-	-	-	-	-	-
GB12470-RA	-0.78076	0.029	FBgn0039849		CG11334	-	IPR000649:Initiation factor 2B-related ; IPR011559:Initiation factor 2B alpha/beta/delta ; IPR005251:Putative translation initiation factor, aIF-2BI/5-methylthioribose-1-phosphate isomerase	translation ; GO:0006412 | inferred from sequence or structural similarity with EMBL:AC005970; protein_id:AAC95160.1 ; wing disc development ; GO:0035220 | inferred from genetic interaction with Bx	translation regulator activity ; GO:0045182 | inferred from sequence or structural similarity with EMBL:AC005970; protein_id:AAC95160.1	eukaryotic translation initiation factor 2B complex ; GO:0005851 | inferred from sequence or structural similarity with EMBL:AC005970; protein_id:AAC95160.1
GB30142-RB	-0.7814	0.032	FBgn0053520		-	-	-	-	-	-
GB11786-RA	-0.78488	0.004	FBgn0029676		HIP-R	Hsc/Hsp70-interacting protein related	IPR006636:Heat shock chaperonin-binding ; IPR011990:Tetratricopeptide-like helical ; IPR013026:Tetratricopeptide repeat-containing domain ; IPR019734:Tetratricopeptide repeat ; IPR013105:Tetratricopeptide TPR2	chaperone cofactor-dependent protein refolding ; GO:0070389 | inferred from sequence or structural similarity with UniProtKB:P50503	heat shock protein binding ; GO:0031072 | inferred from sequence or structural similarity with UniProtKB:P50503 ; chaperone binding ; GO:0051087 | inferred from sequence or structural similarity with UniProtKB:P50503	cytosol ; GO:0005829 | inferred from sequence or structural similarity with UniProtKB:P50503 ; protein complex ; GO:0043234 | inferred from sequence or structural similarity with UniProtKB:P50503
GB17963-RA	-0.7859	0.029	FBgn0036897		CG8786	-	IPR018123:WWE domain, subgroup ; IPR001841:Zinc finger, RING-type ; IPR004170:WWE domain ; IPR017907:Zinc finger, RING-type, conserved site ; IPR013083:Zinc finger, RING/FYVE/PHD-type	protein destabilization ; GO:0031648 | inferred from mutant phenotype ; protein ubiquitination involved in ubiquitin-dependent protein catabolic process ; GO:0042787 | inferred from sequence or structural similarity with HGNC_gene:RNF146; HGNC:21336	zinc ion binding ; GO:0008270 | inferred from electronic annotation with InterPro:IPR001841, InterPro:IPR018123 ; poly-ADP-D-ribose binding ; GO:0072572 | inferred from sequence or structural similarity with HGNC_gene:RNF146; HGNC:21336 ; ubiquitin-protein ligase activity ; GO:0004842 | inferred from sequence or structural similarity with HGNC_gene:RNF146; HGNC:21336	cytosol ; GO:0005829 | inferred from sequence or structural similarity with HGNC_gene:RNF146; HGNC:21336
GB12721-RA	-0.78609	0.004	FBgn0024841		Pcd	pterin-4a-carbinolamine dehydratase	IPR001533:Transcriptional coactivator/pterin dehydratase	tetrahydrobiopterin biosynthetic process ; GO:0006729 | inferred from sequence or structural similarity with UniProtKB:P61458	4-alpha-hydroxytetrahydrobiopterin dehydratase activity ; GO:0008124 | inferred from sequence or structural similarity with UniProtKB:P61458 ; 4-alpha-hydroxytetrahydrobiopterin dehydratase activity ; GO:0008124 | non-traceable author statement	-
GB14694-RA	-0.78699	0.007	FBgn0004002		-	-	-	-	-	-
GB13940-RA	-0.78785	0.013	FBgn0029639		CG14419	-	-	-	-	-
GB17739-RA	-0.78831	0.039	FBgn0032702		CG10376	-	IPR001932:Protein phosphatase 2C-like ; IPR015655:Protein phosphatase 2C	protein dephosphorylation ; GO:0006470 | non-traceable author statement	protein serine/threonine phosphatase activity ; GO:0004722 | non-traceable author statement ; catalytic activity ; GO:0003824 | inferred from electronic annotation with InterPro:IPR001932	-
GB19907-RA	-0.78943	0.015	FBgn0031979		CG7429	-	IPR019309:WASH complex, subunit CCDC53	-	-	-
GB20019-RA	-0.79158	0.009	FBgn0035951		CG5068	-	IPR000639:Epoxide hydrolase-like ; IPR016812:Protein phosphatase methylesterase, eukaryotic	-	carboxylesterase activity ; GO:0004091 | inferred from electronic annotation with InterPro:IPR016812	-
GB13426-RA	-0.79239	0.0496789	-		-	-	-	-	-	-
GB19200-RA	-0.79473	0.004	FBgn0029134		Prosbeta5	Proteasome beta5 subunit	IPR000243:Peptidase T1A, proteasome beta-subunit ; IPR001353:Proteasome, subunit alpha/beta ; IPR016050:Proteasome, beta-type subunit, conserved site ; IPR023333:Proteasome B-type subunit	centrosome organization ; GO:0051297 | inferred from mutant phenotype ; mitotic spindle organization ; GO:0007052 | inferred from mutant phenotype ; mitotic spindle elongation ; GO:0000022 | inferred from mutant phenotype ; cell proliferation ; GO:0008283 | inferred from mutant phenotype ; neurogenesis ; GO:0022008 | inferred from mutant phenotype ; proteolysis involved in cellular protein catabo…	endopeptidase activity ; GO:0004175 | non-traceable author statement ; endopeptidase activity ; GO:0004175 | inferred from sequence or structural similarity with UniProtKB:P28074 ; threonine-type endopeptidase activity ; GO:0004298 | inferred from electronic annotation with InterPro:IPR001353, InterPro:IPR023333	proteasome core complex ; GO:0005839 | inferred from sequence or structural similarity with UniProtKB:P28074
GB17498-RA	-0.79476	0.005	FBgn0022893		Df31	Decondensation factor 31	-	nucleosome assembly ; GO:0006334 | inferred from direct assay ; chromatin organization ; GO:0006325 | inferred from mutant phenotype	histone binding ; GO:0042393 | inferred from direct assay	chromatin ; GO:0000785 | inferred from direct assay
GB10669-RA	-0.79547	0.008	FBgn0034743		RpS16	Ribosomal protein S16	IPR000754:Ribosomal protein S9 ; IPR014721:Ribosomal protein S5 domain 2-type fold, subgroup ; IPR020568:Ribosomal protein S5 domain 2-type fold ; IPR020574:Ribosomal protein S9, conserved site	translation ; GO:0006412 | inferred from sequence or structural similarity with HGNC_gene:RPS16; HGNC:10396; OMIM:603675 ; mitotic spindle elongation ; GO:0000022 | inferred from mutant phenotype ; mitotic spindle organization ; GO:0007052 | inferred from mutant phenotype	structural constituent of ribosome ; GO:0003735 | inferred from sequence or structural similarity with HGNC_gene:RPS16; HGNC:10396; OMIM:603675	lipid particle ; GO:0005811 | inferred from direct assay ; cytosolic small ribosomal subunit ; GO:0022627 | inferred from sequence or structural similarity with HGNC_gene:RPS16; HGNC:10396; OMIM:603675 ; ribosome ; GO:0005840 | inferred from direct assay
GB18917-RA	-0.7984	0.033	FBgn0011726		tsr	twinstar	IPR002108:Actin-binding, cofilin/tropomyosin type	actin filament depolymerization ; GO:0030042 | non-traceable author statement ; border follicle cell migration ; GO:0007298 | inferred from mutant phenotype ; female gonad development ; GO:0008585 | inferred from mutant phenotype ; actin filament organization ; GO:0007015 | inferred from mutant phenotype ; cytokinesis ; GO:0000910 | inferred from mutant phenotype ; actin filament polymerization ;…	actin binding ; GO:0003779 | inferred from mutant phenotype AND inferred from sequence or structural similarity with HGNC_gene:CFL1; HGNC:1874; OMIM:601442 AND inferred from sequence or structural similarity with SGD_LOCUS:COF1; SGD:S0003973 ; actin binding ; GO:0003779 | inferred from sequence or structural similarity ; actin binding ; GO:0003779 | non-traceable author statement	microtubule associated complex ; GO:0005875 | inferred from direct assay
GB16986-RA	-0.79946	0.031	FBgn0038180		Cht5	Cht5	IPR001223:Glycoside hydrolase, family 18, catalytic domain ; IPR001579:Glycoside hydrolase, chitinase active site ; IPR002557:Chitin binding domain ; IPR011583:Chitinase II ; IPR013781:Glycoside hydrolase, catalytic domain ; IPR017853:Glycoside hydrolase, superfamily	chitin catabolic process ; GO:0006032 | inferred from direct assay	chitinase activity ; GO:0004568 | inferred from sequence or structural similarity with EMBL:AF026491 ; chitin binding ; GO:0008061 | inferred from direct assay ; chitinase activity ; GO:0004568 | inferred from direct assay ; cation binding ; GO:0043169 | inferred from electronic annotation with InterPro:IPR013781	extracellular space ; GO:0005615 | inferred from direct assay
GB17317-RA	-0.80219	0.011	FBgn0015615		Cap	Chromosome-associated protein	IPR003395:RecF/RecN/SMC ; IPR010935:SMCs flexible hinge	sister chromatid cohesion ; GO:0007062 | inferred from sequence or structural similarity with SGD_LOCUS:SMC3; SGD:S0003610 ; neurogenesis ; GO:0022008 | inferred from mutant phenotype ; lateral inhibition ; GO:0046331 | inferred from mutant phenotype ; establishment of imaginal disc-derived wing hair orientation ; GO:0001737 | inferred from mutant phenotype ; imaginal disc-derived wing morphogene…	ATP binding ; GO:0005524 | inferred from electronic annotation with InterPro:IPR010935	cohesin complex ; GO:0008278 | non-traceable author statement ; cohesin complex ; GO:0008278 | inferred from sequence or structural similarity with SGD_LOCUS:SMC3; SGD:S0003610
GB17164-RA	-0.80356	0.032	FBgn0037439		CG10286	-	IPR011989:Armadillo-like helical ; IPR016024:Armadillo-type fold	biological_process ; GO:0008150 | no biological data available	binding ; GO:0005488 | inferred from electronic annotation with InterPro:IPR011989, InterPro:IPR016024 ; molecular_function ; GO:0003674 | no biological data available	cellular_component ; GO:0005575 | no biological data available
GB18764-RA	-0.80367	0.012	FBgn0029176		Ef1gamma	Ef1gamma	IPR001662:Translation elongation factor EF1B, gamma chain, conserved ; IPR004045:Glutathione S-transferase, N-terminal ; IPR004046:Glutathione S-transferase, C-terminal ; IPR010987:Glutathione S-transferase, C-terminal-like ; IPR012336:Thioredoxin-like fold ; IPR017933:Glutathione S-transferase/chloride channel, C-terminal	translational elongation ; GO:0006414 | inferred from sequence or structural similarity ; autophagic cell death ; GO:0048102 | inferred from expression pattern ; salivary gland cell autophagic cell death ; GO:0035071 | inferred from expression pattern ; translational elongation ; GO:0006414 | inferred from sequence or structural similarity with NCBI_gi:4503481	translation elongation factor activity ; GO:0003746 | inferred from sequence or structural similarity ; translation elongation factor activity ; GO:0003746 | inferred from sequence or structural similarity with NCBI_gi:4503481	lipid particle ; GO:0005811 | inferred from direct assay ; cytosol ; GO:0005829 | non-traceable author statement ; eukaryotic translation elongation factor 1 complex ; GO:0005853 | inferred from sequence or structural similarity ; eukaryotic translation elongation factor 1 complex ; GO:0005853 | inferred from sequence or structural similarity with NCBI_gi:4503481 ; eukaryotic translation elongati…
GB30506-RA	-0.80499	0.034	FBgn0039562		Gp93	Glycoprotein 93	IPR001404:Heat shock protein Hsp90 ; IPR003594:ATPase-like, ATP-binding domain ; IPR015566:Endoplasmin ; IPR019805:Heat shock protein Hsp90, conserved site ; IPR020568:Ribosomal protein S5 domain 2-type fold ; IPR020575:Heat shock protein Hsp90, N-terminal	protein folding ; GO:0006457 | inferred from sequence or structural similarity with SGD_LOCUS:HSC82; SGD:S0004798 ; midgut development ; GO:0007494 | inferred from mutant phenotype ; endodermal digestive tract morphogenesis ; GO:0061031 | inferred from mutant phenotype ; response to stress ; GO:0006950 | inferred from electronic annotation with InterPro:IPR001404, InterPro:IPR019805	unfolded protein binding ; GO:0051082 | inferred from sequence or structural similarity with SGD_LOCUS:HSC82; SGD:S0004798 ; ATP binding ; GO:0005524 | inferred from electronic annotation with InterPro:IPR001404, InterPro:IPR003594, InterPro:IPR019805	lipid particle ; GO:0005811 | inferred from direct assay ; extracellular space ; GO:0005615 | inferred from direct assay
GB14939-RA	-0.80517	0.019	FBgn0004132		boca	boca	IPR019330:Mesoderm development candidate 2	proboscis development ; GO:0048728 | inferred from mutant phenotype ; ER to Golgi vesicle-mediated transport ; GO:0006888 | inferred from expression pattern ; Wnt receptor signaling pathway ; GO:0016055 | inferred from genetic interaction with wg inferred from mutant phenotype ; protein targeting to membrane ; GO:0006612 | inferred from mutant phenotype ; oogenesis ; GO:0048477 | inferred from mu…	-	apical part of cell ; GO:0045177 | inferred from direct assay ; cytoplasm ; GO:0005737 | inferred from direct assay ; endoplasmic reticulum lumen ; GO:0005788 | inferred from direct assay
GB12399-RA	-0.807	0.04	FBgn0038293		CG6904	-	IPR008631:Glycogen synthase	glycogen biosynthetic process ; GO:0005978 | non-traceable author statement ; glycogen biosynthetic process ; GO:0005978 | inferred from electronic annotation with InterPro:IPR008631	glycogen (starch) synthase activity ; GO:0004373 | non-traceable author statement ; glycogen (starch) synthase activity ; GO:0004373 | inferred from electronic annotation with InterPro:IPR008631	-
GB18567-RA	-0.80788	0.02	FBgn0004915		TfIIB	Transcription factor IIB	IPR000812:Transcription factor TFIIB ; IPR013137:Zinc finger, TFIIB-type ; IPR013150:Transcription factor TFIIB, cyclin-related ; IPR013763:Cyclin-like ; IPR023486:Transcription factor TFIIB, conserved site	regulation of DNA binding ; GO:0051101 | inferred from direct assay ; transcription initiation from RNA polymerase II promoter ; GO:0006367 | inferred from sequence or structural similarity with HGNC_gene:GTF2B; HGNC:4648; OMIM:189963 AND inferred from sequence or structural similarity with SGD_LOCUS:SUA7; SGD:S0006290 ; regulation of transcription from RNA polymerase II promoter ; GO:0006357 | n…	transcription factor binding ; GO:0008134 | inferred from physical interaction with Trf ; translation initiation factor activity ; GO:0003743 | inferred from electronic annotation with InterPro:IPR013150 ; zinc ion binding ; GO:0008270 | inferred from electronic annotation with InterPro:IPR000812, InterPro:IPR013137	transcription factor complex ; GO:0005667 | inferred from sequence or structural similarity with HGNC_gene:GTF2B; HGNC:4648; OMIM:189963 AND inferred from sequence or structural similarity with SGD_LOCUS:SUA7; SGD:S0006290 ; nucleus ; GO:0005634 | non-traceable author statement ; nucleus ; GO:0005634 | inferred from direct assay
GB12956-RA	-0.81149	0.044	FBgn0040064		yip2	yippee interacting protein 2	IPR002155:Thiolase ; IPR016039:Thiolase-like ; IPR016038:Thiolase-like, subgroup ; IPR020616:Thiolase, N-terminal ; IPR020610:Thiolase, active site ; IPR020613:Thiolase, conserved site ; IPR020615:Thiolase, acyl-enzyme intermediate active site ; IPR020617:Thiolase, C-terminal	fatty acid beta-oxidation ; GO:0006635 | inferred from sequence or structural similarity with UniProtKB:P42765	acetyl-CoA C-acyltransferase activity ; GO:0003988 | inferred from sequence or structural similarity ; acetyl-CoA C-acyltransferase activity ; GO:0003988 | inferred from sequence or structural similarity with UniProtKB:P13437 ; acetyl-CoA C-acyltransferase activity ; GO:0003988 | inferred from sequence or structural similarity with UniProtKB:P42765	lipid particle ; GO:0005811 | inferred from direct assay ; mitochondrion ; GO:0005739 | inferred from sequence or structural similarity with UniProtKB:P13437 ; mitochondrion ; GO:0005739 | inferred from sequence or structural similarity with UniProtKB:P42765 ; microtubule associated complex ; GO:0005875 | inferred from direct assay
GB13730-RA	-0.81156	0.031	FBgn0004868		Gdi	GDP dissociation inhibitor	IPR018203:GDP dissociation inhibitor ; IPR000806:Rab GDI protein	neurotransmitter secretion ; GO:0007269 | non-traceable author statement ; vesicle-mediated transport ; GO:0016192 | non-traceable author statement ; protein transport ; GO:0015031 | inferred from electronic annotation with InterPro:IPR000806	GDP-dissociation inhibitor activity ; GO:0005092 | inferred from direct assay ; GDP-dissociation inhibitor activity ; GO:0005092 | non-traceable author statement ; GDP-dissociation inhibitor activity ; GO:0005092 | inferred from sequence or structural similarity with SGD_LOCUS:GDI1; SGD:S0000938 ; Rab GDP-dissociation inhibitor activity ; GO:0005093 | inferred from electronic annotation with Inte…	synaptic vesicle ; GO:0008021 | non-traceable author statement ; microtubule associated complex ; GO:0005875 | inferred from direct assay
GB11601-RA	-0.81694	0.022	FBgn0030275		-	-	-	-	-	-
GB19429-RA	-0.81704	0.032	FBgn0038826		Syp	Syncrip	IPR000504:RNA recognition motif domain ; IPR006535:HnRNP R/Q splicing factor ; IPR012677:Nucleotide-binding, alpha-beta plait	nuclear mRNA splicing, via spliceosome ; GO:0000398 | inferred by curator from GO:0071011 ; neurogenesis ; GO:0022008 | inferred from mutant phenotype ; regulation of oskar mRNA translation ; GO:0046011 | inferred from mutant phenotype ; oocyte dorsal/ventral axis specification ; GO:0007310 | inferred from mutant phenotype ; dorsal appendage formation ; GO:0046843 | inferred from mutant phenotype	mRNA binding ; GO:0003729 | inferred from sequence or structural similarity ; nucleotide binding ; GO:0000166 | inferred from electronic annotation with InterPro:IPR012677 ; mRNA binding ; GO:0003729 | inferred from direct assay	heterogeneous nuclear ribonucleoprotein complex ; GO:0030530 | inferred from sequence or structural similarity with NCBI_gi:5031755 ; precatalytic spliceosome ; GO:0071011 | inferred from direct assay ; ribonucleoprotein granule ; GO:0035770 | inferred from direct assay
GB15299-RA	-0.81879	0.003	FBgn0037913		fabp	fatty acid bindin protein	IPR000463:Cytosolic fatty-acid binding ; IPR000566:Lipocalin/cytosolic fatty-acid binding protein domain ; IPR011038:Calycin-like ; IPR012674:Calycin	long-term memory ; GO:0007616 | inferred from mutant phenotype ; transport ; GO:0006810 | inferred from electronic annotation with InterPro:IPR000463	fatty acid binding ; GO:0005504 | inferred from sequence or structural similarity with UniProtKB:P41509 ; transporter activity ; GO:0005215 | inferred from electronic annotation with InterPro:IPR000463	microtubule associated complex ; GO:0005875 | inferred from direct assay
GB13284-RA	-0.81957	0.012	FBgn0003062		Fib	Fibrillarin	IPR000692:Fibrillarin ; IPR020813:Fibrillarin, conserved site	RNA processing ; GO:0006396 | inferred from sequence or structural similarity with UniProtKB:P22509 ; rRNA processing ; GO:0006364 | inferred from sequence or structural similarity with SGD_LOCUS:NOP1; SGD:S0002172 ; centrosome organization ; GO:0051297 | inferred from mutant phenotype ; tRNA processing ; GO:0008033 | inferred from electronic annotation with InterPro:IPR000692, InterPro:IPR020813	mRNA binding ; GO:0003729 | inferred from sequence or structural similarity with UniProtKB:P22509 ; methyltransferase activity ; GO:0008168 | inferred from electronic annotation with InterPro:IPR000692, InterPro:IPR020813	small nuclear ribonucleoprotein complex ; GO:0030532 | inferred from sequence or structural similarity ; small nucleolar ribonucleoprotein complex ; GO:0005732 | inferred from sequence or structural similarity ; small nuclear ribonucleoprotein complex ; GO:0030532 | inferred from sequence or structural similarity with SGD_LOCUS:NOP1; SGD:S0002172 ; small nucleolar ribonucleoprotein complex ; GO:0…
GB19212-RA	-0.82193	0.013	FBgn0050108		CG30108	-	IPR007918:Mitochondrial distribution/morphology family 35/apoptosis	biological_process ; GO:0008150 | no biological data available	molecular_function ; GO:0003674 | no biological data available	cellular_component ; GO:0005575 | no biological data available
GB12038-RA	-0.82419	0.033	FBgn0038359		CG5614	-	IPR006594:LisH dimerisation motif ; IPR013720:LisH dimerisation motif, subgroup	biological_process ; GO:0008150 | no biological data available	molecular_function ; GO:0003674 | no biological data available	cellular_component ; GO:0005575 | no biological data available
GB18555-RA	-0.82469	0.032	FBgn0064126		CG33722	-	IPR001012:UBX ; IPR021569:GLUT4 regulating protein TUG	-	-	-
GB13583-RA	-0.8259	0.004	FBgn0033902		Tango7	Transport and Golgi organization 7	IPR000717:Proteasome component (PCI) domain ; IPR003607:HD/PDEase domain ; IPR011991:Winged helix-turn-helix transcription repressor DNA-binding	Golgi organization ; GO:0007030 | inferred from mutant phenotype ; protein secretion ; GO:0009306 | inferred from mutant phenotype	catalytic activity ; GO:0003824 | inferred from electronic annotation with InterPro:IPR003607	Golgi apparatus ; GO:0005794 | inferred from direct assay ; cytosol ; GO:0005829 | inferred from direct assay ; microtubule associated complex ; GO:0005875 | inferred from direct assay
GB18912-RA	-0.82696	0.014	FBgn0028967		-	-	-	-	-	-
GB14298-RA	-0.83009	0.004	FBgn0028968		gammaCop	gamma-coatomer protein	IPR002553:Clathrin/coatomer adaptor, adaptin-like, N-terminal ; IPR011989:Armadillo-like helical ; IPR013040:Coatomer, gamma subunit, appendage, Ig-like subdomain ; IPR013041:Coatomer/clathrin adaptor appendage, Ig-like subdomain ; IPR015873:Clathrin alpha-adaptin/coatomer adaptor, appendage, C-terminal subdomain ; IPR009028:Coatomer/calthrin adaptor appendage, C-terminal subdomain ; IPR014863:Co…	retrograde vesicle-mediated transport, Golgi to ER ; GO:0006890 | non-traceable author statement ; cytokinesis ; GO:0000910 | inferred from mutant phenotype ; retrograde vesicle-mediated transport, Golgi to ER ; GO:0006890 | inferred from sequence or structural similarity with UniProtKB:P53620 ; phagocytosis, engulfment ; GO:0006911 | inferred from mutant phenotype ; regulation of lipid storage ;…	structural molecule activity ; GO:0005198 | inferred from electronic annotation with InterPro:IPR013040, InterPro:IPR014863	COPI vesicle coat ; GO:0030126 | non-traceable author statement ; COPI vesicle coat ; GO:0030126 | inferred from sequence or structural similarity with UniProtKB:P53620 ; Golgi apparatus ; GO:0005794 | inferred from direct assay ; cis-Golgi network ; GO:0005801 | inferred from direct assay ; endoplasmic reticulum ; GO:0005783 | inferred from direct assay
GB17056-RA	-0.83118	0.025	FBgn0036415		CG7768	-	IPR002130:Cyclophilin-like peptidyl-prolyl cis-trans isomerase domain ; IPR024936:Cyclophilin-type peptidyl-prolyl cis-trans isomerase ; IPR020892:Cyclophilin-type peptidyl-prolyl cis-trans isomerase, conserved site	protein folding ; GO:0006457 | inferred from electronic annotation with InterPro:IPR002130, InterPro:IPR020892	peptidyl-prolyl cis-trans isomerase activity ; GO:0003755 | inferred from sequence or structural similarity with NCBI_gi:5031987	-
GB17710-RA	-0.83197	0.046	FBgn0021825		Dmn	Dynamitin	IPR006996:Dynamitin subunit 2	microtubule-based movement ; GO:0007018 | inferred from sequence or structural similarity ; mitotic spindle organization ; GO:0007052 | inferred from mutant phenotype ; spindle organization ; GO:0007051 | inferred from mutant phenotype ; centrosome localization ; GO:0051642 | inferred from mutant phenotype ; neurogenesis ; GO:0022008 | inferred from mutant phenotype	molecular_function ; GO:0003674 | no biological data available	dynactin complex ; GO:0005869 | inferred from sequence or structural similarity ; mitochondrion ; GO:0005739 | colocalizes_with inferred from direct assay ; dynactin complex ; GO:0005869 | inferred from electronic annotation with InterPro:IPR006996
GB10297-RA	-0.8382	0.004	FBgn0036356		CG10222	-	IPR004130:Uncharacterised protein family, ATP binding	neurogenesis ; GO:0022008 | inferred from mutant phenotype	nucleotide binding ; GO:0000166 | inferred from electronic annotation with InterPro:IPR004130	-
GB12143-RA	-0.84065	0.042	FBgn0030940		CG15040	-	-	-	-	-
GB11666-RA	-0.84217	0.002	FBgn0032050		CG13096	-	IPR002143:Ribosomal protein L1 ; IPR023674:Ribosomal protein L1, superfamily ; IPR016094:Ribosomal protein L1, 2-layer alpha/beta-sandwich	translation ; GO:0006412 | inferred from electronic annotation with InterPro:IPR002143, InterPro:IPR016094, InterPro:IPR023674	structural constituent of ribosome ; GO:0003735 | inferred from electronic annotation with InterPro:IPR002143, InterPro:IPR016094, InterPro:IPR023674 ; RNA binding ; GO:0003723 | inferred from electronic annotation with InterPro:IPR002143, InterPro:IPR023674	large ribosomal subunit ; GO:0015934 | inferred from electronic annotation with InterPro:IPR002143, InterPro:IPR023674
GB15689-RA	-0.84484	0.044	FBgn0029992		Upf2	Upf2	IPR003890:MIF4G-like, type 3 ; IPR016024:Armadillo-type fold ; IPR016021:MIF4-like, type 1/2/3 ; IPR007193:Up-frameshift suppressor 2	nuclear-transcribed mRNA catabolic process, nonsense-mediated decay ; GO:0000184 | inferred from mutant phenotype ; RNA interference ; GO:0016246 | NOT inferred from mutant phenotype ; gene silencing by miRNA ; GO:0035195 | NOT inferred from mutant phenotype ; neuromuscular synaptic transmission ; GO:0007274 | inferred from direct assay ; synapse organization ; GO:0050808 | inferred from direct a…	RNA binding ; GO:0003723 | inferred from electronic annotation with InterPro:IPR003890 ; DNA binding ; GO:0003677 | inferred from electronic annotation with InterPro:IPR003890	-
GB15637-RA	-0.846	0.035	FBgn0002622		RpS3	Ribosomal protein S3	IPR018280:Ribosomal protein S3, conserved site ; IPR001351:Ribosomal protein S3, C-terminal ; IPR004044:K Homology domain, type 2 ; IPR005703:Ribosomal protein S3, eukaryotic/archaeal ; IPR009019:K Homology, prokaryotic type ; IPR004087:K Homology domain ; IPR015946:K homology domain-like, alpha/beta	DNA repair ; GO:0006281 | inferred from genetic interaction with EchoBASE:EB0325 AND inferred from genetic interaction with EchoBASE:EB1066, EchoBASE:EB0645 ; translation ; GO:0006412 | inferred from sequence or structural similarity with UniProtKB:P17073 ; translation ; GO:0006412 | non-traceable author statement ; negative regulation of neuron apoptotic process ; GO:0043524 | inferred from muta…	DNA-(apurinic or apyrimidinic site) lyase activity ; GO:0003906 | inferred from direct assay ; oxidized purine base lesion DNA N-glycosylase activity ; GO:0008534 | inferred from direct assay ; structural constituent of ribosome ; GO:0003735 | inferred from sequence or structural similarity with UniProtKB:P17073 ; DNA-(apurinic or apyrimidinic site) lyase activity ; GO:0003906 | non-traceable aut…	nuclear matrix ; GO:0016363 | inferred from direct assay ; nucleus ; GO:0005634 | inferred from direct assay ; cytoplasm ; GO:0005737 | non-traceable author statement ; nucleus ; GO:0005634 | non-traceable author statement ; ribosome ; GO:0005840 | non-traceable author statement ; lipid particle ; GO:0005811 | inferred from direct assay ; cytosolic small ribosomal subunit ; GO:0022627 | inferred …
GB11312-RA	-0.84636	0.031	FBgn0032059		PrBP	Prenyl-binding protein	IPR008015:GMP phosphodiesterase, delta subunit ; IPR014756:Immunoglobulin E-set ; IPR017287:Retinal rod rhodopsin-sensitive cGMP 3', 5'-cyclic phosphodiesterase, delta subunit	mushroom body development ; GO:0016319 | inferred from mutant phenotype ; visual perception ; GO:0007601 | inferred from electronic annotation with InterPro:IPR017287	3',5'-cyclic-GMP phosphodiesterase activity ; GO:0047555 | inferred from sequence or structural similarity with UniProtKB:Q95142	nucleus ; GO:0005634 | inferred from direct assay
GB12946-RA	-0.8485	0.035	FBgn0002022		Catsup	Catecholamines up	IPR003689:Zinc/iron permease	ovarian nurse cell to oocyte transport ; GO:0007300 | inferred from mutant phenotype ; regulation of catecholamine metabolic process ; GO:0042069 | inferred from mutant phenotype ; regulation of epithelial cell migration, open tracheal system ; GO:2000274 | inferred from mutant phenotype ; transmembrane transport ; GO:0055085 | inferred from electronic annotation with InterPro:IPR003689 ; metal i…	enzyme regulator activity ; GO:0030234 | inferred from mutant phenotype ; metal ion transmembrane transporter activity ; GO:0046873 | inferred from electronic annotation with InterPro:IPR003689	integral to plasma membrane ; GO:0005887 | non-traceable author statement ; membrane ; GO:0016020 | inferred from electronic annotation with InterPro:IPR003689 ; synaptic vesicle ; GO:0008021 | inferred from direct assay ; neuronal cell body ; GO:0043025 | inferred from direct assay ; axon ; GO:0030424 | inferred from direct assay ; synapse ; GO:0045202 | inferred from direct assay
GB12547-RA	-0.85238	0.009	FBgn0002542		lds	lodestar	IPR000330:SNF2-related ; IPR001650:Helicase, C-terminal ; IPR014001:Helicase, superfamily 1/2, ATP-binding domain	DNA-dependent transcription, termination ; GO:0006353 | inferred from direct assay ; termination of RNA polymerase II transcription ; GO:0006369 | inferred from sequence or structural similarity with NCBI_gi:4507717 ; spermatogenesis ; GO:0007283 | inferred from mutant phenotype ; female meiosis ; GO:0007143 | inferred from mutant phenotype ; microtubule anchoring at centrosome ; GO:0034454 | inf…	DNA-dependent ATPase activity ; GO:0008094 | inferred from direct assay ; DNA-dependent ATPase activity ; GO:0008094 | inferred from sequence or structural similarity with NCBI_gi:4507717 ; ATP binding ; GO:0005524 | inferred from electronic annotation with InterPro:IPR000330, InterPro:IPR001650 ; DNA binding ; GO:0003677 | inferred from electronic annotation with InterPro:IPR000330 ; helicase ac…	nucleus ; GO:0005634 | non-traceable author statement
GB17573-RA	-0.8548	0.004	FBgn0033948		CG12863	-	IPR001594:Zinc finger, DHHC-type, palmitoyltransferase ; IPR001878:Zinc finger, CCHC-type ; IPR017921:Zinc finger, CTCHY-type ; IPR019369:DNA methylase, N-6 adenine-specific, eukaryotic	-	zinc ion binding ; GO:0008270 | inferred from electronic annotation with InterPro:IPR001594, InterPro:IPR001878, InterPro:IPR013084 ; nucleic acid binding ; GO:0003676 | inferred from electronic annotation with InterPro:IPR001878, InterPro:IPR013084	-
GB15304-RA	-0.85606	0.012	FBgn0033886		CG13349	-	IPR006773:26S proteasome complex ubiquitin receptor, subunit Rpn13	proteasome assembly ; GO:0043248 | inferred from sequence or structural similarity with UniProtKB:Q16186 ; lateral inhibition ; GO:0046331 | inferred from mutant phenotype	endopeptidase activator activity ; GO:0061133 | inferred from sequence or structural similarity with UniProtKB:Q16186	proteasome complex ; GO:0000502 | inferred from sequence or structural similarity with UniProtKB:Q16186 ; cytoplasm ; GO:0005737 | inferred from electronic annotation with InterPro:IPR006773 ; nucleus ; GO:0005634 | inferred from electronic annotation with InterPro:IPR006773
GB19950-RA	-0.87082	0.002	FBgn0034084		CG8435	-	IPR007590:CWC16 protein	neurogenesis ; GO:0022008 | inferred from mutant phenotype	-	-
GB11492-RA	-0.87267	0.008	FBgn0051076		CG31076	-	IPR025875:Leucine rich repeats (2 copies) ; IPR001611:Leucine-rich repeat	-	-	-
GB12712-RA	-0.87329	0.001	FBgn0030720		CG8939	-	IPR002877:Ribosomal RNA methyltransferase FtsJ domain ; IPR012920:Ribosomal RNA methyltransferase, Spb1, C-terminal ; IPR015507:Ribosomal RNA large subunit methyltransferase E ; IPR024576:Ribosomal RNA methyltransferase Spb1, domain of unknown function DUF3381	rRNA processing ; GO:0006364 | inferred from sequence or structural similarity with UniProtKB:O42832 ; RNA methylation ; GO:0001510 | inferred from electronic annotation with InterPro:IPR015507	rRNA methyltransferase activity ; GO:0008649 | inferred from sequence or structural similarity with UniProtKB:O42832 ; nucleic acid binding ; GO:0003676 | inferred from electronic annotation with InterPro:IPR002877	nucleolus ; GO:0005730 | inferred from sequence or structural similarity with UniProtKB:O42832
GB16162-RA	-0.87423	0.003	FBgn0031992		CG8498	-	IPR000582:Acyl-CoA-binding protein, ACBP ; IPR014352:FERM/acyl-CoA-binding protein, 3-helical bundle ; IPR022408:Acyl-CoA-binding protein, ACBP, conserved site	cellular acyl-CoA homeostasis ; GO:0042049 | inferred from sequence or structural similarity with SGD_LOCUS:ACB1; SGD:S0003269	fatty-acyl-CoA binding ; GO:0000062 | inferred from sequence or structural similarity with SGD_LOCUS:ACB1; SGD:S0003269	-
GB18376-RA	-0.87445	0.016	FBgn0053126		NLaz	Neural Lazarillo	IPR000566:Lipocalin/cytosolic fatty-acid binding protein domain ; IPR011038:Calycin-like ; IPR012674:Calycin ; IPR022271:Lipocalin, ApoD type ; IPR003057:Invertebrate colouration protein	determination of adult lifespan ; GO:0008340 | inferred from mutant phenotype ; triglyceride homeostasis ; GO:0070328 | inferred from mutant phenotype ; carbohydrate homeostasis ; GO:0033500 | inferred from mutant phenotype ; response to oxidative stress ; GO:0006979 | inferred from mutant phenotype ; multicellular organism reproduction ; GO:0032504 | inferred from expression pattern	lipid binding ; GO:0008289 | inferred from sequence or structural similarity with UniProtKB:P37153 ; pigment binding ; GO:0031409 | inferred from electronic annotation with InterPro:IPR003057	extracellular space ; GO:0005615 | inferred from direct assay
GB17195-RA	-0.87551	0.002	FBgn0017457		U2af38	U2 small nuclear riboprotein auxiliary factor 38	IPR000504:RNA recognition motif domain ; IPR000571:Zinc finger, CCCH-type ; IPR009145:U2 auxiliary factor small subunit ; IPR012677:Nucleotide-binding, alpha-beta plait	nuclear mRNA splicing, via spliceosome ; GO:0000398 | inferred from mutant phenotype ; nuclear mRNA splicing, via spliceosome ; GO:0000398 | inferred from sequence or structural similarity with EMBL:AF090120 ; nuclear mRNA splicing, via spliceosome ; GO:0000398 | non-traceable author statement ; nuclear mRNA splicing, via spliceosome ; GO:0000398 | inferred from sequence or structural similarity …	poly-pyrimidine tract binding ; GO:0008187 | inferred from direct assay ; poly-pyrimidine tract binding ; GO:0008187 | non-traceable author statement ; mRNA binding ; GO:0003729 | inferred from sequence or structural similarity ; zinc ion binding ; GO:0008270 | inferred from electronic annotation with InterPro:IPR000571 ; nucleotide binding ; GO:0000166 | inferred from electronic annotation with …	U2 snRNP ; GO:0005686 | traceable author statement ; spliceosomal complex ; GO:0005681 | inferred from sequence or structural similarity with EMBL:AF090120 ; U2 snRNP ; GO:0005686 | non-traceable author statement ; spliceosomal complex ; GO:0005681 | inferred from sequence or structural similarity with NCBI_NP:006749 ; nucleus ; GO:0005634 | inferred by curator from GO:0000381 ; nucleus ; GO:0005…
GB19895-RA	-0.87653	0.015	FBgn0003117		pnr	pannier	IPR013088:Zinc finger, NHR/GATA-type ; IPR000679:Zinc finger, GATA-type	blastoderm segmentation ; GO:0007350 | inferred from mutant phenotype ; dorsal closure ; GO:0007391 | traceable author statement ; cardioblast differentiation ; GO:0010002 | inferred from mutant phenotype ; cardioblast cell fate determination ; GO:0007510 | inferred from mutant phenotype ; chaeta morphogenesis ; GO:0008407 | traceable author statement ; lymph gland development ; GO:0048542 | infe…	sequence-specific DNA binding transcription factor activity ; GO:0003700 | traceable author statement ; sequence-specific DNA binding transcription factor activity ; GO:0003700 | inferred from sequence or structural similarity ; RNA polymerase II transcription factor binding ; GO:0001085 | inferred from physical interaction with tup ; sequence-specific DNA binding ; GO:0043565 | inferred from dir…	nucleus ; GO:0005634 | inferred from sequence or structural similarity ; nucleus ; GO:0005634 | inferred by curator from GO:0000981 ; nucleus ; GO:0005634 | inferred from direct assay
GB17770-RA	-0.87662	0.012	FBgn0026143		CDC45L	CDC45L	IPR003874:CDC45 family	DNA amplification ; GO:0006277 | inferred from expression pattern ; DNA replication ; GO:0006260 | inferred from physical interaction with Mcm5 AND inferred from physical interaction with dpa ; DNA-dependent DNA replication initiation ; GO:0006270 | inferred from sequence or structural similarity with HGNC_gene:CDC45L; HGNC:1739; OMIM:603465 AND inferred from sequence or structural similarity wit…	chromatin binding ; GO:0003682 | inferred from direct assay ; DNA binding ; GO:0003677 | inferred from sequence or structural similarity with EMBL:AF062494 ; 3'-5' DNA helicase activity ; GO:0043138 | contributes_to inferred from direct assay	cytoplasm ; GO:0005737 | inferred from direct assay ; nucleus ; GO:0005634 | inferred from direct assay ; pre-replicative complex ; GO:0005656 | inferred from physical interaction with Mcm5 AND inferred from physical interaction with dpa AND inferred from sequence or structural similarity with HGNC_gene:CDC45L; HGNC:1739; OMIM:603465 AND inferred from sequence or structural similarity with SGD_LO…
GB15567-RA	-0.87809	0.004	-		-	-	-	-	-	-
GB19902-RA	-0.87865	0.034	FBgn0032052		CG13089	-	IPR009600:GPI transamidase subunit PIG-U	GPI anchor biosynthetic process ; GO:0006506 | inferred from electronic annotation with InterPro:IPR009600	-	endoplasmic reticulum membrane ; GO:0005789 | inferred from electronic annotation with InterPro:IPR009600 ; integral to membrane ; GO:0016021 | inferred from electronic annotation with InterPro:IPR009600
GB14986-RA	-0.88106	0.016	FBgn0052672		Atg8a	Autophagy-specific gene 8a	IPR004241:Autophagy protein Atg8 ubiquitin-like	determination of adult lifespan ; GO:0008340 | inferred from mutant phenotype ; regulation of protein ubiquitination ; GO:0031396 | inferred from mutant phenotype ; macroautophagy ; GO:0016236 | inferred from expression pattern	-	autophagic vacuole ; GO:0005776 | inferred from direct assay
GB19992-RA	-0.88178	0.023	FBgn0052662		-	-	-	-	-	-
GB16603-RA	-0.88248	0.006	FBgn0051548		CG31548	-	IPR002198:Short-chain dehydrogenase/reductase SDR ; IPR002347:Glucose/ribitol dehydrogenase ; IPR016040:NAD(P)-binding domain ; IPR020904:Short-chain dehydrogenase/reductase, conserved site	metabolic process ; GO:0008152 | inferred from electronic annotation with InterPro:IPR002198	oxidoreductase activity ; GO:0016491 | inferred from sequence or structural similarity with EMBL:AY064123.1; protein_id:AAL85624 ; nucleotide binding ; GO:0000166 | inferred from electronic annotation with InterPro:IPR016040	-
GB15186-RA	-0.88312	0.005	FBgn0052177		Ndfip	Nedd4 family interacting protein	IPR019325:NEDD4/BSD2	regulation of Notch signaling pathway ; GO:0008593 | inferred from genetic interaction with Nedd4 inferred from genetic interaction with Su(dx) inferred from genetic interaction with N inferred from genetic interaction with Ser inferred from genetic interaction with dx ; wing disc development ; GO:0035220 | inferred from mutant phenotype	WW domain binding ; GO:0050699 | inferred from mutant phenotype	late endosome ; GO:0005770 | inferred from direct assay ; ubiquitin ligase complex ; GO:0000151 | inferred from physical interaction with Nedd4, Su(dx), lack
GB12948-RA	-0.88624	0.004	FBgn0014857		His3.3A	Histone H3.3A	IPR000164:Histone H3 ; IPR007125:Histone core ; IPR009072:Histone-fold	cell adhesion ; GO:0007155 | inferred from mutant phenotype ; regulation of cell shape ; GO:0008360 | inferred from mutant phenotype ; chromatin assembly or disassembly ; GO:0006333 | inferred from sequence or structural similarity with NCBI_gi:484530 ; male meiosis ; GO:0007140 | inferred from genetic interaction with His3.3B ; nucleosome assembly ; GO:0006334 | inferred from electronic annotati…	DNA binding ; GO:0003677 | inferred from sequence or structural similarity with NCBI_gi:484530	nucleosome ; GO:0000786 | inferred from sequence or structural similarity with NCBI_gi:484530 ; polytene chromosome ; GO:0005700 | inferred from direct assay
GB12568-RA	-0.88915	0.05	FBgn0052708		CG32708	-	IPR012677:Nucleotide-binding, alpha-beta plait ; IPR000504:RNA recognition motif domain	neurogenesis ; GO:0022008 | inferred from mutant phenotype	nucleic acid binding ; GO:0003676 | inferred from electronic annotation with InterPro:IPR000504 ; nucleotide binding ; GO:0000166 | inferred from electronic annotation with InterPro:IPR012677	-
GB14870-RA	-0.88971	0.007	FBgn0051472		CG31472	-	IPR000659:Pyridoxamine 5'-phosphate oxidase ; IPR009002:FMN-binding split barrel-related ; IPR011576:Pyridoxamine 5'-phosphate oxidase-like, FMN-binding domain ; IPR012349:FMN-binding split barrel ; IPR019576:Pyridoxine 5'-phosphate oxidase, dimerisation, C-terminal ; IPR019740:Pyridoxamine 5'-phosphate oxidase, conserved site	pyridoxine biosynthetic process ; GO:0008615 | inferred from sequence or structural similarity with EMBL:U91561 ; oxidation-reduction process ; GO:0055114 | inferred from electronic annotation with InterPro:IPR000659, InterPro:IPR011576, InterPro:IPR012349, InterPro:IPR019576, InterPro:IPR019740	pyridoxamine-phosphate oxidase activity ; GO:0004733 | inferred from sequence or structural similarity with EMBL:U91561 ; FMN binding ; GO:0010181 | inferred from electronic annotation with InterPro:IPR011576, InterPro:IPR012349	-
GB11160-RA	-0.89148	0.01	FBgn0001491		l(1)10Bb	lethal (1) 10Bb	IPR018230:BUD31/G10-related, conserved site ; IPR001748:G10 protein	nuclear mRNA splicing, via spliceosome ; GO:0000398 | inferred by curator from GO:0071011|GO:0071013 ; neurogenesis ; GO:0022008 | inferred from mutant phenotype	-	nucleus ; GO:0005634 | inferred from sequence or structural similarity with UniProtKB:P12805 ; precatalytic spliceosome ; GO:0071011 | inferred from direct assay ; catalytic step 2 spliceosome ; GO:0071013 | inferred from direct assay
GB11018-RA	-0.89276	0.048	FBgn0031090		Rab35	Rab35	IPR001806:Small GTPase superfamily ; IPR003579:Small GTPase superfamily, Rab type ; IPR005225:Small GTP-binding protein domain	cytokinesis ; GO:0000910 | inferred from mutant phenotype ; phagocytosis, engulfment ; GO:0006911 | inferred from mutant phenotype ; small GTPase mediated signal transduction ; GO:0007264 | inferred from electronic annotation with InterPro:IPR001806, InterPro:IPR003579 ; protein transport ; GO:0015031 | inferred from electronic annotation with InterPro:IPR003579	GTPase activity ; GO:0003924 | inferred from sequence or structural similarity with SGD_LOCUS:YPT1; SGD:S0001856 ; GTP binding ; GO:0005525 | inferred from electronic annotation with InterPro:IPR001806, InterPro:IPR003579, InterPro:IPR005225	lipid particle ; GO:0005811 | inferred from direct assay
GB10083-RA	-0.89295	0.005	FBgn0030435		CG4645	-	IPR006977:Yip1 domain	-	-	membrane ; GO:0016020 | inferred from electronic annotation with InterPro:IPR006977
GB18362-RA	-0.89438	0.019	FBgn0003612		Su(var)2-10	Suppressor of variegation 2-10	IPR003034:DNA-binding SAP ; IPR004181:Zinc finger, MIZ-type ; IPR023321:PINIT domain ; IPR013083:Zinc finger, RING/FYVE/PHD-type	chromosome condensation ; GO:0030261 | inferred from mutant phenotype ; imaginal disc growth ; GO:0007446 | traceable author statement ; hemopoiesis ; GO:0030097 | traceable author statement ; negative regulation of JAK-STAT cascade ; GO:0046426 | non-traceable author statement ; regulation of JAK-STAT cascade ; GO:0046425 | traceable author statement ; regulation of protein catabolic process ; G…	DNA binding ; GO:0003677 | inferred from sequence or structural similarity ; DEAD/H-box RNA helicase binding ; GO:0017151 | non-traceable author statement ; zinc ion binding ; GO:0008270 | inferred from electronic annotation with InterPro:IPR004181 ; nucleic acid binding ; GO:0003676 | inferred from electronic annotation with InterPro:IPR003034	cytoplasm ; GO:0005737 | inferred from direct assay ; nuclear lamina ; GO:0005652 | inferred from direct assay ; nucleoplasm ; GO:0005654 | inferred from direct assay ; nucleus ; GO:0005634 | inferred from direct assay ; polytene chromosome ; GO:0005700 | inferred from direct assay ; polytene chromosome, telomeric region ; GO:0035012 | inferred from direct assay ; cytoplasm ; GO:0005737 | traceab…
GB15066-RA	-0.89499	0.02	FBgn0038489		-	-	-	-	-	-
GB19671-RA	-0.8951	0.002	FBgn0031876		Atac1	ATAC component 1	IPR001005:SANT/Myb domain ; IPR009057:Homeodomain-like	histone H3 acetylation ; GO:0043966 | inferred from direct assay ; histone H4 acetylation ; GO:0043967 | inferred from direct assay	DNA binding ; GO:0003677 | inferred from electronic annotation with InterPro:IPR001005, InterPro:IPR012287	histone acetyltransferase complex ; GO:0000123 | inferred from direct assay
GB13214-RA	-0.8961	0.007	FBgn0014189		Hel25E	Helicase at 25E	IPR001650:Helicase, C-terminal ; IPR011545:DNA/RNA helicase, DEAD/DEAH box type, N-terminal ; IPR014001:Helicase, superfamily 1/2, ATP-binding domain ; IPR014014:RNA helicase, DEAD-box type, Q motif	nuclear mRNA splicing, via spliceosome ; GO:0000398 | inferred from sequence or structural similarity with NCBI_NP:004631 AND inferred from sequence or structural similarity with SGD_LOCUS:SUB2; SGD:S0002242 ; mRNA export from nucleus ; GO:0006406 | inferred from mutant phenotype ; regulation of alternative nuclear mRNA splicing, via spliceosome ; GO:0000381 | inferred from mutant phenotype ; mit…	RNA helicase activity ; GO:0003724 | inferred from sequence or structural similarity with NCBI_NP:004631 ; ATP-dependent RNA helicase activity ; GO:0004004 | inferred from sequence or structural similarity with EMBL:AF063447 ; ATP-dependent RNA helicase activity ; GO:0004004 | non-traceable author statement ; ATP-dependent RNA helicase activity ; GO:0004004 | inferred from sequence or structural …	nucleus ; GO:0005634 | inferred from direct assay ; spliceosomal complex ; GO:0005681 | inferred from sequence or structural similarity with SGD_LOCUS:SUB2; SGD:S0002242 ; nucleus ; GO:0005634 | non-traceable author statement ; nucleus ; GO:0005634 | inferred by curator from GO:0000381 ; microtubule associated complex ; GO:0005875 | inferred from direct assay
GB14658-RA	-0.89754	0.032	FBgn0040384		CG32795	-	IPR012926:TMPIT-like	biological_process ; GO:0008150 | no biological data available	molecular_function ; GO:0003674 | no biological data available	integral to membrane ; GO:0016021 | inferred from electronic annotation with InterPro:IPR012926
GB15929-RA	-0.89852	0.013	FBgn0026751		XRCC1	XRCC1	IPR001357:BRCT domain ; IPR002706:DNA-repair protein Xrcc1, N-terminal ; IPR008979:Galactose-binding domain-like	nucleotide-excision repair ; GO:0006289 | non-traceable author statement ; nucleotide-excision repair ; GO:0006289 | inferred from sequence or structural similarity with HGNC_gene:XRCC1; HGNC:12828; OMIM:194360 ; base-excision repair, AP site formation ; GO:0006285 | inferred from mutant phenotype ; response to DNA damage stimulus ; GO:0006974 | inferred from mutant phenotype ; lateral inhibition…	damaged DNA binding ; GO:0003684 | inferred from electronic annotation with InterPro:IPR002706	nucleus ; GO:0005634 | inferred from electronic annotation with InterPro:IPR002706
GB16284-RA	-0.90017	0.014	FBgn0040512		zetaCOP	zetaCOP	IPR011012:Longin-like domain ; IPR022775:AP complex, mu/sigma subunit	phagocytosis, engulfment ; GO:0006911 | inferred from mutant phenotype ; regulation of lipid storage ; GO:0010883 | inferred from direct assay ; oxidation-reduction process ; GO:0055114 | inferred from electronic annotation with InterPro:IPR001433, InterPro:IPR001709, InterPro:IPR001834, InterPro:IPR017927, InterPro:IPR017938	oxidoreductase activity ; GO:0016491 | inferred from electronic annotation with InterPro:IPR001433, InterPro:IPR001709, InterPro:IPR001834, InterPro:IPR017927, InterPro:IPR017938	COPI vesicle coat ; GO:0030126 | non-traceable author statement
GB17277-RA	-0.90057	0.012	FBgn0051915		CG31915	-	IPR002654:Glycosyl transferase, family 25	lipopolysaccharide biosynthetic process ; GO:0009103 | inferred from electronic annotation with InterPro:IPR002654	procollagen-lysine 5-dioxygenase activity ; GO:0008475 | inferred from sequence or structural similarity with MGD:Plod3; MGI:MGI:1347008	cellular_component ; GO:0005575 | no biological data available
GB19868-RA	-0.90097	0.032	FBgn0013349		-	-	-	-	-	-
GB16597-RA	-0.90156	0.005	FBgn0034051		Mlf	Myelodysplasia/myeloid leukemia factor	IPR019376:Myeloid leukemia factor	regulation of cell proliferation involved in compound eye morphogenesis ; GO:2000495 | inferred from expression pattern ; regulation of transcription, DNA-dependent ; GO:0006355 | inferred from mutant phenotype ; protein stabilization ; GO:0050821 | inferred from mutant phenotype	-	cytoplasm ; GO:0005737 | inferred from direct assay ; nucleus ; GO:0005634 | inferred from direct assay ; cytoplasm ; GO:0005737 | non-traceable author statement ; polytene chromosome interband ; GO:0005705 | inferred from direct assay ; perinuclear region of cytoplasm ; GO:0048471 | inferred from direct assay
GB16276-RA	-0.90325	0.007	FBgn0010083		-	-	-	-	-	-
GB11889-RA	-0.9036	0.008	FBgn0061209		His2B:CG17949	His2B:CG17949	IPR009072:Histone-fold ; IPR000558:Histone H2B ; IPR007125:Histone core	nucleosome assembly ; GO:0006334 | inferred from electronic annotation with InterPro:IPR000558	DNA binding ; GO:0003677 | inferred from electronic annotation with InterPro:IPR000558, InterPro:IPR007125, InterPro:IPR009072	lipid particle ; GO:0005811 | inferred from direct assay ; nucleosome ; GO:0000786 | inferred from electronic annotation with InterPro:IPR000558 ; nucleus ; GO:0005634 | inferred from electronic annotation with InterPro:IPR000558
GB16844-RA	-0.90369	0.002	FBgn0000556		Ef1alpha48D	Elongation factor 1alpha48D	IPR000795:Protein synthesis factor, GTP-binding ; IPR004160:Translation elongation factor EFTu/EF1A, C-terminal ; IPR004161:Translation elongation factor EFTu/EF1A, domain 2 ; IPR004539:Translation elongation factor EF1A, eukaryotic/archaeal ; IPR009000:Translation elongation/initiation factor/Ribosomal, beta-barrel ; IPR009001:Translation elongation factor EF1A/initiation factor IF2gamma, C-term…	translational elongation ; GO:0006414 | inferred from sequence or structural similarity ; translational elongation ; GO:0006414 | non-traceable author statement ; translation ; GO:0006412 | non-traceable author statement ; determination of adult lifespan ; GO:0008340 | inferred from mutant phenotype ; translational elongation ; GO:0006414 | inferred from electronic annotation with InterPro:IPR004…	translation elongation factor activity ; GO:0003746 | inferred from sequence or structural similarity ; translation elongation factor activity ; GO:0003746 | non-traceable author statement ; GTPase activity ; GO:0003924 | non-traceable author statement ; translation elongation factor activity ; GO:0003746 | inferred from sequence or structural similarity with EMBL:AF015267; protein_id:AAC38959 ; …	lipid particle ; GO:0005811 | inferred from direct assay ; cytosol ; GO:0005829 | inferred from sequence or structural similarity ; eukaryotic translation elongation factor 1 complex ; GO:0005853 | inferred from sequence or structural similarity ; cytoplasm ; GO:0005737 | non-traceable author statement ; microtubule associated complex ; GO:0005875 | inferred from direct assay
GB30189-RA	-0.90417	0.039	FBgn0035993		Nf-YA	Nuclear factor Y-box A	IPR001289:CCAAT-binding transcription factor, subunit B	lateral inhibition ; GO:0046331 | inferred from mutant phenotype ; phagocytosis, engulfment ; GO:0006911 | inferred from mutant phenotype ; regulation of transcription, DNA-dependent ; GO:0006355 | inferred from electronic annotation with InterPro:IPR001289	sequence-specific DNA binding transcription factor activity ; GO:0003700 | inferred from sequence or structural similarity with UniProtKB:P23708 ; sequence-specific DNA binding ; GO:0043565 | contributes_to inferred from direct assay	nucleus ; GO:0005634 | inferred from sequence or structural similarity with UniProtKB:P23708
GB16420-RA	-0.9057	0.009	FBgn0032214		CG4968	-	IPR003323:Ovarian tumour, otubain ; IPR016615:Ubiquitin thioesterase Otubain ; IPR019400:Peptidase C65, otubain	protein metabolic process ; GO:0019538 | inferred from electronic annotation with InterPro:IPR016615	omega peptidase activity ; GO:0008242 | inferred from electronic annotation with InterPro:IPR016615	cellular_component ; GO:0005575 | no biological data available
GB16047-RA	-0.90651	0.043	FBgn0061492		loj	logjam	IPR009038:GOLD ; IPR015717:Transmembrane emp24 domain-containing protein	oviposition ; GO:0018991 | inferred from mutant phenotype ; transport ; GO:0006810 | inferred from electronic annotation with InterPro:IPR009038	-	cis-Golgi network ; GO:0005801 | inferred from direct assay ; endoplasmic reticulum-Golgi intermediate compartment ; GO:0005793 | inferred from direct assay ; integral to membrane ; GO:0016021 | inferred from electronic annotation with InterPro:IPR009038
GB10909-RA	-0.90659	0.001	FBgn0028554		x16	-	IPR000504:RNA recognition motif domain ; IPR001878:Zinc finger, CCHC-type ; IPR012677:Nucleotide-binding, alpha-beta plait	nuclear mRNA splicing, via spliceosome ; GO:0000398 | non-traceable author statement ; mRNA splice site selection ; GO:0006376 | inferred from sequence or structural similarity with NCBI_NP:006267 ; nuclear mRNA splicing, via spliceosome ; GO:0000398 | inferred from sequence or structural similarity with NCBI_NP:006267 ; nervous system development ; GO:0007399 | non-traceable author statement ; n…	mRNA binding ; GO:0003729 | inferred from sequence or structural similarity ; protein binding ; GO:0005515 | inferred from physical interaction with Trn-SR ; RNA binding ; GO:0003723 | inferred from sequence model ; zinc ion binding ; GO:0008270 | inferred from electronic annotation with InterPro:IPR001878, InterPro:IPR013084 ; nucleic acid binding ; GO:0003676 | inferred from electronic annotati…	nucleus ; GO:0005634 | non-traceable author statement ; spliceosomal complex ; GO:0005681 | non-traceable author statement ; nucleus ; GO:0005634 | inferred from direct assay ; precatalytic spliceosome ; GO:0071011 | inferred from direct assay ; catalytic step 2 spliceosome ; GO:0071013 | inferred from direct assay
GB17961-RA	-0.91196	0.034	-		-	-	-	-	-	-
GB19485-RA	-0.91479	0.005	FBgn0052486		CG32486	-	IPR001293:Zinc finger, TRAF-type ; IPR001841:Zinc finger, RING-type ; IPR008974:TRAF-like ; IPR013083:Zinc finger, RING/FYVE/PHD-type ; IPR013323:Seven In Absentia Homolog-type	protein ubiquitination ; GO:0016567 | inferred from electronic annotation with InterPro:IPR013323	zinc ion binding ; GO:0008270 | inferred from electronic annotation with InterPro:IPR001293, InterPro:IPR001841, InterPro:IPR013323 ; ubiquitin-protein ligase activity ; GO:0004842 | inferred from electronic annotation with InterPro:IPR013323	-
GB14289-RA	-0.91835	0.002	FBgn0082598		akirin	akirin	IPR024132:Akirin	muscle organ development ; GO:0007517 | inferred from mutant phenotype ; muscle attachment ; GO:0016203 | inferred from mutant phenotype ; positive regulation of innate immune response ; GO:0045089 | inferred from mutant phenotype ; defense response to Gram-negative bacterium ; GO:0050829 | inferred from mutant phenotype ; embryo development ; GO:0009790 | inferred from mutant phenotype ; larval …	protein binding ; GO:0005515 | inferred from physical interaction with twi ; transcription cofactor activity ; GO:0003712 | inferred from physical interaction with twi inferred from genetic interaction with twi	nucleus ; GO:0005634 | inferred from direct assay ; polytene chromosome ; GO:0005700 | inferred from direct assay
GB14980-RA	-0.91904	0.029	FBgn0011584		Trp1	Translocation protein 1	IPR004728:Translocation protein Sec62	SRP-dependent cotranslational protein targeting to membrane ; GO:0006614 | inferred from sequence or structural similarity with SGD_LOCUS:EC62; SGD:S0006015	protein transporter activity ; GO:0008565 | inferred from electronic annotation with InterPro:IPR004728	Sec61 translocon complex ; GO:0005784 | inferred from sequence or structural similarity with SGD_LOCUS:SEC62; SGD:S0006015 ; Sec61 translocon complex ; GO:0005784 | non-traceable author statement ; integral to membrane ; GO:0016021 | inferred from electronic annotation with InterPro:IPR004728
GB30056-RA	-0.91999	0.047	-		-	-	-	-	-	-
GB17382-RA	-0.92052	0.04	FBgn0036229		CG7248	-	-	chitin metabolic process ; GO:0006030 | inferred from electronic annotation with InterPro:IPR002557	structural constituent of peritrophic membrane ; GO:0016490 | inferred from sequence or structural similarity with EMBL:AF000606 ; chitin binding ; GO:0008061 | inferred from electronic annotation with InterPro:IPR002557	extracellular region ; GO:0005576 | inferred from electronic annotation with InterPro:IPR002557
GB12118-RA	-0.92401	0.033	FBgn0038950		CG5382	-	IPR001841:Zinc finger, RING-type ; IPR013083:Zinc finger, RING/FYVE/PHD-type	dsRNA transport ; GO:0033227 | inferred from mutant phenotype	zinc ion binding ; GO:0008270 | inferred from electronic annotation with InterPro:IPR001841	cellular_component ; GO:0005575 | no biological data available
GB18600-RA	-0.92869	0.002	FBgn0039673		CG7568	-	-	-	-	-
GB17401-RA	-0.92988	0.005	FBgn0031677		CG14036	-	IPR007917:Uncharacterised protein family UPF0224 ; IPR022776:TRM13/UPF0224 family, U11-48K-like CHHC zinc finger domain	-	-	-
GB19746-RA	-0.93097	0.004	FBgn0032726		CG10621	-	-	-	selenocysteine methyltransferase activity ; GO:0016205 | inferred from sequence or structural similarity with UniProtKB:P56707 ; homocysteine S-methyltransferase activity ; GO:0008898 | inferred from electronic annotation with InterPro:IPR003726	-
GB16520-RA	-0.93436	0.005	FBgn0013269		FK506-bp1	FK506-binding protein 1	IPR001179:Peptidyl-prolyl cis-trans isomerase, FKBP-type, domain ; IPR023566:Peptidyl-prolyl cis-trans isomerase, FKBP-type	protein folding ; GO:0006457 | inferred from sequence or structural similarity with UniProtKB:Q26486 ; protein folding ; GO:0006457 | non-traceable author statement ; negative regulation of autophagy ; GO:0010507 | inferred from mutant phenotype ; negative regulation of macroautophagy ; GO:0016242 | inferred from mutant phenotype ; juvenile hormone mediated signaling pathway ; GO:0035626 | inferr…	FK506 binding ; GO:0005528 | inferred from direct assay ; FK506 binding ; GO:0005528 | non-traceable author statement ; FK506 binding ; GO:0005528 | inferred from sequence or structural similarity with UniProtKB:Q26486 ; peptidyl-prolyl cis-trans isomerase activity ; GO:0003755 | inferred from sequence or structural similarity with UniProtKB:Q26486 ; peptidyl-prolyl cis-trans isomerase activity ;…	nucleus ; GO:0005634 | inferred from sequence or structural similarity with UniProtKB:Q26486 ; nucleus ; GO:0005634 | non-traceable author statement ; microtubule associated complex ; GO:0005875 | inferred from direct assay
GB13953-RA	-0.93759	0.001	FBgn0030851		CG8326	-	-	neurogenesis ; GO:0022008 | inferred from mutant phenotype	-	-
GB10169-RA	-0.94172	0.045	FBgn0036855		-	-	-	-	-	-
GB30227-RA	-0.94205	0.021	FBgn0000261		Cat	Catalase	IPR010582:Catalase immune-responsive domain ; IPR018028:Catalase, mono-functional, haem-containing ; IPR002226:Catalase haem-binding site ; IPR011614:Catalase core domain ; IPR020835:Catalase-like domain ; IPR024708:Catalase active site ; IPR024711:Catalase, mono-functional, haem-containing, clades 1 and 3	response to hydrogen peroxide ; GO:0042542 | inferred from mutant phenotype ; aging ; GO:0007568 | traceable author statement ; determination of adult lifespan ; GO:0008340 | traceable author statement ; calcium-dependent cell-cell adhesion ; GO:0016339 | non-traceable author statement ; response to oxidative stress ; GO:0006979 | non-traceable author statement ; response to hydrogen peroxide ; G…	antioxidant activity ; GO:0016209 | non-traceable author statement ; catalase activity ; GO:0004096 | inferred from direct assay ; catalase activity ; GO:0004096 | inferred from sequence or structural similarity with MGD:Cat; MGI:MGI:88271 ; catalase activity ; GO:0004096 | non-traceable author statement ; heme binding ; GO:0020037 | non-traceable author statement ; heme binding ; GO:0020037 | in…	peroxisome ; GO:0005777 | non-traceable author statement ; plasma membrane ; GO:0005886 | non-traceable author statement
GB14908-RA	-0.94257	0.028	FBgn0065032		Arpc3B	Actin-related protein 2/3 complex, subunit 3B	IPR007204:ARP2/3 complex, p21-Arc subunit	actin filament organization ; GO:0007015 | non-traceable author statement ; regulation of actin filament polymerization ; GO:0030833 | inferred from electronic annotation with InterPro:IPR007204 ; Arp2/3 complex-mediated actin nucleation ; GO:0034314 | inferred from sequence or structural similarity with HGNC:ARPC3; HGNC:706	actin binding ; GO:0003779 | inferred from sequence or structural similarity ; structural constituent of cytoskeleton ; GO:0005200 | non-traceable author statement ; structural constituent of cytoskeleton ; GO:0005200 | inferred from sequence or structural similarity with HGNC:ARPC3; HGNC:706	germline ring canal ; GO:0045172 | inferred from direct assay ; Arp2/3 protein complex ; GO:0005885 | non-traceable author statement ; cytoskeleton ; GO:0005856 | inferred from electronic annotation with InterPro:IPR007204 ; Arp2/3 protein complex ; GO:0005885 | inferred from sequence or structural similarity with HGNC:ARPC3; HGNC:706
GB17398-RA	-0.9453	0.004	FBgn0032196		CG5708	-	IPR001781:Zinc finger, LIM-type	-	zinc ion binding ; GO:0008270 | inferred from electronic annotation with InterPro:IPR001781	-
GB12521-RA	-0.94738	0.024	FBgn0037609		CG9773	-	IPR007881:UNC-50	-	-	-
GB18108-RA	-0.94816	0.024	FBgn0003941		RpL40	Ribosomal protein L40	IPR000626:Ubiquitin ; IPR001975:Ribosomal protein L40e ; IPR019954:Ubiquitin conserved site ; IPR019955:Ubiquitin supergroup ; IPR019956:Ubiquitin subgroup	translation ; GO:0006412 | traceable author statement ; cellular protein modification process ; GO:0006464 | inferred from sequence or structural similarity ; ubiquitin-dependent protein catabolic process ; GO:0006511 | inferred from sequence or structural similarity ; translation ; GO:0006412 | inferred from sequence or structural similarity with HGNC_gene:UBA52; HGNC:12458; OMIM:191321	structural constituent of ribosome ; GO:0003735 | inferred from sequence or structural similarity with HGNC_gene:UBA52; HGNC:12458; OMIM:191321 ; structural constituent of ribosome ; GO:0003735 | non-traceable author statement ; structural constituent of ribosome ; GO:0003735 | traceable author statement	lipid particle ; GO:0005811 | inferred from direct assay ; ribosome ; GO:0005840 | non-traceable author statement ; cytosolic large ribosomal subunit ; GO:0022625 | inferred from direct assay ; cytosolic large ribosomal subunit ; GO:0022625 | inferred from sequence or structural similarity with HGNC_gene:UBA52; HGNC:12458; OMIM:191321 ; microtubule associated complex ; GO:0005875 | inferred from …
GB18993-RA	-0.9504	0.031	FBgn0016926		Pino	Pinocchio	-	olfactory behavior ; GO:0042048 | inferred from mutant phenotype	-	-
GB20028-RA	-0.95525	0.032	-		-	-	-	-	-	-
GB12691-RA	-0.95804	0.002	FBgn0004413		-	-	-	-	-	-
GB15496-RA	-0.96077	0.002	FBgn0037551		Gie	GTPase indispensable for equal segregation of chromosomes	IPR005225:Small GTP-binding protein domain ; IPR006689:Small GTPase superfamily, ARF/SAR type ; IPR024156:Small GTPase superfamily, ARF type	sister chromatid segregation ; GO:0000819 | inferred from mutant phenotype ; small GTPase mediated signal transduction ; GO:0007264 | inferred from electronic annotation with InterPro:IPR024156	GTP binding ; GO:0005525 | inferred from sequence or structural similarity with MGD:Arf2; MGI:MGI:99595	lysosome ; GO:0005764 | inferred from direct assay
GB16647-RA	-0.96351	0.026	FBgn0001084		fy	fuzzy	-	establishment or maintenance of cell polarity ; GO:0007163 | inferred from mutant phenotype ; establishment of planar polarity ; GO:0001736 | traceable author statement ; establishment of imaginal disc-derived wing hair orientation ; GO:0001737 | traceable author statement	-	-
GB16242-RA	-0.96483	0.024	FBgn0031040		CG14210	-	IPR005579:Cgr1	neurogenesis ; GO:0022008 | inferred from mutant phenotype	-	-
GB16307-RA	-0.96675	0.026	FBgn0032763		CG17568	-	IPR007087:Zinc finger, C2H2 ; IPR012934:Zinc finger, AD-type ; IPR015880:Zinc finger, C2H2-like ; IPR013087:Zinc finger C2H2-type/integrase DNA-binding domain	-	zinc ion binding ; GO:0008270 | inferred from electronic annotation with InterPro:IPR007087, InterPro:IPR012934, InterPro:IPR015880 ; nucleic acid binding ; GO:0003676 | inferred from electronic annotation with InterPro:IPR013087	nucleus ; GO:0005634 | inferred from electronic annotation with InterPro:IPR012934
GB17566-RA	-0.96851	0.004	FBgn0032487		Ski6	Ski6	IPR015847:Exoribonuclease, phosphorolytic domain 2 ; IPR001247:Exoribonuclease, phosphorolytic domain 1 ; IPR020568:Ribosomal protein S5 domain 2-type fold	regulation of gene expression ; GO:0010468 | inferred from mutant phenotype ; RNA processing ; GO:0006396 | inferred from electronic annotation with InterPro:IPR015847	3'-5'-exoribonuclease activity ; GO:0000175 | inferred from sequence or structural similarity with SGD_LOCUS:RRP41; SGD:S0003427 ; RNA binding ; GO:0003723 | inferred from electronic annotation with InterPro:IPR015847	cytoplasmic exosome (RNase complex) ; GO:0000177 | inferred from sequence or structural similarity with SGD_LOCUS:RRP41; SGD:S0003427 ; nuclear exosome (RNase complex) ; GO:0000176 | inferred from sequence or structural similarity with SGD_LOCUS:RRP41; SGD:S0003427 ; cytoplasm ; GO:0005737 | inferred from direct assay ; nuclear lamina ; GO:0005652 | inferred from direct assay ; nuclear exosome (R…
GB16086-RA	-0.9687	0.037	FBgn0011598		-	-	-	-	-	-
GB15095-RA	-0.97332	0.019	FBgn0034496		CG9143	-	IPR001650:Helicase, C-terminal ; IPR011545:DNA/RNA helicase, DEAD/DEAH box type, N-terminal ; IPR014001:Helicase, superfamily 1/2, ATP-binding domain ; IPR014014:RNA helicase, DEAD-box type, Q motif	-	ATP-dependent RNA helicase activity ; GO:0004004 | inferred from sequence or structural similarity with SGD_LOCUS:MAK5; SGD:S0000346 ; mRNA binding ; GO:0003729 | inferred from sequence or structural similarity with SGD_LOCUS:MAK5; SGD:S0000346 ; ATP binding ; GO:0005524 | inferred from electronic annotation with InterPro:IPR001650, InterPro:IPR011545	-
GB18002-RA	-0.97572	0.019	-		-	-	-	-	-	-
GB15320-RA	-0.97875	0.007	FBgn0038183		CG9286	-	IPR025602:BCP1 family	biological_process ; GO:0008150 | no biological data available	-	cellular_component ; GO:0005575 | no biological data available
GB10872-RA	-0.97958	0.028	FBgn0039690		CG1969	-	IPR000182:GNAT domain ; IPR016181:Acyl-CoA N-acyltransferase	-	glucosamine 6-phosphate N-acetyltransferase activity ; GO:0004343 | non-traceable author statement ; N-acetyltransferase activity ; GO:0008080 | inferred from electronic annotation with InterPro:IPR000182	-
GB14114-RA	-0.98122	0.007	FBgn0039406		RpL34a	Ribosomal protein L34a	IPR018065:Ribosomal protein L34e, conserved site ; IPR008195:Ribosomal protein L34Ae	translation ; GO:0006412 | inferred from electronic annotation with InterPro:IPR008195	protein binding ; GO:0005515 | inferred from physical interaction with Myo10A ; structural constituent of ribosome ; GO:0003735 | inferred from sequence or structural similarity with SGD_LOCUS:RPL34B; SGD:S0001314	cytosolic large ribosomal subunit ; GO:0022625 | inferred from sequence or structural similarity with SGD_LOCUS:RPL34B; SGD:S0001314
GB14538-RA	-0.98359	0.032	FBgn0040394		CG16903	-	IPR006671:Cyclin, N-terminal ; IPR013763:Cyclin-like ; IPR015429:Cyclin C/H/T/L ; IPR015431:Cyclin L, metazoa/fungi ; IPR017060:Cyclin L	neurogenesis ; GO:0022008 | inferred from mutant phenotype ; regulation of transcription, DNA-dependent ; GO:0006355 | inferred from electronic annotation with InterPro:IPR015429 ; regulation of cyclin-dependent protein kinase activity ; GO:0000079 | inferred from electronic annotation with InterPro:IPR015429 ; RNA processing ; GO:0006396 | inferred from electronic annotation with InterPro:IPR015…	cyclin-dependent protein kinase regulator activity ; GO:0016538 | inferred from sequence or structural similarity with EMBL:AF159159; protein_id:AAD43568.1 ; protein kinase binding ; GO:0019901 | inferred from electronic annotation with InterPro:IPR015429, InterPro:IPR015431, InterPro:IPR017060	nucleus ; GO:0005634 | inferred from sequence or structural similarity with EMBL:AF159159; protein_id:AAD43568.1
GB14539-RA	-0.98629	0.001	FBgn0037749		CG9471	-	IPR016040:NAD(P)-binding domain	multicellular organism reproduction ; GO:0032504 | inferred from expression pattern	NADPH dehydrogenase activity ; GO:0003959 | inferred from sequence or structural similarity with UniProtKB:P52556 ; biliverdin reductase activity ; GO:0004074 | inferred from sequence or structural similarity with UniProtKB:P52556 ; nucleotide binding ; GO:0000166 | inferred from electronic annotation with InterPro:IPR016040	-
GB11386-RA	-0.99213	0.003	FBgn0038829		CG17271	-	IPR011992:EF-hand-like domain ; IPR018247:EF-Hand 1, calcium-binding site ; IPR018249:EF-HAND 2	-	calcium ion binding ; GO:0005509 | inferred from sequence or structural similarity with InterPro:IPR002048	-
GB16633-RA	-0.99352	0.006	FBgn0002989		okr	okra	IPR000330:SNF2-related ; IPR001650:Helicase, C-terminal ; IPR014001:Helicase, superfamily 1/2, ATP-binding domain ; IPR013967:Rad54, N-terminal	response to ionizing radiation ; GO:0010212 | inferred from mutant phenotype ; dorsal appendage formation ; GO:0046843 | inferred from mutant phenotype ; DNA recombination ; GO:0006310 | inferred from sequence or structural similarity ; double-strand break repair ; GO:0006302 | inferred from mutant phenotype ; intracellular mRNA localization ; GO:0008298 | traceable author statement ; reciprocal …	ATP-dependent DNA helicase activity ; GO:0004003 | inferred from sequence or structural similarity with SGD_LOCUS:RAD54; SGD:S0003131 ; ATP-dependent DNA helicase activity ; GO:0004003 | inferred from sequence or structural similarity ; ATP binding ; GO:0005524 | inferred from electronic annotation with InterPro:IPR000330, InterPro:IPR001650 ; DNA binding ; GO:0003677 | inferred from electronic a…	-
GB12270-RA	-0.9949	0.004	FBgn0027086		Aats-ile	Isoleucyl-tRNA synthetase	IPR001412:Aminoacyl-tRNA synthetase, class I, conserved site ; IPR002300:Aminoacyl-tRNA synthetase, class Ia ; IPR002301:Isoleucyl-tRNA synthetase ; IPR009008:Valyl/Leucyl/Isoleucyl-tRNA synthetase, class Ia, editing domain ; IPR009080:Aminoacyl-tRNA synthetase, class 1a, anticodon-binding ; IPR013155:Valyl/Leucyl/Isoleucyl-tRNA synthetase, class I, anticodon-binding ; IPR023586:Isoleucyl-tRNA sy…	isoleucyl-tRNA aminoacylation ; GO:0006428 | inferred from sequence or structural similarity with SGD_LOCUS:ILS1; SGD:S0000172	isoleucine-tRNA ligase activity ; GO:0004822 | inferred from sequence or structural similarity ; isoleucine-tRNA ligase activity ; GO:0004822 | inferred from sequence or structural similarity with SGD_LOCUS:ILS1; SGD:S0000172 ; ATP binding ; GO:0005524 | inferred from electronic annotation with InterPro:IPR001412, InterPro:IPR002300, InterPro:IPR002301, InterPro:IPR009008, InterPro:IPR009080, Int…	cytoplasm ; GO:0005737 | inferred from electronic annotation with InterPro:IPR001412, InterPro:IPR002300, InterPro:IPR002301, InterPro:IPR009008, InterPro:IPR009080, InterPro:IPR013155
GB17592-RA	-0.99677	0.006	FBgn0011016		SsRbeta	Signal sequence receptor beta	IPR008856:Translocon-associated protein subunit beta	protein retention in ER lumen ; GO:0006621 | inferred from sequence or structural similarity	signal sequence binding ; GO:0005048 | inferred from sequence or structural similarity ; signal sequence binding ; GO:0005048 | inferred from sequence or structural similarity with NCBI_gi:4507239	lipid particle ; GO:0005811 | inferred from direct assay ; signal recognition particle, endoplasmic reticulum targeting ; GO:0005786 | inferred from sequence or structural similarity ; signal recognition particle, endoplasmic reticulum targeting ; GO:0005786 | inferred from sequence or structural similarity with NCBI_gi:4507239 ; microtubule associated complex ; GO:0005875 | inferred from direct …
GB17696-RA	-0.99965	0.008	FBgn0050100		CG30100	-	IPR000352:Peptide chain release factor class I/class II	translational termination ; GO:0006415 | inferred from electronic annotation with InterPro:IPR000352	translation release factor activity ; GO:0003747 | inferred from electronic annotation with InterPro:IPR000352	-
GB15727-RA	-1.00484	0.009	FBgn0005776		-	-	-	-	-	-
GB17653-RA	-1.00597	0.002	FBgn0037137		Nopp140	Nopp140	IPR007718:SRP40, C-terminal ; IPR017859:Treacle-like, Treacher Collins Syndrome	nucleologenesis ; GO:0017126 | inferred from sequence or structural similarity with EMBL:M94288 ; neurogenesis ; GO:0022008 | inferred from mutant phenotype	-	nucleolus ; GO:0005730 | inferred from sequence or structural similarity ; nucleolus ; GO:0005730 | traceable author statement ; nucleolus ; GO:0005730 | inferred from sequence or structural similarity with EMBL:M94288 ; nucleolus ; GO:0005730 | inferred from direct assay
GB10871-RA	-1.00701	0.008	FBgn0001086		fzy	fizzy	IPR015943:WD40/YVTN repeat-like-containing domain ; IPR017986:WD40-repeat-containing domain ; IPR001680:WD40 repeat ; IPR019775:WD40 repeat, conserved site	cyclin catabolic process ; GO:0008054 | inferred from direct assay ; cell cycle ; GO:0007049 | inferred from mutant phenotype ; protein catabolic process ; GO:0030163 | inferred from mutant phenotype ; regulation of exit from mitosis ; GO:0007096 | traceable author statement ; regulation of proteolysis ; GO:0030162 | traceable author statement ; cellular process ; GO:0009987 | inferred from mutan…	-	centrosome ; GO:0005813 | inferred from direct assay ; kinetochore ; GO:0000776 | inferred from direct assay ; spindle ; GO:0005819 | inferred from direct assay ; centrosome ; GO:0005813 | traceable author statement ; cytoplasm ; GO:0005737 | traceable author statement ; kinetochore ; GO:0000776 | traceable author statement
GB15001-RA	-1.01652	0.047	FBgn0032455		CG5792	-	IPR012981:Nop17p	-	-	microtubule associated complex ; GO:0005875 | inferred from direct assay
GB18004-RA	-1.01745	0.002	FBgn0051075		CG31075	-	IPR015590:Aldehyde dehydrogenase domain ; IPR016160:Aldehyde dehydrogenase, conserved site ; IPR016161:Aldehyde/histidinol dehydrogenase ; IPR016162:Aldehyde dehydrogenase, N-terminal ; IPR016163:Aldehyde dehydrogenase, C-terminal	pyruvate metabolic process ; GO:0006090 | inferred from sequence or structural similarity with UniProtKB:P05091 ; oxidation-reduction process ; GO:0055114 | inferred from electronic annotation with InterPro:IPR015590, InterPro:IPR016160, InterPro:IPR016161, InterPro:IPR016162, InterPro:IPR016163	aldehyde dehydrogenase (NAD) activity ; GO:0004029 | inferred from sequence or structural similarity with SGD_LOCUS:ALD4; SGD:S0005901 ; aldehyde dehydrogenase (NAD) activity ; GO:0004029 | inferred from sequence or structural similarity with UniProtKB:P05091	mitochondrion ; GO:0005739 | inferred from sequence or structural similarity with SGD_LOCUS:ALD4; SGD:S0005901 ; mitochondrial matrix ; GO:0005759 | inferred from sequence or structural similarity with UniProtKB:P05091
GB12827-RA	-1.02125	0.007	FBgn0000486		-	-	-	-	-	-
GB19530-RA	-1.02156	0.029	FBgn0028902		Tektin-A	Tektin A	IPR000435:Tektin	microtubule-based process ; GO:0007017 | inferred from sequence or structural similarity ; microtubule cytoskeleton organization ; GO:0000226 | inferred from electronic annotation with InterPro:IPR000435	microtubule binding ; GO:0008017 | inferred from sequence or structural similarity	microtubule associated complex ; GO:0005875 | inferred from sequence or structural similarity ; microtubule ; GO:0005874 | inferred from electronic annotation with InterPro:IPR000435
GB11686-RA	-1.02187	0.001	FBgn0030474		CG15747	-	IPR018612:Domain of unknown function DUF2040	nuclear mRNA splicing, via spliceosome ; GO:0000398 | inferred by curator from GO:0071011|GO:0071013	-	precatalytic spliceosome ; GO:0071011 | inferred from direct assay ; catalytic step 2 spliceosome ; GO:0071013 | inferred from direct assay
GB13317-RA	-1.02786	0.001	FBgn0036811		MED11	Mediator complex subunit 11	IPR019404:Mediator complex, subunit Med11 ; IPR014721:Ribosomal protein S5 domain 2-type fold, subgroup	regulation of transcription from RNA polymerase II promoter ; GO:0006357 | inferred from sequence or structural similarity with HGNC_gene:SURB7; HGNC:11473 ; muscle organ development ; GO:0007517 | inferred from mutant phenotype ; dendrite morphogenesis ; GO:0048813 | inferred from mutant phenotype	transcription coactivator activity ; GO:0003713 | inferred from sequence or structural similarity with HGNC_gene:SURB7; HGNC:11473 ; RNA polymerase II transcription cofactor activity ; GO:0001104 | contributes_to inferred by curator from GO:0016592 ; RNA polymerase II transcription cofactor activity ; GO:0001104 | inferred from electronic annotation with InterPro:IPR019404	mediator complex ; GO:0016592 | inferred from direct assay ; nucleus ; GO:0005634 | inferred from direct assay
GB16952-RA	-1.02968	5.61371e-07	-		-	-	-	-	-	-
GB14059-RA	-1.03313	0.016	FBgn0015268		Nap1	Nucleosome assembly protein 1	IPR002164:Nucleosome assembly protein (NAP)	nucleosome assembly ; GO:0006334 | inferred from direct assay ; regulation of transcription, DNA-dependent ; GO:0006355 | inferred from direct assay ; nucleosome assembly ; GO:0006334 | inferred from sequence or structural similarity with SGD_LOCUS:NAP1; SGD:S0001756 ; nucleosome assembly ; GO:0006334 | non-traceable author statement	histone binding ; GO:0042393 | inferred from direct assay ; histone binding ; GO:0042393 | traceable author statement	cytoplasm ; GO:0005737 | inferred from direct assay ; nucleus ; GO:0005634 | inferred from direct assay ; ACF complex ; GO:0016590 | NOT inferred from direct assay
GB12506-RA	-1.03337	0.005	FBgn0030719		eIF5	eIF5	IPR002735:Translation initiation factor IF2/IF5 ; IPR003307:W2 domain ; IPR016024:Armadillo-type fold ; IPR016189:Translation initiation factor IF2/IF5, N-terminal ; IPR016021:MIF4-like, type 1/2/3	translational initiation ; GO:0006413 | inferred from sequence or structural similarity ; translational initiation ; GO:0006413 | inferred from sequence or structural similarity with UniProtKB:Q07205 ; translational initiation ; GO:0006413 | inferred from sequence or structural similarity with UniProtKB:P55010 ; neurogenesis ; GO:0022008 | inferred from mutant phenotype ; RNA metabolic process ; …	translation initiation factor activity ; GO:0003743 | inferred from sequence or structural similarity ; translation initiation factor activity ; GO:0003743 | inferred from sequence or structural similarity with UniProtKB:Q07205 ; translation initiation factor activity ; GO:0003743 | inferred from sequence or structural similarity with UniProtKB:P55010	cytosol ; GO:0005829 | inferred from sequence or structural similarity ; cytosol ; GO:0005829 | inferred from sequence or structural similarity with UniProtKB:Q07205 ; cytosol ; GO:0005829 | inferred from sequence or structural similarity with UniProtKB:P55010
GB16048-RA	-1.03427	0.003	FBgn0032101		CG9586	-	-	-	-	-
GB12089-RA	-1.03733	0.01	FBgn0034753		CG2852	-	IPR002130:Cyclophilin-like peptidyl-prolyl cis-trans isomerase domain ; IPR024936:Cyclophilin-type peptidyl-prolyl cis-trans isomerase ; IPR020892:Cyclophilin-type peptidyl-prolyl cis-trans isomerase, conserved site	multicellular organism reproduction ; GO:0032504 | inferred from expression pattern ; protein folding ; GO:0006457 | inferred from electronic annotation with InterPro:IPR002130, InterPro:IPR020892	peptidyl-prolyl cis-trans isomerase activity ; GO:0003755 | inferred from sequence or structural similarity with UniProtKB:P23284	lipid particle ; GO:0005811 | inferred from direct assay ; microtubule associated complex ; GO:0005875 | inferred from direct assay ; extracellular space ; GO:0005615 | inferred from direct assay ; extracellular region ; GO:0005576 | inferred from direct assay
GB12633-RA	-1.0417	0.001	FBgn0010078		RpL23	Ribosomal protein L23	IPR000218:Ribosomal protein L14b/L23e ; IPR019972:Ribosomal protein L14 conserved site ; IPR023571:Ribosomal protein L14 domain	translation ; GO:0006412 | non-traceable author statement ; translation ; GO:0006412 | inferred from sequence or structural similarity with SGD_LOCUS:RPL17A; SGD:S0000183 ; mitotic spindle elongation ; GO:0000022 | inferred from mutant phenotype ; mitotic spindle organization ; GO:0007052 | inferred from mutant phenotype ; neurogenesis ; GO:0022008 | inferred from mutant phenotype	protein binding ; GO:0005515 | inferred from physical interaction with Myo10A ; structural constituent of ribosome ; GO:0003735 | non-traceable author statement ; structural constituent of ribosome ; GO:0003735 | inferred from sequence or structural similarity with SGD_LOCUS:RPL17A; SGD:S0000183	cytosolic large ribosomal subunit ; GO:0022625 | non-traceable author statement ; cytosolic large ribosomal subunit ; GO:0022625 | inferred from sequence or structural similarity with SGD_LOCUS:RPL17A; SGD:S0000183 ; ribosome ; GO:0005840 | non-traceable author statement
GB19756-RA	-1.0447	0.001	FBgn0037241		CG14646	-	IPR018801:Putative transmembrane protein precursor	-	-	-
GB12419-RA	-1.04765	0.001	FBgn0024332		Mcm3	Minichromosome maintenance 3	IPR018525:Mini-chromosome maintenance, conserved site ; IPR001208:Mini-chromosome maintenance, DNA-dependent ATPase ; IPR003593:AAA+ ATPase domain ; IPR008046:Mini-chromosome maintenance complex protein 3 ; IPR012340:Nucleic acid-binding, OB-fold ; IPR016027:Nucleic acid-binding, OB-fold-like	pre-replicative complex assembly ; GO:0006267 | non-traceable author statement ; pre-replicative complex assembly ; GO:0006267 | inferred from sequence or structural similarity with SGD_LOCUS:MCM3; SGD:S0000758 ; neurogenesis ; GO:0022008 | inferred from mutant phenotype ; mitotic cell cycle G2/M transition DNA damage checkpoint ; GO:0007095 | inferred from mutant phenotype ; DNA-dependent DNA re…	chromatin binding ; GO:0003682 | non-traceable author statement ; chromatin binding ; GO:0003682 | inferred from sequence or structural similarity with SGD_LOCUS:MCM3; SGD:S0000758 ; 3'-5' DNA helicase activity ; GO:0043138 | inferred from direct assay contributes_to ; ATP binding ; GO:0005524 | inferred from electronic annotation with InterPro:IPR001208, InterPro:IPR008046, InterPro:IPR018525 ; …	pre-replicative complex ; GO:0005656 | non-traceable author statement ; pre-replicative complex ; GO:0005656 | inferred from sequence or structural similarity with SGD_LOCUS:MCM3; SGD:S0000758
GB18694-RA	-1.05079	0.004	-		-	-	-	-	-	-
GB15757-RA	-1.05582	0.001	FBgn0031670		CG3887	-	IPR011893:Selenoprotein, Rdx type ; IPR019389:Selenoprotein T ; IPR012336:Thioredoxin-like fold	cell redox homeostasis ; GO:0045454 | inferred from electronic annotation with InterPro:IPR011893, InterPro:IPR019389	selenium binding ; GO:0008430 | inferred from electronic annotation with InterPro:IPR011893, InterPro:IPR019389	cellular_component ; GO:0005575 | no biological data available
GB14361-RA	-1.06155	0.013	FBgn0002564		hex 110	hexamerin	IPR000896:Hemocyanin/hexamerin middle domain ; IPR005203:Hemocyanin, C-terminal ; IPR005204:Hemocyanin, N-terminal ; IPR008922:Uncharacterised domain, di-copper centre ; IPR013788:Hemocyanin/hexamerin ; IPR014756:Immunoglobulin E-set	transport ; GO:0006810 | inferred from electronic annotation with InterPro:IPR000896, InterPro:IPR013788	nutrient reservoir activity ; GO:0045735 | non-traceable author statement ; oxygen transporter activity ; GO:0005344 | inferred from electronic annotation with InterPro:IPR000896, InterPro:IPR013788	lipid particle ; GO:0005811 | inferred from direct assay ; larval serum protein complex ; GO:0005616 | inferred from direct assay ; extracellular region ; GO:0005576 | non-traceable author statement
GB10732-RA	-1.06554	0.024	FBgn0023529		CG2918	-	IPR013126:Heat shock protein 70 family ; IPR018181:Heat shock protein 70, conserved site	protein folding ; GO:0006457 | inferred from sequence or structural similarity with SGD_LOCUS:SSA3; SGD:S0000171	ATP binding ; GO:0005524 | inferred from electronic annotation with InterPro:IPR001023	lipid particle ; GO:0005811 | inferred from direct assay ; extracellular space ; GO:0005615 | inferred from direct assay
GB14593-RA	-1.06882	0.003	-		-	-	-	-	-	-
GB13992-RA	-1.07027	0.005	FBgn0038373		CG4546	-	IPR000749:ATP:guanido phosphotransferase ; IPR014746:Glutamine synthetase/guanido kinase, catalytic domain ; IPR022413:ATP:guanido phosphotransferase, N-terminal ; IPR022414:ATP:guanido phosphotransferase, catalytic domain ; IPR022415:ATP:guanido phosphotransferase active site	multicellular organism reproduction ; GO:0032504 | inferred from expression pattern	arginine kinase activity ; GO:0004054 | inferred from sequence or structural similarity with UniProtKB:P91798	extracellular space ; GO:0005615 | inferred from direct assay
GB10889-RA	-1.0713	0.002	FBgn0031313		CG5080	-	-	biological_process ; GO:0008150 | no biological data available	molecular_function ; GO:0003674 | no biological data available	cellular_component ; GO:0005575 | no biological data available
GB30393-RA	-1.07453	0.009	FBgn0013325		RpL11	Ribosomal protein L11	IPR002132:Ribosomal protein L5 ; IPR020929:Ribosomal protein L5, conserved site ; IPR022803:Ribosomal protein L5 domain	translation ; GO:0006412 | inferred from sequence or structural similarity with UniProtKB:P25121 ; translation ; GO:0006412 | non-traceable author statement ; mitotic spindle elongation ; GO:0000022 | inferred from mutant phenotype ; mitotic spindle organization ; GO:0007052 | inferred from mutant phenotype ; centrosome duplication ; GO:0051298 | inferred from mutant phenotype	structural constituent of ribosome ; GO:0003735 | inferred from sequence or structural similarity with UniProtKB:P25121 ; structural constituent of ribosome ; GO:0003735 | non-traceable author statement ; protein binding ; GO:0005515 | inferred from physical interaction with Fmr1	cytosolic large ribosomal subunit ; GO:0022625 | inferred from sequence or structural similarity with UniProtKB:P25121 ; cytosolic large ribosomal subunit ; GO:0022625 | non-traceable author statement ; lipid particle ; GO:0005811 | inferred from direct assay ; ribosome ; GO:0005840 | non-traceable author statement ; ribosome ; GO:0005840 | inferred from direct assay
GB11156-RA	-1.07714	0.002	FBgn0052344		CG32344	-	IPR000629:RNA helicase, ATP-dependent, DEAD-box, conserved site ; IPR001650:Helicase, C-terminal ; IPR011545:DNA/RNA helicase, DEAD/DEAH box type, N-terminal ; IPR012541:DBP10CT ; IPR014001:Helicase, superfamily 1/2, ATP-binding domain ; IPR014014:RNA helicase, DEAD-box type, Q motif	neurogenesis ; GO:0022008 | inferred from mutant phenotype	helicase activity ; GO:0004386 | inferred from sequence or structural similarity ; ATP-dependent RNA helicase activity ; GO:0004004 | inferred from sequence or structural similarity with UniProtKB:O49289 ; ATP binding ; GO:0005524 | inferred from electronic annotation with InterPro:IPR000629, InterPro:IPR001650, InterPro:IPR011545, InterPro:IPR012541 ; RNA binding ; GO:0003723 | inferred from ele…	nucleus ; GO:0005634 | inferred from electronic annotation with InterPro:IPR012541
GB13049-RA	-1.08064	0.014	FBgn0003887		betaTub56D	beta-Tubulin at 56D	IPR000217:Tubulin ; IPR002453:Beta tubulin ; IPR003008:Tubulin/FtsZ, GTPase domain ; IPR008280:Tubulin/FtsZ, C-terminal ; IPR017975:Tubulin, conserved site ; IPR018316:Tubulin/FtsZ, 2-layer sandwich domain ; IPR013838:Beta tubulin, autoregulation binding site ; IPR023123:Tubulin, C-terminal	microtubule-based process ; GO:0007017 | inferred from sequence or structural similarity with UniProtKB:P05218 ; muscle attachment ; GO:0016203 | traceable author statement ; centrosome duplication ; GO:0051298 | inferred from mutant phenotype ; microtubule-based movement ; GO:0007018 | inferred from electronic annotation with InterPro:IPR002453 ; protein polymerization ; GO:0051258 | inferred fr…	GTP binding ; GO:0005525 | inferred from sequence or structural similarity with UniProtKB:P05218 ; structural constituent of cytoskeleton ; GO:0005200 | inferred by curator from GO:0045298 ; structural constituent of cytoskeleton ; GO:0005200 | inferred from sequence or structural similarity ; structural molecule activity ; GO:0005198 | inferred from electronic annotation with InterPro:IPR002453 …	tubulin complex ; GO:0045298 | inferred from sequence or structural similarity with UniProtKB:P05218 ; microtubule ; GO:0005874 | inferred from sequence or structural similarity ; microtubule ; GO:0005874 | non-traceable author statement ; microtubule ; GO:0005874 | inferred from direct assay
GB13323-RA	-1.08236	5.61371e-07	FBgn0031227		CG3709	-	IPR020103:Pseudouridine synthase, catalytic domain	pseudouridine synthesis ; GO:0001522 | inferred from electronic annotation with InterPro:IPR020103	pseudouridine synthase activity ; GO:0009982 | inferred from electronic annotation with InterPro:IPR020103 ; RNA binding ; GO:0003723 | inferred from electronic annotation with InterPro:IPR020103	-
GB16049-RA	-1.08631	0.002	FBgn0025700		CG5885	-	IPR009779:Translocon-associated, gamma subunit	cotranslational protein targeting to membrane ; GO:0006613 | inferred from electronic annotation with InterPro:IPR009779	-	integral to membrane ; GO:0016021 | inferred from sequence or structural similarity with UniProtKB:Q08013 ; signal recognition particle, endoplasmic reticulum targeting ; GO:0005786 | inferred from sequence or structural similarity with UniProtKB:Q08013 ; Sec61 translocon complex ; GO:0005784 | inferred from sequence or structural similarity with UniProtKB:Q08013 ; lipid particle ; GO:0005811 | i…
GB16463-RA	-1.08753	0.001	FBgn0035539		slow	slowdown	IPR000152:EGF-type aspartate/asparagine hydroxylation site ; IPR000742:Epidermal growth factor-like domain ; IPR001881:EGF-like calcium-binding ; IPR006210:Epidermal growth factor-like ; IPR011489:EMI domain ; IPR013032:EGF-like, conserved site ; IPR018097:EGF-like calcium-binding, conserved site	muscle attachment ; GO:0016203 | inferred from mutant phenotype	calcium ion binding ; GO:0005509 | inferred from electronic annotation with InterPro:IPR001881, InterPro:IPR018097	muscle tendon junction ; GO:0005927 | inferred from mutant phenotype
GB17553-RA	-1.08785	0.038	FBgn0037011		CG4858	-	IPR000808:Mrp, conserved site ; IPR025669:AAA domain ; IPR019591:ATPase-like, ParA/MinD	-	nucleotide binding ; GO:0000166 | inferred from sequence or structural similarity with NCBI_gi:4505337 ; ATP binding ; GO:0005524 | inferred from electronic annotation with InterPro:IPR000808	-
GB13692-RA	-1.08793	0.024	FBgn0030136		RpS28b	Ribosomal protein S28b	IPR000289:Ribosomal protein S28e ; IPR012340:Nucleic acid-binding, OB-fold ; IPR016027:Nucleic acid-binding, OB-fold-like	translation ; GO:0006412 | inferred from electronic annotation with InterPro:IPR000289	structural constituent of ribosome ; GO:0003735 | inferred from sequence or structural similarity with NCBI_gi:4506715	lipid particle ; GO:0005811 | inferred from direct assay ; cytosolic small ribosomal subunit ; GO:0022627 | inferred from sequence or structural similarity with NCBI_gi:4506715
GB11007-RA	-1.08815	0.022	FBgn0014879		Set	Set	IPR002164:Nucleosome assembly protein (NAP)	nucleosome assembly ; GO:0006334 | inferred from electronic annotation with InterPro:IPR002164	cyclin binding ; GO:0030332 | non-traceable author statement	nucleus ; GO:0005634 | inferred from sequence or structural similarity with EMBL:AB015613; protein_id:BAA34736.1
GB13689-RA	-1.0904	0.01	FBgn0028327		l(1)G0320	lethal (1) G0320	IPR005595:Translocon-associated protein (TRAP), alpha subunit	-	signal sequence binding ; GO:0005048 | inferred from sequence or structural similarity with UniProtKB:P16967	lipid particle ; GO:0005811 | inferred from direct assay ; signal recognition particle receptor complex ; GO:0005785 | inferred from sequence or structural similarity with UniProtKB:P16967 ; fusome ; GO:0045169 | inferred from direct assay
GB14989-RA	-1.09418	0.01	FBgn0030114		CG17754	-	IPR000210:BTB/POZ-like ; IPR006652:Kelch repeat type 1 ; IPR011705:BTB/Kelch-associated ; IPR013069:BTB/POZ ; IPR011333:BTB/POZ fold ; IPR017096:Kelch-like protein, gigaxonin ; IPR015916:Galactose oxidase, beta-propeller	phagocytosis, engulfment ; GO:0006911 | inferred from mutant phenotype	-	-
GB19705-RA	-1.09598	0.002	FBgn0033272		RagC	-	IPR006762:Gtr1/RagA G protein	cellular response to amino acid stimulus ; GO:0071230 | inferred from mutant phenotype	GTPase activity ; GO:0003924 | inferred from sequence or structural similarity with SGD_LOCUS:GTR2; SGD:S0003395 ; GTP binding ; GO:0005525 | inferred from electronic annotation with InterPro:IPR006762	cytoplasm ; GO:0005737 | inferred from electronic annotation with InterPro:IPR006762 ; nucleus ; GO:0005634 | inferred from electronic annotation with InterPro:IPR006762
GB12779-RA	-1.09827	5.61371e-07	FBgn0027936		-	-	-	-	-	-
GB14223-RA	-1.09897	0.009	FBgn0029148		NHP2	NHP2	IPR018492:Ribosomal protein L7Ae/L8/Nhp2 family ; IPR004038:Ribosomal protein L7Ae/L30e/S12e/Gadd45	rRNA pseudouridine synthesis ; GO:0031118 | inferred from sequence or structural similarity with UniProtKB:P32495 ; rRNA processing ; GO:0006364 | inferred from sequence or structural similarity with UniProtKB:P32495	rRNA pseudouridylation guide activity ; GO:0030559 | inferred from sequence or structural similarity with UniProtKB:P32495 ; snoRNA binding ; GO:0030515 | inferred from sequence or structural similarity with UniProtKB:P32495	nucleolus ; GO:0005730 | non-traceable author statement ; small nucleolar ribonucleoprotein complex ; GO:0005732 | inferred from sequence or structural similarity with UniProtKB:P32495
GB14777-RA	-1.10383	0.035	FBgn0033687		CG8407	-	IPR001372:Dynein light chain, type 1/2	microtubule-based movement ; GO:0007018 | inferred from sequence or structural similarity ; microtubule-based process ; GO:0007017 | inferred from electronic annotation with InterPro:IPR001372	ATPase activity, coupled ; GO:0042623 | inferred from sequence or structural similarity	dynein complex ; GO:0030286 | inferred from sequence or structural similarity ; microtubule associated complex ; GO:0005875 | inferred from electronic annotation with InterPro:IPR001372
GB12739-RA	-1.10542	0.009	FBgn0039110		RanBP3	Ran binding protein 3	IPR000156:Ran binding domain ; IPR011993:Pleckstrin homology-like domain	negative regulation of Wnt receptor signaling pathway ; GO:0030178 | inferred from direct assay ; nuclear export ; GO:0051168 | inferred from mutant phenotype	-	-
GB10526-RA	-1.10858	0.005	FBgn0038830		CG17272	-	IPR011992:EF-hand-like domain ; IPR018249:EF-HAND 2	-	calcium ion binding ; GO:0005509 | inferred from sequence or structural similarity with UniProtKB:Q40302	-
GB15341-RA	-1.10894	0.001	FBgn0030554		CG1434	-	IPR001159:Double-stranded RNA-binding ; IPR001269:tRNA-dihydrouridine synthase ; IPR018517:tRNA-dihydrouridine synthase, conserved site ; IPR013785:Aldolase-type TIM barrel ; IPR014720:Double-stranded RNA-binding-like	oxidation-reduction process ; GO:0055114 | inferred from electronic annotation with InterPro:IPR001269, InterPro:IPR018517 ; tRNA processing ; GO:0008033 | inferred from electronic annotation with InterPro:IPR001269, InterPro:IPR018517	tRNA dihydrouridine synthase activity ; GO:0017150 | inferred from sequence or structural similarity with SGD_LOCUS:SMM1; SGD:S0005298 ; flavin adenine dinucleotide binding ; GO:0050660 | inferred from electronic annotation with InterPro:IPR001269, InterPro:IPR018517 ; double-stranded RNA binding ; GO:0003725 | inferred from electronic annotation with InterPro:IPR001159	intracellular ; GO:0005622 | inferred from electronic annotation with InterPro:IPR001159, InterPro:IPR014720
GB17044-RA	-1.11031	0.001	FBgn0026196		nop5	nop5	IPR002687:Pre-mRNA processing ribonucleoprotein, snoRNA-binding domain ; IPR012974:NOP5, N-terminal ; IPR012976:NOSIC	rRNA processing ; GO:0006364 | inferred from sequence or structural similarity with SGD_LOCUS:NOP58; SGD:S000005837	molecular_function ; GO:0003674 | no biological data available	nucleolus ; GO:0005730 | inferred from direct assay inferred from sequence or structural similarity with SGD_LOCUS:NOP58; SGD:S000005837
GB17659-RA	-1.11072	0.001	FBgn0037700		CG8149	-	IPR003034:DNA-binding SAP	autophagic cell death ; GO:0048102 | inferred from expression pattern ; salivary gland cell autophagic cell death ; GO:0035071 | inferred from expression pattern ; wing disc dorsal/ventral pattern formation ; GO:0048190 | inferred from genetic interaction with Bx, ap	nucleic acid binding ; GO:0003676 | inferred from electronic annotation with InterPro:IPR003034	-
GB15059-RA	-1.11274	0.025	FBgn0028997		nmdyn-D7	nmdyn-D7	IPR001564:Nucleoside diphosphate kinase ; IPR006602:Uncharacterised domain DM10 ; IPR011410:Nucleoside diphosphate kinase, NDK7	CTP biosynthetic process ; GO:0006241 | inferred from electronic annotation with InterPro:IPR001564 ; UTP biosynthetic process ; GO:0006228 | inferred from electronic annotation with InterPro:IPR001564 ; GTP biosynthetic process ; GO:0006183 | inferred from electronic annotation with InterPro:IPR001564 ; nucleoside diphosphate phosphorylation ; GO:0006165 | inferred from electronic annotation wit…	nucleoside diphosphate kinase activity ; GO:0004550 | inferred from sequence or structural similarity with EMBL:AF051941 ; ATP binding ; GO:0005524 | inferred from electronic annotation with InterPro:IPR001564, InterPro:IPR011410	-
GB19379-RA	-1.11428	5.61371e-07	FBgn0026170		-	-	-	-	-	-
GB12747-RA	-1.11527	5.61371e-07	-		-	-	-	-	-	-
GB19996-RA	-1.11589	0.04	FBgn0035772		Sh3beta	Sh3beta	IPR006993:SH3-binding, glutamic acid-rich protein ; IPR012336:Thioredoxin-like fold	-	-	cellular_component ; GO:0005575 | no biological data available
GB15488-RA	-1.12151	0.033	FBgn0039859		CG11539	-	IPR000182:GNAT domain ; IPR016181:Acyl-CoA N-acyltransferase	-	N-acetyltransferase activity ; GO:0008080 | inferred from electronic annotation with InterPro:IPR000182	cellular_component ; GO:0005575 | no biological data available
GB14947-RA	-1.12753	0.02	FBgn0053303		CG33303	-	IPR007676:Ribophorin I	protein glycosylation ; GO:0006486 | inferred from electronic annotation with InterPro:IPR007676	dolichyl-diphosphooligosaccharide-protein glycotransferase activity ; GO:0004579 | inferred from sequence or structural similarity with UniProtKB:P04843	oligosaccharyltransferase complex ; GO:0008250 | inferred from sequence or structural similarity with UniProtKB:P04843 ; integral to membrane ; GO:0016021 | inferred from electronic annotation with InterPro:IPR007676
GB19274-RA	-1.12846	0.003	FBgn0038746		Surf6	Surfeit 6	IPR007019:Surfeit locus 6	respiratory chain complex IV assembly ; GO:0008535 | non-traceable author statement ; ribosome biogenesis ; GO:0042254 | inferred from sequence or structural similarity with UniProtKB:P70279 ; neurogenesis ; GO:0022008 | inferred from mutant phenotype	heme transporter activity ; GO:0015232 | non-traceable author statement	nucleolus ; GO:0005730 | inferred from sequence or structural similarity ; nucleolus ; GO:0005730 | inferred from sequence or structural similarity with UniProtKB:P70279
GB16295-RA	-1.12873	0.001	FBgn0051184		LSm3	-	IPR001163:Ribonucleoprotein LSM domain ; IPR006649:Ribonucleoprotein LSM domain, eukaryotic/archaea-type ; IPR010920:Like-Sm (LSM) domain	nuclear mRNA splicing, via spliceosome ; GO:0000398 | inferred from sequence or structural similarity with SGD_LOCUS:LSM3; SGD:S0006434 AND inferred from sequence or structural similarity with protein_id:CAB45866 ; cytoplasmic mRNA processing body assembly ; GO:0033962 | inferred from mutant phenotype ; nuclear mRNA splicing, via spliceosome ; GO:0000398 | inferred by curator from GO:0071011|GO:0…	mRNA binding ; GO:0003729 | inferred from sequence or structural similarity with UniProtKB:Q9Y4Z1	U6 snRNP ; GO:0005688 | inferred from sequence or structural similarity with SGD_LOCUS:LSM3; SGD:S0006434 ; small nuclear ribonucleoprotein complex ; GO:0030532 | inferred from sequence or structural similarity with UniProtKB:Q9Y4Z1 ; precatalytic spliceosome ; GO:0071011 | inferred from direct assay ; catalytic step 2 spliceosome ; GO:0071013 | inferred from direct assay
GB11847-RA	-1.13054	0.003	FBgn0037087		CG7519	-	IPR008476:Uncharacterised protein family UPF0368, metazoa/fungi ; IPR021148:Putative polysaccharide biosynthesis protein ; IPR023139:Yst0336-like domain	-	-	-
GB14788-RA	-1.13307	0.005	FBgn0033603		Cpr47Ef	Cuticular protein 47Ef	-	-	structural constituent of chitin-based larval cuticle ; GO:0008010 | inferred from sequence or structural similarity with UniProtKB:O02387 ; structural constituent of chitin-based cuticle ; GO:0005214 | inferred from sequence or structural similarity with Pfam:PF00379 inferred from sequence or structural similarity with InterPro:IPR000618	-
GB17820-RA	-1.13798	0.004	FBgn0022772		Orc1	Origin recognition complex subunit 1	IPR001025:Bromo adjacent homology (BAH) domain ; IPR003593:AAA+ ATPase domain ; IPR003959:ATPase, AAA-type, core ; IPR015163:CDC6, C-terminal domain ; IPR020793:Origin recognition complex, subunit 1	DNA-dependent DNA replication ; GO:0006261 | inferred from sequence or structural similarity with EMBL:AJ003133; protein_id:CAA05890 ; DNA-dependent DNA replication initiation ; GO:0006270 | inferred from direct assay ; DNA-dependent DNA replication ; GO:0006261 | non-traceable author statement ; chromatin silencing ; GO:0006342 | non-traceable author statement ; cell proliferation ; GO:0008283 |…	DNA binding ; GO:0003677 | non-traceable author statement ; ATP binding ; GO:0005524 | inferred from electronic annotation with InterPro:IPR003959 ; DNA binding ; GO:0003677 | inferred from electronic annotation with InterPro:IPR001025 ; nucleoside-triphosphatase activity ; GO:0017111 | inferred from electronic annotation with InterPro:IPR003593	nuclear origin of replication recognition complex ; GO:0005664 | inferred from sequence or structural similarity with EMBL:AJ003133; protein_id:CAA05890 ; nuclear origin of replication recognition complex ; GO:0005664 | inferred from direct assay ; nuclear origin of replication recognition complex ; GO:0005664 | non-traceable author statement ; nucleus ; GO:0005634 | non-traceable author statement
GB10869-RA	-1.15151	0.01	FBgn0002565		hex 70b	hexamerin	IPR000896:Hemocyanin/hexamerin middle domain ; IPR005203:Hemocyanin, C-terminal ; IPR005204:Hemocyanin, N-terminal ; IPR008922:Uncharacterised domain, di-copper centre ; IPR013788:Hemocyanin/hexamerin ; IPR014756:Immunoglobulin E-set	transport ; GO:0006810 | inferred from electronic annotation with InterPro:IPR000896, InterPro:IPR013788	nutrient reservoir activity ; GO:0045735 | non-traceable author statement ; oxygen transporter activity ; GO:0005344 | inferred from electronic annotation with InterPro:IPR000896, InterPro:IPR013788	lipid particle ; GO:0005811 | inferred from direct assay ; larval serum protein complex ; GO:0005616 | inferred from direct assay ; extracellular region ; GO:0005576 | non-traceable author statement
GB17681	-1.15376	0.041	-		-	-	-	-	-	-
GB17782-RA	-1.15479	0.013	FBgn0035544		CG15021	-	-	-	structural constituent of cell wall ; GO:0005199 | inferred from electronic annotation with InterPro:IPR003882	-
GB13684-RA	-1.15579	0.011	FBgn0037739		CG12948	-	-	biological_process ; GO:0008150 | no biological data available	molecular_function ; GO:0003674 | no biological data available	cellular_component ; GO:0005575 | no biological data available
GB11012-RA	-1.1589	0.005	-		-	-	-	-	-	-
GB12205-RA	-1.16084	0.001	FBgn0025682		scf	supercoiling factor	IPR018247:EF-Hand 1, calcium-binding site ; IPR018249:EF-HAND 2 ; IPR002048:Calcium-binding EF-hand ; IPR011992:EF-hand-like domain	dosage compensation by hyperactivation of X chromosome ; GO:0009047 | inferred from mutant phenotype ; chromatin organization ; GO:0006325 | inferred from mutant phenotype ; positive regulation of transcription, DNA-dependent ; GO:0045893 | inferred from mutant phenotype ; DNA topological change ; GO:0006265 | inferred from direct assay	DNA topoisomerase activity ; GO:0003916 | inferred from sequence or structural similarity with UniProtKB:Q93136 ; DNA topoisomerase activity ; GO:0003916 | non-traceable author statement ; DNA topoisomerase activity ; GO:0003916 | contributes_to inferred from direct assay ; calcium ion binding ; GO:0005509 | inferred from electronic annotation with InterPro:IPR002048, InterPro:IPR011992	polytene chromosome ; GO:0005700 | inferred from direct assay ; polytene chromosome puff ; GO:0005703 | inferred from direct assay ; nucleus ; GO:0005634 | inferred from direct assay ; cytoplasm ; GO:0005737 | inferred from direct assay
GB11132	-1.16233	5.61371e-07	-		-	-	-	-	-	-
GB18042-RA	-1.1631	0.014	FBgn0014868		Ost48	Oligosaccharyltransferase 48kD subunit	IPR005013:Oligosaccharyl transferase complex, subunit Wbp1	protein N-linked glycosylation ; GO:0006487 | non-traceable author statement ; Golgi organization ; GO:0007030 | inferred from mutant phenotype ; lipid particle organization ; GO:0034389 | inferred from mutant phenotype ; neurogenesis ; GO:0022008 | inferred from mutant phenotype ; protein N-linked glycosylation via asparagine ; GO:0018279 | inferred from electronic annotation with InterPro:IPR00…	dolichyl-diphosphooligosaccharide-protein glycotransferase activity ; GO:0004579 | inferred from sequence or structural similarity with NCBI_gi:627424	lipid particle ; GO:0005811 | inferred from direct assay ; endoplasmic reticulum membrane ; GO:0005789 | inferred from electronic annotation with InterPro:IPR005013
GB16362-RA	-1.16607	5.61371e-07	FBgn0035630		CG10576	-	IPR000994:Peptidase M24, structural domain ; IPR004545:Proliferation-associated protein 1 ; IPR011991:Winged helix-turn-helix transcription repressor DNA-binding	cellular process ; GO:0009987 | inferred from electronic annotation with InterPro:IPR000994	aminopeptidase activity ; GO:0004177 | inferred from sequence or structural similarity with SGD_LOCUS:MAP2; SGD:S000000187	-
GB15436-RA	-1.17256	0.01	FBgn0035592		CG10674	-	IPR005351:Uncharacterised protein family UPF0139	biological_process ; GO:0008150 | no biological data available	molecular_function ; GO:0003674 | no biological data available	cellular_component ; GO:0005575 | no biological data available
GB20152-RA	-1.17349	0.001	FBgn0034277		CG6370	-	IPR008814:Ribophorin II	protein N-linked glycosylation via asparagine ; GO:0018279 | inferred from electronic annotation with InterPro:IPR008814	dolichyl-diphosphooligosaccharide-protein glycotransferase activity ; GO:0004579 | inferred from sequence or structural similarity with UniProtKB:P25235	oligosaccharyltransferase complex ; GO:0008250 | inferred from electronic annotation with InterPro:IPR008814
GB14607-RA	-1.17482	0.003	FBgn0030332		CG9360	-	IPR002198:Short-chain dehydrogenase/reductase SDR ; IPR002347:Glucose/ribitol dehydrogenase ; IPR016040:NAD(P)-binding domain	metabolic process ; GO:0008152 | inferred from electronic annotation with InterPro:IPR002198	oxidoreductase activity, acting on CH-OH group of donors ; GO:0016614 | inferred from sequence or structural similarity with UniProtKB:Q05016 ; nucleotide binding ; GO:0000166 | inferred from electronic annotation with InterPro:IPR016040	-
GB18124-RA	-1.17498	0.031	FBgn0029709		CHOp24	CHOp24	IPR009038:GOLD ; IPR013783:Immunoglobulin-like fold	positive regulation of protein exit from endoplasmic reticulum ; GO:0070863 | inferred from mutant phenotype ; wing disc development ; GO:0035220 | inferred from mutant phenotype ; positive regulation of Wnt protein secretion ; GO:0061357 | inferred from mutant phenotype ; positive regulation of canonical Wnt receptor signaling pathway ; GO:0090263 | inferred from mutant phenotype	-	COPI vesicle coat ; GO:0030126 | inferred from sequence or structural similarity with UniProtKB:Q63524 ; integral to membrane ; GO:0016021 | inferred from electronic annotation with InterPro:IPR009038
GB13613-RA	-1.17547	0.003	FBgn0002562		hex 70c	hexamerin	IPR000896:Hemocyanin/hexamerin middle domain ; IPR005203:Hemocyanin, C-terminal ; IPR005204:Hemocyanin, N-terminal ; IPR008922:Uncharacterised domain, di-copper centre ; IPR013788:Hemocyanin/hexamerin ; IPR014756:Immunoglobulin E-set	transport ; GO:0006810 | inferred from electronic annotation with InterPro:IPR000896, InterPro:IPR013788	nutrient reservoir activity ; GO:0045735 | non-traceable author statement ; oxygen transporter activity ; GO:0005344 | inferred from electronic annotation with InterPro:IPR000896, InterPro:IPR013788	lipid particle ; GO:0005811 | inferred from direct assay ; larval serum protein complex ; GO:0005616 | inferred from direct assay ; larval serum protein complex ; GO:0005616 | inferred from sequence or structural similarity with EMBL:M76480 ; extracellular region ; GO:0005576 | non-traceable author statement
GB11495-RA	-1.18052	0.04	FBgn0044871		Gos28	Gos28	IPR023601:Golgi SNAP receptor complex, subunit 1	vesicle-mediated transport ; GO:0016192 | inferred from sequence or structural similarity ; ER to Golgi vesicle-mediated transport ; GO:0006888 | inferred from sequence or structural similarity with UniProtKB:O08522 ; intra-Golgi vesicle-mediated transport ; GO:0006891 | inferred from sequence or structural similarity with UniProtKB:O08522	SNAP receptor activity ; GO:0005484 | inferred from sequence or structural similarity ; SNAP receptor activity ; GO:0005484 | inferred from sequence or structural similarity with UniProtKB:O08522	Golgi trans cisterna ; GO:0000138 | inferred from sequence or structural similarity with UniProtKB:O08522 ; integral to membrane ; GO:0016021 | inferred from electronic annotation with InterPro:IPR023601 ; cis-Golgi network ; GO:0005801 | inferred from electronic annotation with InterPro:IPR023601 ; Golgi membrane ; GO:0000139 | inferred from electronic annotation with InterPro:IPR023601
GB18984-RA	-1.18151	0.002	FBgn0032035		-	-	-	-	-	-
GB16168-RA	-1.18319	0.002	FBgn0039257		tnc	tenectin	IPR001007:von Willebrand factor, type C	wing disc morphogenesis ; GO:0007472 | inferred from mutant phenotype ; imaginal disc-derived wing morphogenesis ; GO:0007476 | inferred from mutant phenotype ; imaginal disc-derived male genitalia morphogenesis ; GO:0048803 | inferred from mutant phenotype	integrin binding ; GO:0005178 | inferred from direct assay ; extracellular matrix structural constituent ; GO:0005201 | inferred from sequence model	extracellular matrix ; GO:0031012 | inferred from direct assay ; extracellular matrix ; GO:0031012 | inferred from sequence model
GB12061-RA	-1.19061	0.02	FBgn0038360		CG9590	-	IPR007998:Protein of unknown function DUF719	-	-	-
GB15693-RA	-1.19877	0.023	FBgn0036514		CG12301	-	IPR006709:Small-subunit processome, Utp14	mushroom body development ; GO:0016319 | inferred from mutant phenotype ; neurogenesis ; GO:0022008 | inferred from mutant phenotype ; rRNA processing ; GO:0006364 | inferred from electronic annotation with InterPro:IPR006709	-	small-subunit processome ; GO:0032040 | inferred from electronic annotation with InterPro:IPR006709
[truncated: 56 more rows]
