# Supplementary material for: Genes involved in thoracic exoskeleton formation during the pupal-to-adult molt in a social insect model, Apis mellifera
Source: BMC Genomics. 2013 Aug 28;14:576. doi: 10.1186/1471-2164-14-576 (PMC3766229; doi:10.1186/1471-2164-14-576)
Supplement: Additional file 4: Table S4 — Genes differentially expressed in the comparison between pupae-in-apolysis (Pp phase) and pharate-adults (Pbl phase). [file 1471-2164-14-576-S4.xlsx]

## Sheet: DEGs Pp-Pbl
Table S4 - Genes differentially expressed in the comparison between pupae-in-apolysis (Pp phase) and pharate-adults (Pbl phase).
OGS	logFC	P Value	Ortholog	ANNOTATION	SYMBOL	NAME	INTERPRO_DOMAINS	GO_BIOLOGICAL_PROCESS	GO_MOLECULAR_FUNCTION	GO_CELLULAR_COMPONENT
GB17838-RA	5.11588	5.61371e-07	FBgn0038156		CG14372	-	IPR003598:Immunoglobulin subtype 2 ; IPR003599:Immunoglobulin subtype ; IPR003961:Fibronectin, type III ; IPR007110:Immunoglobulin-like ; IPR013106:Immunoglobulin V-set ; IPR013162:CD80-like, immunoglobulin C2-set ; IPR013783:Immunoglobulin-like fold	-	-	-
GB30203-RA	5.04749	5.61371e-07	FBgn0052654	apd-3	Sec16	Sec16	IPR024340:Sec16, central conserved domain ; IPR024880:COPII coat assembly protein, Sec16	endoplasmic reticulum organization ; GO:0007029 | inferred from mutant phenotype ; protein exit from endoplasmic reticulum ; GO:0032527 | inferred from mutant phenotype ; Golgi organization ; GO:0007030 | inferred from mutant phenotype ; cellular response to amino acid starvation ; GO:0034198 | inferred from mutant phenotype ; COPII vesicle coating ; GO:0048208 | inferred from electronic annotati…	-	endoplasmic reticulum part ; GO:0044432 | inferred from direct assay ; endoplasmic reticulum membrane ; GO:0005789 | inferred from direct assay
GB17944-RA	4.88945	5.61371e-07	FBgn0003721		Tm1	Tropomyosin 1	IPR000533:Tropomyosin	pole plasm oskar mRNA localization ; GO:0045451 | inferred from mutant phenotype ; pole plasm oskar mRNA localization ; GO:0045451 | traceable author statement ; muscle contraction ; GO:0006936 | non-traceable author statement ; dendrite morphogenesis ; GO:0048813 | inferred from mutant phenotype ; pole plasm assembly ; GO:0007315 | non-traceable author statement ; dendrite morphogenesis ; GO:004…	actin binding ; GO:0003779 | inferred from sequence or structural similarity ; actin binding ; GO:0003779 | traceable author statement	muscle thin filament tropomyosin ; GO:0005862 | non-traceable author statement ; sarcomere ; GO:0030017 | inferred from direct assay ; filamentous actin ; GO:0031941 | colocalizes_with inferred from direct assay ; investment cone ; GO:0070865 | inferred from direct assay ; sarcoplasmic reticulum ; GO:0016529 | colocalizes_with inferred from direct assay
GB19040-RA	4.37426	5.61371e-07	FBgn0031698		Ncoa6	-	IPR011989:Armadillo-like helical	-	binding ; GO:0005488 | inferred from electronic annotation with InterPro:IPR011989	-
GB15540-RA	4.18302	5.61371e-07	FBgn0033427		CG1868	-	IPR001214:SET domain ; IPR002893:Zinc finger, MYND-type	negative regulation of gene expression ; GO:0010629 | inferred from sequence or structural similarity with Smyd4	histone deacetylase binding ; GO:0042826 | inferred from sequence or structural similarity with Smyd4 ; zinc ion binding ; GO:0008270 | inferred from electronic annotation with InterPro:IPR002893	nucleus ; GO:0005634 | inferred from direct assay ; cytoplasm ; GO:0005737 | inferred from direct assay
GB14537-RA	4.14099	0.002	FBgn0052405	AmelCPR28	Cpr65Av	Cuticular protein 65Av	IPR000618:Insect cuticle protein	-	structural constituent of chitin-based cuticle ; GO:0005214 | inferred from sequence or structural similarity with UniProtKB:Q95V42 ; structural constituent of chitin-based cuticle ; GO:0005214 | inferred from sequence or structural similarity with Pfam:PF00379 inferred from sequence or structural similarity with InterPro:IPR000618	-
GB17278-RA	4.07537	5.61371e-07	-		-	-	-	-	-	-
GB12636-RA	4.05163	5.61371e-07	FBgn0032285		CG17108	-	-	-	-	-
GB30336-RA	3.92436	5.61371e-07	FBgn0037069	AmelCPR14	Cpr78Cc	Cuticular protein 78Cc	IPR000618:Insect cuticle protein	-	structural constituent of chitin-based larval cuticle ; GO:0008010 | inferred from sequence or structural similarity with UniProtKB:O02387 ; structural constituent of chitin-based cuticle ; GO:0005214 | inferred from sequence or structural similarity with Pfam:PF00379 inferred from sequence or structural similarity with InterPro:IPR000618	-
GB16900-RA	3.88946	5.61371e-07	FBgn0037428		Osi18	Osiris 18	-	biological_process ; GO:0008150 | no biological data available	molecular_function ; GO:0003674 | no biological data available	integral to plasma membrane ; GO:0005887 | inferred from sequence model
GB15203-RA	3.79024	5.61371e-07	FBgn0035510	AmelCPR4	Cpr64Aa	Cuticular protein 64Aa	-	-	structural constituent of chitin-based larval cuticle ; GO:0008010 | inferred from sequence or structural similarity with UniProtKB:P80681 ; structural constituent of chitin-based cuticle ; GO:0005214 | inferred from sequence or structural similarity with Pfam:PF00379 inferred from sequence or structural similarity with InterPro:IPR000618	-
GB30104-RA	3.74347	5.61371e-07	FBgn0035917		Zasp66	Z band alternatively spliced PDZ-motif protein 66	IPR001478:PDZ domain ; IPR006643:ZASP	mesoderm development ; GO:0007498 | inferred from expression pattern	protein phosphatase 1 binding ; GO:0008157 | inferred from physical interaction with flw inferred from physical interaction with Pp1-87B inferred from physical interaction with Pp1-13C inferred from physical interaction with Pp1Î±-96A	Z disc ; GO:0030018 | inferred from direct assay
GB13909-RA	3.69695	5.61371e-07	FBgn0035429		CG12017	-	-	-	-	-
GB15214-RA	3.58744	5.61371e-07	FBgn0040601		CG13643	-	IPR002557:Chitin binding domain	chitin metabolic process ; GO:0006030 | inferred from electronic annotation with InterPro:IPR002557	chitin binding ; GO:0008061 | inferred from electronic annotation with InterPro:IPR002557	extracellular region ; GO:0005576 | inferred from electronic annotation with InterPro:IPR002557
GB19666-RA	3.52916	5.61371e-07	FBgn0039897		CG1674	-	-	-	-	-
GB19250-RA	3.50694	0.023	FBgn0029681		CG15239	-	-	-	-	-
GB19606-RA	3.47511	5.61371e-07	FBgn0011643	muscle	Mlp60A	-	-	muscle tissue development	-	-
GB18651-RA	3.47188	5.61371e-07	FBgn0005634	muscle	zip	zipper	IPR000048:IQ motif, EF-hand binding site ; IPR001609:Myosin head, motor domain ; IPR002928:Myosin tail ; IPR004009:Myosin, N-terminal, SH3-like	dorsal closure ; GO:0007391 | inferred from mutant phenotype ; muscle attachment ; GO:0016203 | NOT inferred from genetic interaction with l(2)gl ; muscle contraction ; GO:0006936 | inferred from mutant phenotype ; myofibril assembly ; GO:0030239 | inferred from mutant phenotype ; sarcomere organization ; GO:0045214 | inferred from mutant phenotype ; dorsal closure, leading edge cell differentiat…	ATPase activity, coupled ; GO:0042623 | inferred from sequence or structural similarity ; motor activity ; GO:0003774 | inferred from sequence or structural similarity with SGD_LOCUS:MYO1; SGD:S0001065 ; myosin light chain binding ; GO:0032027 | inferred from physical interaction with sqh inferred from physical interaction with Mlc-c ; ATP binding ; GO:0005524 | inferred from electronic annotatio…	unconventional myosin complex ; GO:0016461 | inferred from sequence or structural similarity ; myosin complex ; GO:0016459 | inferred from sequence or structural similarity ; Z disc ; GO:0030018 | inferred from direct assay ; apical cortex ; GO:0045179 | traceable author statement ; cell cortex ; GO:0005938 | inferred from mutant phenotype ; cytoskeleton ; GO:0005856 | non-traceable author statem…
GB12239-RA	3.35012	0.003	FBgn0038294	muscle	Mf	Myofilin	-	skeletal muscle myosin thick filament assembly ; GO:0030241 | non-traceable author statement ; wing disc development ; GO:0035220 | inferred from genetic interaction with Bx inferred from genetic interaction with ap ; chaeta development ; GO:0022416 | inferred from genetic interaction with Ssdp inferred from genetic interaction with Chi	-	A band ; GO:0031672 | inferred from direct assay
GB19110-RA	3.34199	5.61371e-07	FBgn0033602	AmelCPR33	Cpr47Ee	Cuticular protein 47Ee	-	-	structural constituent of chitin-based larval cuticle ; GO:0008010 | inferred from sequence or structural similarity with UniProtKB:O02388 ; structural constituent of chitin-based cuticle ; GO:0005214 | inferred from sequence or structural similarity with Pfam:PF00379 inferred from sequence or structural similarity with InterPro:IPR000618	-
GB17885-RA	3.30254	5.61371e-07	FBgn0053257		CG33257	-	IPR007999:Protein of unknown function DUF745	biological_process ; GO:0008150 | no biological data available	molecular_function ; GO:0003674 | no biological data available	cellular_component ; GO:0005575 | no biological data available
GB15865-RA	3.26553	0.001	FBgn0037430		Osi20	Osiris 20	-	biological_process ; GO:0008150 | no biological data available	molecular_function ; GO:0003674 | no biological data available	integral to plasma membrane ; GO:0005887 | inferred from sequence model
GB19013-RA	3.22042	0.002	FBgn0038017		CG4115	-	IPR001304:C-type lectin ; IPR018378:C-type lectin, conserved site ; IPR016186:C-type lectin-like ; IPR016187:C-type lectin fold	-	binding ; GO:0005488 | inferred from electronic annotation with InterPro:IPR001304, InterPro:IPR016186, InterPro:IPR016187 ; carbohydrate binding ; GO:0030246 | inferred from electronic annotation with InterPro:IPR001304 ; carbohydrate binding ; GO:0030246 | inferred from sequence or structural similarity with Lectin-galC1	-
GB15038-RA	3.1495	5.61371e-07	FBgn0036481		CG16959	-	-	-	-	-
GB11028-RA	3.12617	5.61371e-07	FBgn0000667		Actn	alpha actinin	IPR018159:Spectrin/alpha-actinin ; IPR018247:EF-Hand 1, calcium-binding site ; IPR018249:EF-HAND 2 ; IPR001589:Actinin-type, actin-binding, conserved site ; IPR001715:Calponin homology domain ; IPR002017:Spectrin repeat ; IPR002048:Calcium-binding EF-hand ; IPR011992:EF-hand-like domain ; IPR014837:EF-hand, Ca insensitive	actin filament bundle assembly ; GO:0051017 | inferred from sequence or structural similarity with EMBL:AF093775 ; cytoskeletal anchoring at plasma membrane ; GO:0007016 | inferred from sequence or structural similarity ; flight behavior ; GO:0007629 | inferred from mutant phenotype ; actin filament bundle assembly ; GO:0051017 | non-traceable author statement ; actin cytoskeleton reorganization …	actin filament binding ; GO:0051015 | inferred from sequence or structural similarity with EMBL:AF093775 ; calcium ion binding ; GO:0005509 | inferred from sequence or structural similarity with EMBL:AF093775 ; actin binding ; GO:0003779 | inferred from sequence or structural similarity	focal adhesion ; GO:0005925 | inferred from sequence or structural similarity ; Z disc ; GO:0030018 | inferred from direct assay
GB13279-RA	3.09653	5.61371e-07	FBgn0004117	muscle	Tm2	Tropomyosin 2	IPR000533:Tropomyosin	heart development ; GO:0007507 | inferred from mutant phenotype	actin binding ; GO:0003779 | inferred from sequence or structural similarity	muscle thin filament tropomyosin ; GO:0005862 | non-traceable author statement
GB17384-RA	3.08294	5.61371e-07	FBgn0004777	AmelCPR3	Ccp84Ag	Ccp84Ag	-	-	structural constituent of chitin-based larval cuticle ; GO:0008010 | inferred from sequence or structural similarity with UniProtKB:P80683 ; structural constituent of chitin-based cuticle ; GO:0005214 | inferred from sequence or structural similarity with Pfam:PF00379 inferred from sequence or structural similarity with InterPro:IPR000618	-
GB12449-RA	3.07097	5.61371e-07	FBgn0028490	cuticular	CG31705	-	-	-	-	-
GB17455-RA	3.06972	5.61371e-07	FBgn0031700		CG14022	-	IPR001792:Acylphosphatase-like ; IPR020456:Acylphosphatase	-	acylphosphatase activity ; GO:0003998 | inferred from sequence or structural similarity with UniProtKB:P56375	-
GB13457-RA	2.98701	0.003	FBgn0034159		CG15615	-	IPR009078:Ferritin/ribonucleotide reductase-like	oxidation-reduction process ; GO:0055114 | inferred from electronic annotation with InterPro:IPR009078	oxidoreductase activity ; GO:0016491 | inferred from electronic annotation with InterPro:IPR009078 ; transition metal ion binding ; GO:0046914 | inferred from electronic annotation with InterPro:IPR009078	-
GB10188-RA	2.94858	5.61371e-07	FBgn0028920		CG8997	-	IPR010562:Haemolymph juvenile hormone binding	biological_process ; GO:0008150 | no biological data available	molecular_function ; GO:0003674 | no biological data available	cellular_component ; GO:0005575 | no biological data available
GB10734-RA	2.87547	0.026	FBgn0032299		CG17127	-	-	-	-	-
GB11134-RA	2.8631	5.61371e-07	FBgn0033728	AmelCPR29	Cpr49Ae	Cuticular protein 49Ae	IPR000618:Insect cuticle protein	-	structural constituent of chitin-based cuticle ; GO:0005214 | inferred from sequence or structural similarity with UniProtKB:P21799 ; structural constituent of chitin-based cuticle ; GO:0005214 | inferred from sequence or structural similarity with Pfam:PF00379 inferred from sequence or structural similarity with InterPro:IPR000618	-
GB13845-RA	2.86185	0.003	FBgn0029922		CG14431	-	-	-	phosphopantetheine binding ; GO:0031177 | inferred from electronic annotation with InterPro:IPR006162	-
GB30405-RA	2.86006	5.61371e-07	FBgn0031912		CG5261	-	IPR000089:Biotin/lipoyl attachment ; IPR001078:2-oxoacid dehydrogenase acyltransferase, catalytic domain ; IPR003016:2-oxo acid dehydrogenase, lipoyl-binding site ; IPR004167:E3 binding ; IPR006257:Dihydrolipoamide acetyltransferase, long form ; IPR011053:Single hybrid motif ; IPR023213:Chloramphenicol acetyltransferase-like domain	acetyl-CoA biosynthetic process from pyruvate ; GO:0006086 | inferred from sequence or structural similarity with UniProtKB:P10515	dihydrolipoyllysine-residue acetyltransferase activity ; GO:0004742 | inferred from sequence or structural similarity with UniProtKB:P08461 ; dihydrolipoyllysine-residue acetyltransferase activity ; GO:0004742 | inferred from sequence or structural similarity with UniProtKB:P10515	lipid particle ; GO:0005811 | inferred from direct assay ; mitochondrial pyruvate dehydrogenase complex ; GO:0005967 | inferred from sequence or structural similarity with UniProtKB:P08461 ; mitochondrial pyruvate dehydrogenase complex ; GO:0005967 | inferred from sequence or structural similarity with UniProtKB:P10515
GB14225-RA	2.80788	5.61371e-07	FBgn0035281	cuticular	Cpr62Bc	Cuticular protein 62Bc	IPR000618:Insect cuticle protein	-	structural constituent of chitin-based cuticle ; GO:0005214 | inferred from sequence or structural similarity with UniProtKB:P11734 ; structural constituent of chitin-based cuticle ; GO:0005214 | inferred from sequence or structural similarity with Pfam:PF00379 inferred from sequence or structural similarity with InterPro:IPR000618	-
GB19234-RA	2.80301	5.61371e-07	FBgn0029170	AmelTwld1	TwdlT	TweedleT	IPR004145:Domain of unknown function DUF243	chitin-based cuticle development ; GO:0040003 | inferred from sequence or structural similarity with TwdlD ; body morphogenesis ; GO:0010171 | inferred from sequence or structural similarity with TwdlD	structural constituent of chitin-based cuticle ; GO:0005214 | inferred from sequence or structural similarity with TwdlD	proteinaceous extracellular matrix ; GO:0005578 | inferred from sequence or structural similarity with TwdlD
GB14511-RA	2.79637	0.001	FBgn0037424		Osi15	Osiris 15	-	biological_process ; GO:0008150 | no biological data available	molecular_function ; GO:0003674 | no biological data available	integral to plasma membrane ; GO:0005887 | inferred from sequence model
GB15816-RA	2.74983	5.61371e-07	FBgn0019624		CoVa	Cytochrome c oxidase subunit Va	IPR003204:Cytochrome c oxidase, subunit Va/VI	mitochondrial electron transport, cytochrome c to oxygen ; GO:0006123 | inferred from sequence or structural similarity with UniProtKB:P20674 ; positive regulation of cell cycle ; GO:0045787 | inferred from mutant phenotype	cytochrome-c oxidase activity ; GO:0004129 | inferred from sequence or structural similarity with UniProtKB:P11240 ; cytochrome-c oxidase activity ; GO:0004129 | non-traceable author statement ; cytochrome-c oxidase activity ; GO:0004129 | inferred from sequence or structural similarity with UniProtKB:P20674	lipid particle ; GO:0005811 | inferred from direct assay ; mitochondrial respiratory chain complex IV ; GO:0005751 | inferred from sequence or structural similarity with UniProtKB:P11240 ; mitochondrial respiratory chain complex IV ; GO:0005751 | non-traceable author statement ; mitochondrial inner membrane ; GO:0005743 | non-traceable author statement ; mitochondrial respiratory chain complex IV…
GB30222-RA	2.70433	5.61371e-07	FBgn0003149	muscle	Prm	Paramyosin	IPR002928:Myosin tail	myofibril assembly ; GO:0030239 | inferred from mutant phenotype ; mesoderm development ; GO:0007498 | inferred from expression pattern	structural constituent of muscle ; GO:0008307 | non-traceable author statement ; motor activity ; GO:0003774 | non-traceable author statement ; structural constituent of muscle ; GO:0008307 | inferred from sequence or structural similarity with UniProtKB:Q02171 ; motor activity ; GO:0003774 | inferred from electronic annotation with InterPro:IPR002928	striated muscle myosin thick filament ; GO:0005863 | non-traceable author statement ; myosin complex ; GO:0016459 | inferred from electronic annotation with InterPro:IPR002928
GB16494-RA	2.69016	5.61371e-07	FBgn0016119		ATPsyn-Cf6	ATPase coupling factor 6	IPR008387:ATPase, F0 complex, subunit F6, mitochondrial ; IPR016349:ATPase, F0 complex, subunit F6, mitochondrial subgroup	proton transport ; GO:0015992 | non-traceable author statement ; proton transport ; GO:0015992 | inferred from sequence or structural similarity with UniProtKB:P18859 ; lateral inhibition ; GO:0046331 | inferred from mutant phenotype ; ATP synthesis coupled proton transport ; GO:0015986 | inferred from electronic annotation with InterPro:IPR008387, InterPro:IPR016349	hydrogen-exporting ATPase activity, phosphorylative mechanism ; GO:0008553 | inferred from sequence or structural similarity with UniProtKB:P21571 ; hydrogen-exporting ATPase activity, phosphorylative mechanism ; GO:0008553 | non-traceable author statement ; hydrogen-exporting ATPase activity, phosphorylative mechanism ; GO:0008553 | inferred from sequence or structural similarity with UniProtKB:…	mitochondrial proton-transporting ATP synthase, central stalk ; GO:0005756 | inferred from sequence or structural similarity with UniProtKB:P18859 ; mitochondrial proton-transporting ATP synthase complex, coupling factor F(o) ; GO:0000276 | inferred from electronic annotation with InterPro:IPR008387, InterPro:IPR016349
GB10344-RA	2.68956	5.61371e-07	FBgn0011227		ox	oxen	IPR008027:Ubiquinol-cytochrome C reductase, UQCRX/QCR9-like	spermatid development ; GO:0007286 | inferred from mutant phenotype ; mitochondrial electron transport, ubiquinol to cytochrome c ; GO:0006122 | inferred from sequence or structural similarity with UniProtKB:Q9UDW1	ubiquinol-cytochrome-c reductase activity ; GO:0008121 | non-traceable author statement ; ubiquinol-cytochrome-c reductase activity ; GO:0008121 | inferred from sequence or structural similarity with UniProtKB:Q9UDW1	mitochondrial respiratory chain complex III ; GO:0005750 | non-traceable author statement ; mitochondrial respiratory chain complex III ; GO:0005750 | inferred from sequence or structural similarity with UniProtKB:Q9UDW1
GB13954-RA	2.67354	5.61371e-07	FBgn0020370		TppII	tripeptidyl-peptidase II	IPR000209:Peptidase S8/S53, subtilisin/kexin/sedolisin ; IPR015500:Peptidase S8, subtilisin-related ; IPR022229:Peptidase S8A, tripeptidyl peptidase II ; IPR022232:Peptidase S8A, tripeptidyl peptidase II, arthropoda ; IPR022398:Peptidase S8, subtilisin, His-active site ; IPR023828:Peptidase S8, subtilisin, Ser-active site	proteolysis ; GO:0006508 | inferred from direct assay ; protein homooligomerization ; GO:0051260 | inferred from direct assay	exopeptidase activity ; GO:0008238 | inferred from direct assay ; tripeptidyl-peptidase activity ; GO:0008240 | inferred from sequence or structural similarity ; tripeptidyl-peptidase activity ; GO:0008240 | inferred from direct assay ; tripeptidyl-peptidase activity ; GO:0008240 | inferred from sequence or structural similarity with HGNC_gene:TPP2; HGNC:12016; OMIM:190470 ; serine-type endopepti…	cytoplasm ; GO:0005737 | non-traceable author statement
GB10576-RA	2.6718	5.61371e-07	FBgn0053519	muscle	Unc-89	Unc-89	IPR000719:Protein kinase, catalytic domain ; IPR003599:Immunoglobulin subtype ; IPR003961:Fibronectin, type III ; IPR007110:Immunoglobulin-like ; IPR011009:Protein kinase-like domain ; IPR000219:Dbl homology (DH) domain ; IPR011993:Pleckstrin homology-like domain ; IPR002290:Serine/threonine- / dual-specificity protein kinase, catalytic domain ; IPR013783:Immunoglobulin-like fold ; IPR020675:Myos…	adult somatic muscle development ; GO:0007527 | inferred from mutant phenotype ; sarcomere organization ; GO:0045214 | inferred from mutant phenotype ; regulation of Rho protein signal transduction ; GO:0035023 | inferred from electronic annotation with InterPro:IPR000219 ; protein phosphorylation ; GO:0006468 | NOT inferred from key residues	ATP binding ; GO:0005524 | inferred from electronic annotation with InterPro:IPR000719, InterPro:IPR002290 ; Rho guanyl-nucleotide exchange factor activity ; GO:0005089 | inferred from electronic annotation with InterPro:IPR000219 ; protein kinase activity ; GO:0004672 | NOT inferred from key residues	intracellular ; GO:0005622 | inferred from electronic annotation with InterPro:IPR000219
GB12532-RA	2.60774	5.61371e-07	FBgn0033244		CG8726	-	IPR000719:Protein kinase, catalytic domain ; IPR001683:Phox homologous domain ; IPR003124:WH2 domain ; IPR011009:Protein kinase-like domain	cell communication ; GO:0007154 | inferred from electronic annotation with InterPro:IPR001683 ; protein phosphorylation ; GO:0006468 | NOT inferred from key residues	protein kinase activity ; GO:0004672 | non-traceable author statement ; ATP binding ; GO:0005524 | inferred from electronic annotation with InterPro:IPR000719 ; phosphatidylinositol binding ; GO:0035091 | inferred from electronic annotation with InterPro:IPR001683 ; actin binding ; GO:0003779 | inferred from electronic annotation with InterPro:IPR003124 ; protein kinase activity ; GO:0004672 | NO…	-
GB13399-RA	2.607	0.001	FBgn0002773	muscle	Mlc2	Myosin light chain 2	IPR018247:EF-Hand 1, calcium-binding site ; IPR018249:EF-HAND 2 ; IPR002048:Calcium-binding EF-hand ; IPR011992:EF-hand-like domain	muscle system process ; GO:0003012 | inferred from mutant phenotype	ATPase activity, coupled ; GO:0042623 | inferred from sequence or structural similarity ; microfilament motor activity ; GO:0000146 | non-traceable author statement ; calcium ion binding ; GO:0005509 | non-traceable author statement ; calcium ion binding ; GO:0005509 | inferred from electronic annotation with InterPro:IPR002048, InterPro:IPR011992	myosin complex ; GO:0016459 | inferred from sequence or structural similarity ; muscle myosin complex ; GO:0005859 | non-traceable author statement
GB12510-RA	2.59852	5.61371e-07	FBgn0035600		CG4769	-	IPR002326:Cytochrome c1 ; IPR009056:Cytochrome c domain ; IPR021157:Cytochrome c1, transmembrane anchor, C-terminal	oxidative phosphorylation ; GO:0006119 | inferred from sequence or structural similarity with NCBI_gi:4503185 ; mitochondrial electron transport, ubiquinol to cytochrome c ; GO:0006122 | inferred from sequence or structural similarity with UniProtKB:P08574	electron transporter, transferring electrons within CoQH2-cytochrome c reductase complex activity ; GO:0045153 | inferred from sequence or structural similarity with NCBI_gi:4503185 ; electron transporter, transferring electrons within CoQH2-cytochrome c reductase complex activity ; GO:0045153 | inferred from sequence or structural similarity with UniProtKB:P08574 ; heme binding ; GO:0020037 | in…	lipid particle ; GO:0005811 | inferred from direct assay ; mitochondrial respiratory chain complex III ; GO:0005750 | inferred from sequence or structural similarity with UniProtKB:P08574
GB10192-RA	2.59849	5.61371e-07	FBgn0027586		CG5867	-	IPR010562:Haemolymph juvenile hormone binding	-	-	extracellular space ; GO:0005615 | inferred from sequence or structural similarity with to
GB14417-RA	2.59187	5.61371e-07	FBgn0034245		CG14482	-	IPR015089:Ubiquinol-cytochrome C reductase complex, 6.4kDa protein	mitochondrial electron transport, ubiquinol to cytochrome c ; GO:0006122 | inferred from sequence or structural similarity with UniProtKB:O14957	ubiquinol-cytochrome-c reductase activity ; GO:0008121 | inferred from sequence or structural similarity with UniProtKB:O14957 ; electron carrier activity ; GO:0009055 | inferred from electronic annotation with InterPro:IPR015089	mitochondrial respiratory chain complex III ; GO:0005750 | inferred from sequence or structural similarity with UniProtKB:O14957
GB18838-RA	2.58861	5.61371e-07	FBgn0003514	muscle	sqh	spaghetti squash	IPR018247:EF-Hand 1, calcium-binding site ; IPR018249:EF-HAND 2 ; IPR002048:Calcium-binding EF-hand ; IPR011992:EF-hand-like domain	cytokinesis ; GO:0000910 | inferred from mutant phenotype ; nuclear axial expansion ; GO:0035191 | inferred from mutant phenotype ; ovarian follicle cell development ; GO:0030707 | traceable author statement ; ovarian nurse cell to oocyte transport ; GO:0007300 | traceable author statement ; cellularization ; GO:0007349 | non-traceable author statement ; cytokinesis ; GO:0000910 | non-traceable a…	ATPase activity, coupled ; GO:0042623 | inferred from sequence or structural similarity ; calcium ion binding ; GO:0005509 | non-traceable author statement ; myosin heavy chain binding ; GO:0032036 | inferred from physical interaction with zip ; calcium ion binding ; GO:0005509 | inferred from electronic annotation with InterPro:IPR002048, InterPro:IPR011992	unconventional myosin complex ; GO:0016461 | inferred from sequence or structural similarity with UniProtKB:P19105 ; unconventional myosin complex ; GO:0016461 | non-traceable author statement ; spindle midzone ; GO:0051233 | inferred from direct assay ; cytoplasm ; GO:0005737 | inferred from direct assay ; midbody ; GO:0030496 | inferred from direct assay ; cleavage furrow ; GO:0032154 | inferre…
GB11550-RA	2.58536	0.006	FBgn0038819	cuticular	Cpr92F	Cuticular protein 92F	IPR000618:Insect cuticle protein	-	structural constituent of chitin-based cuticle ; GO:0005214 | inferred from sequence or structural similarity with EMBL:AB017550; protein_id:BAA33195 ; structural constituent of chitin-based cuticle ; GO:0005214 | inferred from sequence or structural similarity with Pfam:PF00379 inferred from sequence or structural similarity with InterPro:IPR000618	-
GB19626-RA	2.57935	5.61371e-07	FBgn0037416		Osi9	Osiris 9	-	imaginal disc-derived wing morphogenesis ; GO:0007476 | inferred from mutant phenotype	molecular_function ; GO:0003674 | no biological data available	integral to plasma membrane ; GO:0005887 | inferred from sequence model
GB30512-RA	2.57911	5.61371e-07	FBgn0003721	muscle	Tm1	Tropomyosin 1	IPR000533:Tropomyosin	pole plasm oskar mRNA localization ; GO:0045451 | inferred from mutant phenotype ; pole plasm oskar mRNA localization ; GO:0045451 | traceable author statement ; muscle contraction ; GO:0006936 | non-traceable author statement ; dendrite morphogenesis ; GO:0048813 | inferred from mutant phenotype ; pole plasm assembly ; GO:0007315 | non-traceable author statement ; dendrite morphogenesis ; GO:004…	actin binding ; GO:0003779 | inferred from sequence or structural similarity ; actin binding ; GO:0003779 | traceable author statement	muscle thin filament tropomyosin ; GO:0005862 | non-traceable author statement ; sarcomere ; GO:0030017 | inferred from direct assay ; filamentous actin ; GO:0031941 | colocalizes_with inferred from direct assay ; investment cone ; GO:0070865 | inferred from direct assay ; sarcoplasmic reticulum ; GO:0016529 | colocalizes_with inferred from direct assay
GB30204-RA	2.52691	5.61371e-07	FBgn0003177		-	-	-	-	-	-
GB13508-RA	2.50895	5.61371e-07	FBgn0021906		RFeSP	Rieske iron-sulfur protein	IPR004192:Ubiquinol cytochrome reductase, transmembrane domain ; IPR006317:Ubiquinol-cytochrome c reductase, iron-sulphur subunit ; IPR014349:Rieske iron-sulphur protein ; IPR017941:Rieske [2Fe-2S] iron-sulphur domain ; IPR005805:Rieske iron-sulphur protein, C-terminal	mitochondrial electron transport, ubiquinol to cytochrome c ; GO:0006122 | inferred from sequence or structural similarity with UniProtKB:P47985	ubiquinol-cytochrome-c reductase activity ; GO:0008121 | inferred from sequence or structural similarity with UniProtKB:P47985 ; 2 iron, 2 sulfur cluster binding ; GO:0051537 | inferred from electronic annotation with InterPro:IPR017941	mitochondrial respiratory chain complex III ; GO:0005750 | inferred from sequence or structural similarity with EMBL:AC007786; protein_id:AAD38242.1 ; mitochondrial respiratory chain complex III ; GO:0005750 | inferred from sequence or structural similarity with UniProtKB:P47985 ; microtubule associated complex ; GO:0005875 | inferred from direct assay ; mitochondrion ; GO:0005739 | inferred from…
GB12454-RA	2.46383	5.61371e-07	FBgn0039484		-	-	-	-	-	-
GB15641-RA	2.43577	0.002	FBgn0037288		CG14661	-	IPR010562:Haemolymph juvenile hormone binding	-	-	-
GB20132-RA	2.4152	0.001	FBgn0030940		CG15040	-	-	-	-	-
GB15657-RA	2.38234	5.61371e-07	FBgn0027495		CG8378	-	IPR001214:SET domain ; IPR002893:Zinc finger, MYND-type ; IPR023114:Elongated TPR repeat-containing domain	negative regulation of gene expression ; GO:0010629 | inferred from sequence or structural similarity with Smyd4	histone deacetylase binding ; GO:0042826 | inferred from sequence or structural similarity with Smyd4 ; zinc ion binding ; GO:0008270 | inferred from electronic annotation with InterPro:IPR002893	nucleus ; GO:0005634 | inferred from direct assay ; cytoplasm ; GO:0005737 | inferred from direct assay
GB12164-RA	2.38034	5.61371e-07	FBgn0050354		CG30354	-	IPR003422:Cytochrome b-c1 complex, subunit 6 ; IPR023184:Ubiquinol-cytochrome C reductase hinge domain	mitochondrial electron transport, ubiquinol to cytochrome c ; GO:0006122 | inferred from electronic annotation with InterPro:IPR003422	ubiquinol-cytochrome-c reductase activity ; GO:0008121 | inferred from sequence or structural similarity with UniProtKB:P99028	mitochondrial respiratory chain complex III ; GO:0005750 | inferred from sequence or structural similarity with UniProtKB:P99028
GB13936-RA	2.37771	0.001	FBgn0038161		CG9269	-	-	biological_process ; GO:0008150 | no biological data available	molecular_function ; GO:0003674 | no biological data available	cellular_component ; GO:0005575 | no biological data available
GB11358-RA	2.37665	0.001	FBgn0005666	muscle	bt	bent	IPR000719:Protein kinase, catalytic domain ; IPR002290:Serine/threonine- / dual-specificity protein kinase, catalytic domain ; IPR003598:Immunoglobulin subtype 2 ; IPR003599:Immunoglobulin subtype ; IPR003961:Fibronectin, type III ; IPR007110:Immunoglobulin-like ; IPR008271:Serine/threonine-protein kinase, active site ; IPR011009:Protein kinase-like domain ; IPR013783:Immunoglobulin-like fold ; I…	protein phosphorylation ; GO:0006468 | non-traceable author statement ; mesoderm development ; GO:0007498 | inferred from expression pattern ; sarcomere organization ; GO:0045214 | inferred from mutant phenotype ; protein phosphorylation ; GO:0006468 | inferred from electronic annotation with InterPro:IPR000719, InterPro:IPR002290, InterPro:IPR008271	protein serine/threonine kinase activity ; GO:0004674 | non-traceable author statement ; myosin light chain kinase activity ; GO:0004687 | non-traceable author statement ; structural constituent of cytoskeleton ; GO:0005200 | inferred from sequence or structural similarity with EMBL:D83390; protein_id:BAA11908 ; structural constituent of muscle ; GO:0008307 | inferred from direct assay ; ATP bind…	cytoplasm ; GO:0005737 | inferred from sequence or structural similarity with WB:unc-22; WP:CE33017 ; Z disc ; GO:0030018 | inferred from direct assay
GB13320-RA	2.34855	0.001	-		-	-	-	-	-	-
GB16568-RA	2.34462	5.61371e-07	FBgn0031830		CoVb	Cytochrome c oxidase subunit Vb	-	mitochondrial electron transport, cytochrome c to oxygen ; GO:0006123 | inferred from sequence or structural similarity with UniProtKB:P10606	cytochrome-c oxidase activity ; GO:0004129 | inferred from sequence or structural similarity with UniProtKB:P00428 ; cytochrome-c oxidase activity ; GO:0004129 | inferred from sequence or structural similarity with UniProtKB:P10606	mitochondrion ; GO:0005739 | inferred from sequence or structural similarity with MGD:Cox5b; MGI:MGI:88475 ; mitochondrial respiratory chain complex IV ; GO:0005751 | inferred from sequence or structural similarity with UniProtKB:P10606 ; lipid particle ; GO:0005811 | inferred from direct assay
GB14193-RA	2.33918	0.002	FBgn0031957	AmelTwld2	TwdlE	TweedleE	IPR004145:Domain of unknown function DUF243	chitin-based cuticle development ; GO:0040003 | inferred from sequence or structural similarity with TwdlF	structural constituent of chitin-based cuticle ; GO:0005214 | inferred from sequence or structural similarity with TwdlF	proteinaceous extracellular matrix ; GO:0005578 | inferred from sequence or structural similarity with TwdlF
GB10009-RA	2.32936	5.61371e-07	FBgn0003884		alphaTub84B	alpha-Tubulin at 84B	IPR000217:Tubulin ; IPR002452:Alpha tubulin ; IPR003008:Tubulin/FtsZ, GTPase domain ; IPR008280:Tubulin/FtsZ, C-terminal ; IPR017975:Tubulin, conserved site ; IPR018316:Tubulin/FtsZ, 2-layer sandwich domain ; IPR023123:Tubulin, C-terminal	mitotic cell cycle spindle assembly checkpoint ; GO:0007094 | inferred from direct assay ; antimicrobial humoral response ; GO:0019730 | inferred from mutant phenotype ; cellular process ; GO:0009987 | inferred from mutant phenotype ; mitotic spindle organization ; GO:0007052 | inferred from mutant phenotype ; microtubule-based movement ; GO:0007018 | inferred from electronic annotation with Inte…	structural constituent of cytoskeleton ; GO:0005200 | inferred from sequence or structural similarity ; GTP binding ; GO:0005525 | non-traceable author statement ; GTP binding ; GO:0005525 | inferred from electronic annotation with InterPro:IPR000217, InterPro:IPR002452, InterPro:IPR008280, InterPro:IPR017975, InterPro:IPR018316 ; structural molecule activity ; GO:0005198 | inferred from electron…	microtubule ; GO:0005874 | inferred from sequence or structural similarity ; microtubule ; GO:0005874 | non-traceable author statement ; tubulin complex ; GO:0045298 | non-traceable author statement ; spindle ; GO:0005819 | inferred from direct assay ; centrosome ; GO:0005813 | inferred from direct assay ; astral microtubule ; GO:0000235 | inferred from direct assay
GB19618-RA	2.31831	5.61371e-07	FBgn0034157		resilin	resilin	IPR000618:Insect cuticle protein	biological_process ; GO:0008150 | no biological data available	structural constituent of chitin-based cuticle ; GO:0005214 | inferred from sequence or structural similarity with Pfam:PF00379 inferred from sequence or structural similarity with InterPro:IPR000618	-
GB18784-RA	2.31009	5.61371e-07	FBgn0032538		CG16885	-	-	-	-	-
GB19481-RA	2.28995	5.61371e-07	FBgn0017566		ND75	NADH:ubiquinone reductase 75kD subunit precursor	IPR000283:NADH:ubiquinone oxidoreductase, 75kDa subunit, conserved site ; IPR001041:2Fe-2S ferredoxin-type domain ; IPR006656:Molybdopterin oxidoreductase ; IPR010228:NADH:ubiquinone oxidoreductase, subunit G ; IPR012675:Beta-grasp domain ; IPR015405:NADH-quinone oxidoreductase, chain G, C-terminal ; IPR019574:NADH:ubiquinone oxidoreductase, subunit G, iron-sulphur binding	ATP synthesis coupled electron transport ; GO:0042773 | inferred from electronic annotation with InterPro:IPR000283	NADH dehydrogenase (ubiquinone) activity ; GO:0008137 | inferred from sequence or structural similarity with UniProtKB:P15690 ; NADH dehydrogenase activity ; GO:0003954 | inferred from sequence or structural similarity with UniProtKB:P28331 ; NADH dehydrogenase (ubiquinone) activity ; GO:0008137 | contributes_to inferred from sequence or structural similarity with HGNC_gene:NDUFS1; HGNC:7707 ; ir…	mitochondrial respiratory chain complex I ; GO:0005747 | inferred from sequence or structural similarity with UniProtKB:P15690 ; mitochondrial respiratory chain complex I ; GO:0005747 | inferred from sequence or structural similarity with UniProtKB:P28331 ; mitochondrion ; GO:0005739 | inferred from sequence or structural similarity with HGNC_gene:NDUFS1; HGNC:7707
GB14455-RA	2.26268	5.61371e-07	-		-	-	-	-	-	-
GB19561-RA	2.25247	0.001	FBgn0036780		CG7330	-	-	-	-	-
GB17626-RA	2.23089	5.61371e-07	FBgn0036762		CG7430	-	IPR001327:Pyridine nucleotide-disulphide oxidoreductase, NAD-binding domain ; IPR004099:Pyridine nucleotide-disulphide oxidoreductase, dimerisation ; IPR006258:Dihydrolipoamide dehydrogenase ; IPR012999:Pyridine nucleotide-disulphide oxidoreductase, class I, active site ; IPR013027:FAD-dependent pyridine nucleotide-disulphide oxidoreductase ; IPR023753:Pyridine nucleotide-disulphide oxidoreductas…	glycine catabolic process ; GO:0006546 | inferred from sequence or structural similarity with UniProtKB:P09622 ; lipoamide metabolic process ; GO:0006748 | inferred from sequence or structural similarity with UniProtKB:P09622 ; tricarboxylic acid cycle ; GO:0006099 | inferred from sequence or structural similarity with UniProtKB:P09622 ; cell redox homeostasis ; GO:0045454 | inferred from electro…	dihydrolipoyl dehydrogenase activity ; GO:0004148 | inferred from sequence or structural similarity with UniProtKB:P09622 ; flavin adenine dinucleotide binding ; GO:0050660 | inferred from electronic annotation with InterPro:IPR001327, InterPro:IPR004099, InterPro:IPR006258, InterPro:IPR016156	lipid particle ; GO:0005811 | inferred from direct assay ; mitochondrial alpha-ketoglutarate dehydrogenase complex ; GO:0005947 | inferred from sequence or structural similarity with UniProtKB:P09622 ; glycine cleavage complex ; GO:0005960 | inferred from sequence or structural similarity with UniProtKB:P09622
GB20015-RA	2.22811	0.001	FBgn0033869	cuticular	Cpr50Cb	Cuticular protein 50Cb	IPR000618:Insect cuticle protein	-	structural constituent of chitin-based cuticle ; GO:0005214 | inferred from sequence or structural similarity with UniProtKB:P45583 ; structural constituent of chitin-based cuticle ; GO:0005214 | inferred from sequence or structural similarity with Pfam:PF00379 inferred from sequence or structural similarity with InterPro:IPR000618	-
GB12811-RA	2.18971	0.002	FBgn0003065	cuticular	CG2150	-	-	-	-	-
GB11615-RA	2.18814	5.61371e-07	FBgn0034688		CG11474	-	IPR002791:Domain of unknown function DUF89	biological_process ; GO:0008150 | no biological data available	molecular_function ; GO:0003674 | no biological data available	cellular_component ; GO:0005575 | no biological data available
GB15784-RA	2.18393	0.001	FBgn0038420		CG10311	-	-	-	-	-
GB17347-RA	2.18027	0.025	FBgn0031629		Clect27	C-type lectin 27kD	IPR001304:C-type lectin ; IPR018378:C-type lectin, conserved site ; IPR016186:C-type lectin-like ; IPR016187:C-type lectin fold	-	binding ; GO:0005488 | inferred from electronic annotation with InterPro:IPR001304, InterPro:IPR016186, InterPro:IPR016187 ; carbohydrate binding ; GO:0030246 | inferred from electronic annotation with InterPro:IPR001304 ; carbohydrate binding ; GO:0030246 | inferred from sequence or structural similarity with Lectin-galC1	-
GB12526-RA	2.1715	5.61371e-07	FBgn0022160		Gpo-1	Glycerophosphate oxidase-1	IPR018247:EF-Hand 1, calcium-binding site ; IPR018249:EF-HAND 2 ; IPR000447:FAD-dependent glycerol-3-phosphate dehydrogenase ; IPR002048:Calcium-binding EF-hand ; IPR006076:FAD dependent oxidoreductase ; IPR011992:EF-hand-like domain	glycerol metabolic process ; GO:0006071 | inferred from sequence or structural similarity with UniProtKB:P43304 ; glycerophosphate shuttle ; GO:0006127 | inferred from mutant phenotype ; flight behavior ; GO:0007629 | inferred from mutant phenotype ; neurogenesis ; GO:0022008 | inferred from mutant phenotype ; glycerol-3-phosphate metabolic process ; GO:0006072 | inferred from electronic annotati…	glycerol-3-phosphate dehydrogenase activity ; GO:0004368 | inferred from sequence or structural similarity with UniProtKB:P35571 ; glycerol-3-phosphate dehydrogenase activity ; GO:0004368 | inferred from sequence or structural similarity with UniProtKB:P43304 ; glycerol-3-phosphate dehydrogenase activity ; GO:0004368 | inferred from mutant phenotype ; calcium ion binding ; GO:0005509 | inferred f…	lipid particle ; GO:0005811 | inferred from direct assay ; mitochondrion ; GO:0005739 | inferred from sequence or structural similarity with UniProtKB:P35571 ; mitochondrion ; GO:0005739 | inferred from sequence or structural similarity with UniProtKB:P43304 ; mitochondrion ; GO:0005739 | inferred by curator from GO:0004368|GO:0006127 ; mitochondrial inner membrane ; GO:0005743 | inferred from di…
GB13489-RA	2.15992	5.61371e-07	FBgn0050371		CG30371	-	IPR000859:CUB ; IPR001254:Peptidase S1/S6, chymotrypsin/Hap ; IPR001314:Peptidase S1A, chymotrypsin-type ; IPR009003:Peptidase cysteine/serine, trypsin-like ; IPR018114:Peptidase S1/S6, chymotrypsin/Hap, active site	proteolysis ; GO:0006508 | non-traceable author statement ; proteolysis ; GO:0006508 | inferred from electronic annotation with InterPro:IPR001254, InterPro:IPR001314, InterPro:IPR018114	serine-type endopeptidase activity ; GO:0004252 | non-traceable author statement ; serine-type endopeptidase activity ; GO:0004252 | inferred from electronic annotation with InterPro:IPR001254, InterPro:IPR001314, InterPro:IPR018114	-
GB30333-RA	2.15471	5.61371e-07	FBgn0050045	AmelCPR17	Cpr49Aa	Cuticular protein 49Aa	IPR000618:Insect cuticle protein	-	structural constituent of chitin-based cuticle ; GO:0005214 | inferred from sequence or structural similarity with Pfam:PF00379 inferred from sequence or structural similarity with InterPro:IPR000618	-
GB19237-RA	2.15441	0.001	FBgn0054036		-	-	-	-	-	-
GB17693-RA	2.14203	5.61371e-07	FBgn0003514	muscle	sqh	spaghetti squash	IPR018247:EF-Hand 1, calcium-binding site ; IPR018249:EF-HAND 2 ; IPR002048:Calcium-binding EF-hand ; IPR011992:EF-hand-like domain	cytokinesis ; GO:0000910 | inferred from mutant phenotype ; nuclear axial expansion ; GO:0035191 | inferred from mutant phenotype ; ovarian follicle cell development ; GO:0030707 | traceable author statement ; ovarian nurse cell to oocyte transport ; GO:0007300 | traceable author statement ; cellularization ; GO:0007349 | non-traceable author statement ; cytokinesis ; GO:0000910 | non-traceable a…	ATPase activity, coupled ; GO:0042623 | inferred from sequence or structural similarity ; calcium ion binding ; GO:0005509 | non-traceable author statement ; myosin heavy chain binding ; GO:0032036 | inferred from physical interaction with zip ; calcium ion binding ; GO:0005509 | inferred from electronic annotation with InterPro:IPR002048, InterPro:IPR011992	unconventional myosin complex ; GO:0016461 | inferred from sequence or structural similarity with UniProtKB:P19105 ; unconventional myosin complex ; GO:0016461 | non-traceable author statement ; spindle midzone ; GO:0051233 | inferred from direct assay ; cytoplasm ; GO:0005737 | inferred from direct assay ; midbody ; GO:0030496 | inferred from direct assay ; cleavage furrow ; GO:0032154 | inferre…
GB14642-RA	2.1384	5.61371e-07	FBgn0003432	muscle	sls	-	-	myoblast fusion; mitotic chromosome condensation; locomotion; skeletal muscle tissue development; sarcomere organization; regulation of hemocyte proliferation; muscle attachment; sister chromatid cohesion; mesoderm development.	actin binding; structural constituent of muscle	-
GB16909-RA	2.12953	5.61371e-07	FBgn0013988	muscle	Strn-Mlck	Stretchin-Mlck	IPR000719:Protein kinase, catalytic domain ; IPR002290:Serine/threonine- / dual-specificity protein kinase, catalytic domain ; IPR003598:Immunoglobulin subtype 2 ; IPR003599:Immunoglobulin subtype ; IPR003961:Fibronectin, type III ; IPR007110:Immunoglobulin-like ; IPR008271:Serine/threonine-protein kinase, active site ; IPR011009:Protein kinase-like domain ; IPR013783:Immunoglobulin-like fold ; I…	protein phosphorylation ; GO:0006468 | inferred from sequence or structural similarity ; protein phosphorylation ; GO:0006468 | non-traceable author statement ; protein phosphorylation ; GO:0006468 | inferred from electronic annotation with InterPro:IPR000719, InterPro:IPR002290, InterPro:IPR008271	myosin light chain kinase activity ; GO:0004687 | inferred from direct assay AND inferred from sequence or structural similarity ; protein serine/threonine kinase activity ; GO:0004674 | non-traceable author statement ; calmodulin-dependent protein kinase activity ; GO:0004683 | inferred from direct assay ; myosin light chain kinase activity ; GO:0004687 | inferred from sequence or structural sim…	microtubule associated complex ; GO:0005875 | inferred from direct assay
GB20076-RA	2.12689	5.61371e-07	FBgn0033109	muscle	coro	coro	IPR001680:WD40 repeat ; IPR017986:WD40-repeat-containing domain ; IPR015943:WD40/YVTN repeat-like-containing domain ; IPR015505:Coronin ; IPR015048:Domain of unknown function DUF1899 ; IPR015049:Domain of unknown function DUF1900 ; IPR019775:WD40 repeat, conserved site	adult somatic muscle development ; GO:0007527 | inferred from mutant phenotype	actin binding ; GO:0003779 | inferred from sequence or structural similarity with UniProtKB:P31146	actin cytoskeleton ; GO:0015629 | non-traceable author statement ; mitotic spindle ; GO:0072686 | inferred from direct assay
GB17614-RA	2.12188	5.61371e-07	FBgn0040773		CoVIIc	Cytochrome c oxidase subunit VIIc	IPR004202:Cytochrome c oxidase subunit VIIc ; IPR023284:Cytochrome c oxidase, subunit VIIc domain	mitochondrial electron transport, cytochrome c to oxygen ; GO:0006123 | non-traceable author statement	cytochrome-c oxidase activity ; GO:0004129 | inferred from sequence or structural similarity with UniProtKB:P15954	mitochondrial respiratory chain complex IV ; GO:0005751 | inferred from sequence or structural similarity with UniProtKB:P15954
GB13073-RA	2.11049	5.61371e-07	FBgn0037891		CG5214	-	IPR000089:Biotin/lipoyl attachment ; IPR001078:2-oxoacid dehydrogenase acyltransferase, catalytic domain ; IPR003016:2-oxo acid dehydrogenase, lipoyl-binding site ; IPR006255:Dihydrolipoamide succinyltransferase ; IPR011053:Single hybrid motif ; IPR023213:Chloramphenicol acetyltransferase-like domain	tricarboxylic acid cycle ; GO:0006099 | inferred from sequence or structural similarity with UniProtKB:P36957	dihydrolipoyllysine-residue succinyltransferase activity ; GO:0004149 | inferred from sequence or structural similarity with UniProtKB:Q01205 ; dihydrolipoyllysine-residue succinyltransferase activity ; GO:0004149 | inferred from sequence or structural similarity with UniProtKB:P36957	mitochondrial oxoglutarate dehydrogenase complex ; GO:0009353 | inferred from sequence or structural similarity with UniProtKB:Q01205 ; mitochondrial oxoglutarate dehydrogenase complex ; GO:0009353 | inferred from sequence or structural similarity with UniProtKB:P36957 ; lipid particle ; GO:0005811 | inferred from direct assay ; microtubule associated complex ; GO:0005875 | inferred from direct a…
GB17755-RA	2.11018	0.001	FBgn0013674		mt:CoI	mitochondrial Cytochrome c oxidase subunit I	IPR000883:Cytochrome c oxidase, subunit I ; IPR023615:Cytochrome c oxidase, subunit I, copper-binding site ; IPR023616:Cytochrome c oxidase, subunit I domain	sleep ; GO:0030431 | traceable author statement ; mitochondrial electron transport, cytochrome c to oxygen ; GO:0006123 | non-traceable author statement ; aerobic respiration ; GO:0009060 | inferred from electronic annotation with InterPro:IPR000883	cytochrome-c oxidase activity ; GO:0004129 | non-traceable author statement ; electron carrier activity ; GO:0009055 | inferred from electronic annotation with InterPro:IPR000883 ; heme binding ; GO:0020037 | inferred from electronic annotation with InterPro:IPR000883 ; cytochrome-c oxidase activity ; GO:0004129 | inferred from electronic annotation with InterPro:IPR000883, InterPro:IPR023615, In…	mitochondrion ; GO:0005739 | non-traceable author statement ; mitochondrial respiratory chain complex IV ; GO:0005751 | non-traceable author statement ; mitochondrial inner membrane ; GO:0005743 | non-traceable author statement ; integral to membrane ; GO:0016021 | inferred from electronic annotation with InterPro:IPR000883
GB12875-RA	2.09172	5.61371e-07	FBgn0037873		SdhC	Succinate dehydrogenase C	IPR000701:Succinate dehydrogenase/Fumarate reductase, transmembrane subunit ; IPR018495:Succinate dehydrogenase, cytochrome b subunit, conserved site ; IPR014314:Succinate dehydrogenase, cytochrome b556 subunit ; IPR014361:Succinate dehydrogenase, cytochrome b560 subunit	mitochondrial electron transport, succinate to ubiquinone ; GO:0006121 | inferred from sequence or structural similarity with NCBI_gi:4506863 ; succinate metabolic process ; GO:0006105 | inferred from sequence or structural similarity with NCBI_gi:4506863 ; tricarboxylic acid cycle ; GO:0006099 | inferred from sequence or structural similarity with NCBI_gi:4506863 ; tricarboxylic acid cycle ; GO:…	succinate dehydrogenase activity ; GO:0000104 | inferred from sequence or structural similarity with NCBI_gi:4506863 ; succinate dehydrogenase (ubiquinone) activity ; GO:0008177 | inferred from sequence or structural similarity with UniProtKB:Q99643 ; electron carrier activity ; GO:0009055 | inferred from electronic annotation with InterPro:IPR018495	mitochondrial respiratory chain complex II ; GO:0005749 | inferred from sequence or structural similarity with NCBI_gi:4506863 ; mitochondrial respiratory chain complex II ; GO:0005749 | inferred from sequence or structural similarity with UniProtKB:Q99643
GB17255-RA	2.08621	5.61371e-07	FBgn0028342		l(1)G0230	lethal (1) G0230	IPR001469:ATPase, F1 complex, delta/epsilon subunit ; IPR020546:ATPase, F1 complex, delta/epsilon subunit, N-terminal	proton transport ; GO:0015992 | inferred from sequence or structural similarity with UniProtKB:P30049 ; ATP synthesis coupled proton transport ; GO:0015986 | inferred from electronic annotation with InterPro:IPR001469, InterPro:IPR020546	hydrogen-exporting ATPase activity, phosphorylative mechanism ; GO:0008553 | inferred from sequence or structural similarity with UniProtKB:P35434 ; hydrogen-exporting ATPase activity, phosphorylative mechanism ; GO:0008553 | inferred from sequence or structural similarity with UniProtKB:P30049 ; proton-transporting ATPase activity, rotational mechanism ; GO:0046961 | inferred from electronic ann…	lipid particle ; GO:0005811 | inferred from direct assay ; mitochondrial proton-transporting ATP synthase complex, catalytic core F(1) ; GO:0000275 | inferred from sequence or structural similarity with UniProtKB:P30049 ; mitochondrion ; GO:0005739 | inferred from direct assay
GB16215-RA	2.07917	5.61371e-07	FBgn0002772	muscle	Mlc1	Myosin alkali light chain 1	IPR018249:EF-HAND 2 ; IPR011992:EF-hand-like domain	muscle contraction ; GO:0006936 | non-traceable author statement ; mesoderm development ; GO:0007498 | inferred from expression pattern	microfilament motor activity ; GO:0000146 | non-traceable author statement ; ATPase activity, coupled ; GO:0042623 | inferred from sequence or structural similarity ; calcium ion binding ; GO:0005509 | NOT non-traceable author statement ; calcium ion binding ; GO:0005509 | inferred from electronic annotation with InterPro:IPR011992	muscle myosin complex ; GO:0005859 | inferred from direct assay ; muscle myosin complex ; GO:0005859 | non-traceable author statement ; myosin complex ; GO:0016459 | inferred from sequence or structural similarity
GB20012-RA	2.07198	5.61371e-07	FBgn0032833		CoIV	Cytochrome c oxidase subunit IV	IPR004203:Cytochrome c oxidase subunit IV family ; IPR013288:Cytochrome c oxidase subunit IV	mitochondrial electron transport, cytochrome c to oxygen ; GO:0006123 | inferred from sequence or structural similarity with UniProtKB:P13073 ; Golgi organization ; GO:0007030 | inferred from mutant phenotype ; cell proliferation ; GO:0008283 | inferred from mutant phenotype ; mitotic cell cycle ; GO:0000278 | inferred from mutant phenotype	cytochrome-c oxidase activity ; GO:0004129 | inferred from sequence or structural similarity with UniProtKB:Q9I8U0 ; cytochrome-c oxidase activity ; GO:0004129 | inferred from sequence or structural similarity with UniProtKB:P13073	mitochondrion ; GO:0005739 | inferred from sequence or structural similarity with MGD:Cox4; MGI:MGI:88473 ; mitochondrial respiratory chain complex IV ; GO:0005751 | inferred from sequence or structural similarity with UniProtKB:P13073 ; lipid particle ; GO:0005811 | inferred from direct assay ; mitochondrion ; GO:0005739 | inferred from direct assay
GB15288-RA	2.0619	5.61371e-07	FBgn0052694		CG32694	-	-	-	-	lipid particle ; GO:0005811 | inferred from direct assay
GB17587-RA	2.04138	5.61371e-07	FBgn0033710		CG17739	-	IPR000884:Thrombospondin, type 1 repeat ; IPR002223:Proteinase inhibitor I2, Kunitz metazoa ; IPR002861:Reeler domain ; IPR009465:Spondin, N-terminal	-	serine-type endopeptidase inhibitor activity ; GO:0004867 | inferred from electronic annotation with InterPro:IPR002223	extracellular region ; GO:0005576 | inferred from sequence or structural similarity with EMBL:AF149302; protein_id:AAD41495.1
GB19850-RA	2.03336	0.003	FBgn0010218		-	-	-	-	-	-
GB17849-RA	2.02344	0.003	FBgn0045862		btz	barentsz	IPR018545:Btz domain	bicoid mRNA localization ; GO:0045450 | NOT inferred from mutant phenotype ; oocyte microtubule cytoskeleton polarization ; GO:0008103 | NOT inferred from mutant phenotype ; pole plasm oskar mRNA localization ; GO:0045451 | inferred from mutant phenotype ; pole plasm protein localization ; GO:0007318 | inferred from mutant phenotype ; pole plasm oskar mRNA localization ; GO:0045451 | traceable au…	translation initiation factor binding ; GO:0031369 | inferred from physical interaction with eIF4AIII	cytoplasm ; GO:0005737 | inferred from direct assay ; nuclear envelope ; GO:0005635 | inferred from direct assay ; exon-exon junction complex ; GO:0035145 | colocalizes_with inferred from direct assay
GB18242-RA	2.02184	5.61371e-07	FBgn0001205		-	-	-	-	-	-
GB30195-RA	2.00871	0.002	FBgn0029876		-	-	-	-	-	-
GB10683-RA	1.99906	5.61371e-07	FBgn0033603	AmelCPR25	Cpr47Ef	Cuticular protein 47Ef	-	-	structural constituent of chitin-based larval cuticle ; GO:0008010 | inferred from sequence or structural similarity with UniProtKB:O02387 ; structural constituent of chitin-based cuticle ; GO:0005214 | inferred from sequence or structural similarity with Pfam:PF00379 inferred from sequence or structural similarity with InterPro:IPR000618	-
GB15916-RA	1.94968	5.61371e-07	FBgn0020907	muscle	Scp2	Sarcoplasmic calcium-binding protein 2	IPR018247:EF-Hand 1, calcium-binding site ; IPR018249:EF-HAND 2 ; IPR002048:Calcium-binding EF-hand ; IPR011992:EF-hand-like domain	-	calcium ion binding ; GO:0005509 | non-traceable author statement ; GTPase activity ; GO:0003924 | inferred from direct assay ; GTPase activity ; GO:0003924 | inferred from sequence or structural similarity with UniProtKB:O76730 ; calcium ion binding ; GO:0005509 | inferred from sequence or structural similarity with UniProtKB:O76730	sarcoplasmic reticulum ; GO:0016529 | inferred from sequence or structural similarity with UniProtKB:O76730
GB10498-RA	1.94355	0.019	FBgn0033520		Prx2540-1	Peroxiredoxin 2540-1	IPR000866:Alkyl hydroperoxide reductase subunit C/ Thiol specific antioxidant ; IPR012336:Thioredoxin-like fold ; IPR019479:Peroxiredoxin, C-terminal ; IPR024706:Peroxiredoxin, AhpC-type	hydrogen peroxide catabolic process ; GO:0042744 | inferred from direct assay ; oxidation-reduction process ; GO:0055114 | inferred from electronic annotation with InterPro:IPR000866, InterPro:IPR019479	antioxidant activity ; GO:0016209 | non-traceable author statement ; peroxidase activity ; GO:0004601 | non-traceable author statement ; antioxidant activity ; GO:0016209 | inferred from sequence or structural similarity with UniProtKB:O77834 ; glutathione peroxidase activity ; GO:0004602 | inferred from sequence or structural similarity with UniProtKB:O77834 ; thioredoxin peroxidase activity ; G…	cytosol ; GO:0005829 | inferred from direct assay
GB12303-RA	1.92743	0.001	FBgn0026059	muscle	Mhcl	Myosin heavy chain-like	IPR000048:IQ motif, EF-hand binding site ; IPR001478:PDZ domain ; IPR001609:Myosin head, motor domain ; IPR002928:Myosin tail	-	ATPase activity, coupled ; GO:0042623 | inferred from sequence or structural similarity ; ATP binding ; GO:0005524 | inferred from electronic annotation with InterPro:IPR001609 ; motor activity ; GO:0003774 | inferred from electronic annotation with InterPro:IPR001609, InterPro:IPR002928	myosin complex ; GO:0016459 | inferred from sequence or structural similarity ; myosin complex ; GO:0016459 | inferred from sequence or structural similarity with EMBL:D86970; protein_id:BAA13206
GB19422-RA	1.91936	5.61371e-07	FBgn0027291		l(1)G0156	lethal (1) G0156	IPR001804:Isocitrate/isopropylmalate dehydrogenase ; IPR004434:Isocitrate dehydrogenase NAD-dependent ; IPR019818:Isocitrate/isopropylmalate dehydrogenase, conserved site ; IPR024084:Isopropylmalate dehydrogenase-like domain	tricarboxylic acid cycle ; GO:0006099 | inferred from sequence or structural similarity with UniProtKB:P50213 ; tricarboxylic acid cycle ; GO:0006099 | inferred from sequence or structural similarity with UniProtKB:P56471	isocitrate dehydrogenase (NAD+) activity ; GO:0004449 | inferred from sequence or structural similarity with SGD_LOCUS:IDH2; SGD:S0005662 ; isocitrate dehydrogenase (NAD+) activity ; GO:0004449 | inferred from sequence or structural similarity with UniProtKB:P50213 ; isocitrate dehydrogenase (NAD+) activity ; GO:0004449 | inferred from sequence or structural similarity with UniProtKB:P56471 ; NAD…	lipid particle ; GO:0005811 | inferred from direct assay ; mitochondrial matrix ; GO:0005759 | inferred from sequence or structural similarity with SGD_LOCUS:IDH2; SGD:S0005662 ; mitochondrion ; GO:0005739 | inferred from sequence or structural similarity with UniProtKB:P50213 ; mitochondrion ; GO:0005739 | inferred from sequence or structural similarity with UniProtKB:P56471 ; microtubule associ…
GB16751-RA	1.90755	0.001	FBgn0010612		l(2)06225	lethal (2) 06225	IPR006808:ATPase, F0 complex, subunit G, mitochondrial ; IPR016702:Mitochondrial ATP synthase subunit g, animal	proton transport ; GO:0015992 | inferred from sequence or structural similarity with UniProtKB:O75964 ; ATP synthesis coupled proton transport ; GO:0015986 | inferred from electronic annotation with InterPro:IPR006808	hydrogen-exporting ATPase activity, phosphorylative mechanism ; GO:0008553 | inferred from sequence or structural similarity with UniProtKB:Q28852 ; hydrogen-exporting ATPase activity, phosphorylative mechanism ; GO:0008553 | inferred from sequence or structural similarity with UniProtKB:O75964	lipid particle ; GO:0005811 | inferred from direct assay ; mitochondrial proton-transporting ATP synthase complex, coupling factor F(o) ; GO:0000276 | inferred from sequence or structural similarity with UniProtKB:O75964
GB18960-RA	1.90734	5.61371e-07	FBgn0038922		CG6439	-	IPR001804:Isocitrate/isopropylmalate dehydrogenase ; IPR004434:Isocitrate dehydrogenase NAD-dependent ; IPR024084:Isopropylmalate dehydrogenase-like domain	tricarboxylic acid cycle ; GO:0006099 | inferred from sequence or structural similarity with UniProtKB:O43837	isocitrate dehydrogenase (NAD+) activity ; GO:0004449 | inferred from sequence or structural similarity with EMBL:AF090321 ; isocitrate dehydrogenase (NAD+) activity ; GO:0004449 | inferred from sequence or structural similarity with UniProtKB:O43837 ; NAD binding ; GO:0051287 | inferred from electronic annotation with InterPro:IPR001804 ; magnesium ion binding ; GO:0000287 | inferred from electr…	mitochondrion ; GO:0005739 | inferred from sequence or structural similarity with EMBL:AF090321 ; mitochondrion ; GO:0005739 | inferred from sequence or structural similarity with UniProtKB:O43837 ; microtubule associated complex ; GO:0005875 | inferred from direct assay
GB10474-RA	1.90329	5.61371e-07	FBgn0031505		CG12400	-	IPR009423:NADH:ubiquinone oxidoreductase, subunit b14.5b	mitochondrial electron transport, NADH to ubiquinone ; GO:0006120 | inferred from sequence or structural similarity with UniProtKB:O95298	NADH dehydrogenase (ubiquinone) activity ; GO:0008137 | inferred from sequence or structural similarity with EMBL:AF070652 ; NADH dehydrogenase activity ; GO:0003954 | inferred from sequence or structural similarity with UniProtKB:O95298	mitochondrial respiratory chain complex I ; GO:0005747 | inferred from sequence or structural similarity with EMBL:AF070652 ; mitochondrial respiratory chain complex I ; GO:0005747 | inferred from sequence or structural similarity with UniProtKB:O95298
GB19004-RA	1.89895	5.61371e-07	FBgn0036642		-	-	-	-	-	-
GB16917-RA	1.89695	5.61371e-07	FBgn0031021		CG12203	-	IPR006885:NADH dehydrogenase ubiquinone Fe-S protein 4, mitochondrial	electron transport chain ; GO:0022900 | inferred from electronic annotation with InterPro:IPR006885	NADH dehydrogenase (ubiquinone) activity ; GO:0008137 | inferred from sequence or structural similarity with UniProtKB:Q02375 ; NADH dehydrogenase (ubiquinone) activity ; GO:0008137 | inferred from sequence or structural similarity with UniProtKB:O43181	mitochondrial respiratory chain complex I ; GO:0005747 | inferred from sequence or structural similarity with UniProtKB:Q02375 ; mitochondrial respiratory chain complex I ; GO:0005747 | inferred from sequence or structural similarity with UniProtKB:O43181
GB30202-RA	1.89053	0.007	FBgn0051496	apd-1	CG31496	-	-	-	-	-
GB12841-RA	1.87446	5.61371e-07	FBgn0036728		CG7580	-	IPR004205:Cytochrome b-c1 complex subunit 8	mitochondrial electron transport, ubiquinol to cytochrome c ; GO:0006122 | inferred from sequence or structural similarity with UniProtKB:O14949	ubiquinol-cytochrome-c reductase activity ; GO:0008121 | inferred from sequence or structural similarity with UniProtKB:P13271 ; ubiquinol-cytochrome-c reductase activity ; GO:0008121 | inferred from sequence or structural similarity with UniProtKB:O14949 ; ubiquinone binding ; GO:0048039 | inferred from sequence or structural similarity with UniProtKB:O14949	mitochondrial respiratory chain complex III ; GO:0005750 | inferred from sequence or structural similarity with UniProtKB:P13271 ; mitochondrial respiratory chain complex III ; GO:0005750 | inferred from sequence or structural similarity with UniProtKB:O14949 ; lipid particle ; GO:0005811 | inferred from direct assay
GB10444-RA	1.8626	5.61371e-07	-		-	-	-	-	-	-
GB11596-RA	1.85315	0.023	FBgn0043044		-	-	-	-	-	-
GB19735-RA	1.85122	0.005	FBgn0031381		Npc2a	Niemann-Pick type C-2a	IPR003172:MD-2-related lipid-recognition ; IPR014756:Immunoglobulin E-set	sterol homeostasis ; GO:0055092 | inferred from mutant phenotype ; sterol transport ; GO:0015918 | inferred from mutant phenotype ; ecdysteroid biosynthetic process ; GO:0045456 | inferred from genetic interaction with Npc2b	sterol binding ; GO:0032934 | inferred from sequence or structural similarity with HGNC_gene:NPC2; HGNC:14537	extracellular region ; GO:0005576 | non-traceable author statement
GB12402-RA	1.85001	5.61371e-07	FBgn0033162		CG1707	-	IPR004360:Glyoxalase/fosfomycin resistance/dioxygenase domain ; IPR004361:Glyoxalase I ; IPR018146:Glyoxalase I, conserved site	-	lactoylglutathione lyase activity ; GO:0004462 | inferred from sequence or structural similarity with UniProtKB:Q09751 ; metal ion binding ; GO:0046872 | inferred from electronic annotation with InterPro:IPR004361, InterPro:IPR018146	-
GB10916-RA	1.84442	5.61371e-07	FBgn0032511		CG9306	-	-	mitochondrial electron transport, NADH to ubiquinone ; GO:0006120 | inferred from sequence or structural similarity with UniProtKB:Q9Y6M9	NADH dehydrogenase (ubiquinone) activity ; GO:0008137 | inferred from sequence or structural similarity with UniProtKB:Q02369 ; NADH dehydrogenase activity ; GO:0003954 | inferred from sequence or structural similarity with UniProtKB:Q9Y6M9	mitochondrial respiratory chain complex I ; GO:0005747 | inferred from sequence or structural similarity with UniProtKB:Q02369 ; mitochondrial respiratory chain complex I ; GO:0005747 | inferred from sequence or structural similarity with UniProtKB:Q9Y6M9
GB16129-RA	1.8412	5.61371e-07	FBgn0039112		CG10219	-	IPR007992:Cytochrome b, succinate dehydrogenase small subunit, CybS	tricarboxylic acid cycle ; GO:0006099 | inferred from sequence or structural similarity with UniProtKB:O14521 ; mitochondrial electron transport, succinate to ubiquinone ; GO:0006121 | inferred from electronic annotation with InterPro:IPR007992	succinate dehydrogenase (ubiquinone) activity ; GO:0008177 | inferred from sequence or structural similarity with UniProtKB:O14521 ; succinate dehydrogenase activity ; GO:0000104 | inferred from sequence or structural similarity with UniProtKB:O14521 ; heme binding ; GO:0020037 | inferred from electronic annotation with InterPro:IPR007992	mitochondrial respiratory chain complex II ; GO:0005749 | inferred from sequence or structural similarity with UniProtKB:O14521 ; mitochondrial inner membrane ; GO:0005743 | inferred from sequence or structural similarity with UniProtKB:O14521 ; integral to membrane ; GO:0016021 | inferred from electronic annotation with InterPro:IPR007992
GB30329-RA	1.83175	0.002	FBgn0002741	muscle	Mhc	-	-	adult somatic; skeletal muscle myosin thick filament assembly; locomotion; muscle contraction; myofibril assembly; muscle organ development; muscle cell differentiation; flight; epithelial cell migration, open tracheal system.	actin-dependent ATPase activity; protein homodimerization activity; structural constituent of muscle	-
GB13349-RA	1.82568	0.008	FBgn0036391		CG17364	-	-	microtubule-based process ; GO:0007017 | inferred from electronic annotation with InterPro:IPR017975	GTP binding ; GO:0005525 | inferred from electronic annotation with InterPro:IPR017975	microtubule ; GO:0005874 | inferred from electronic annotation with InterPro:IPR017975
GB19787-RA	1.81462	0.006	FBgn0053003		CG33003	-	-	biological_process ; GO:0008150 | no biological data available	molecular_function ; GO:0003674 | no biological data available	cellular_component ; GO:0005575 | no biological data available
GB10859-RA	1.80869	5.61371e-07	FBgn0039669		CG2014	-	IPR006137:NADH:ubiquinone oxidoreductase-like, 20kDa subunit ; IPR006138:NADH-ubiquinone oxidoreductase, 20 Kd subunit ; IPR014406:[NiFe]-hydrogenase-3-type complex, small subunit/NADH:quinone oxidoreductase, subunit NuoB	mitochondrial electron transport, NADH to ubiquinone ; GO:0006120 | inferred from sequence or structural similarity with UniProtKB:O75251	NADH dehydrogenase (ubiquinone) activity ; GO:0008137 | inferred from sequence or structural similarity with UniProtKB:P42026 ; NADH dehydrogenase activity ; GO:0003954 | inferred from sequence or structural similarity with UniProtKB:P42026 ; NADH dehydrogenase activity ; GO:0003954 | inferred from sequence or structural similarity with UniProtKB:O75251 ; 4 iron, 4 sulfur cluster binding ; GO:005…	mitochondrial respiratory chain complex I ; GO:0005747 | inferred from sequence or structural similarity with UniProtKB:P42026 ; mitochondrial respiratory chain complex I ; GO:0005747 | inferred from sequence or structural similarity with UniProtKB:O75251
GB14832-RA	1.80013	5.61371e-07	FBgn0014028		SdhB	Succinate dehydrogenase B	IPR025192:Succinate dehydogenase/fumarate reductase N-terminal ; IPR001041:2Fe-2S ferredoxin-type domain ; IPR004489:Succinate dehydrogenase/fumarate reductase iron-sulphur protein ; IPR006058:2Fe-2S ferredoxin, iron-sulphur binding site ; IPR009051:Alpha-helical ferredoxin ; IPR012285:Fumarate reductase, C-terminal ; IPR012675:Beta-grasp domain ; IPR017896:4Fe-4S ferredoxin-type, iron-sulpur bin…	tricarboxylic acid cycle ; GO:0006099 | non-traceable author statement ; tricarboxylic acid cycle ; GO:0006099 | inferred from sequence or structural similarity with UniProtKB:P21912 ; mitochondrial electron transport, succinate to ubiquinone ; GO:0006121 | inferred from direct assay	succinate dehydrogenase (ubiquinone) activity ; GO:0008177 | inferred from sequence or structural similarity with SGD_LOCUS:SDH2; SGD:S0003964 ; succinate dehydrogenase (ubiquinone) activity ; GO:0008177 | non-traceable author statement ; succinate dehydrogenase (ubiquinone) activity ; GO:0008177 | inferred from sequence or structural similarity with UniProtKB:P21912 ; electron carrier activity ;…	mitochondrial respiratory chain complex II ; GO:0005749 | inferred from sequence or structural similarity with SGD_LOCUS:SDH2; SGD:S0003964 ; mitochondrial respiratory chain complex II ; GO:0005749 | non-traceable author statement ; mitochondrial respiratory chain complex II ; GO:0005749 | inferred from sequence or structural similarity with UniProtKB:P21912 ; microtubule associated complex ; GO:…
GB17397-RA	1.79207	0.037	-		-	-	-	-	-	-
GB10455-RA	1.79021	5.61371e-07	FBgn0030136		RpS28b	Ribosomal protein S28b	IPR000289:Ribosomal protein S28e ; IPR012340:Nucleic acid-binding, OB-fold ; IPR016027:Nucleic acid-binding, OB-fold-like	translation ; GO:0006412 | inferred from electronic annotation with InterPro:IPR000289	structural constituent of ribosome ; GO:0003735 | inferred from sequence or structural similarity with NCBI_gi:4506715	lipid particle ; GO:0005811 | inferred from direct assay ; cytosolic small ribosomal subunit ; GO:0022627 | inferred from sequence or structural similarity with NCBI_gi:4506715
GB16466-RA	1.77516	5.61371e-07	-		-	-	-	-	-	-
GB15584-RA	1.77216	0.001	-		-	-	-	-	-	-
GB14664-RA	1.77114	5.61371e-07	FBgn0026323		Tak1	TGF-beta activated kinase 1	IPR000719:Protein kinase, catalytic domain ; IPR008271:Serine/threonine-protein kinase, active site ; IPR011009:Protein kinase-like domain ; IPR017441:Protein kinase, ATP binding site ; IPR001245:Serine-threonine/tyrosine-protein kinase catalytic domain	JNK cascade ; GO:0007254 | traceable author statement ; apoptotic process ; GO:0006915 | inferred from mutant phenotype ; JNK cascade ; GO:0007254 | inferred from genetic interaction with bsk AND inferred from genetic interaction with hep ; apoptotic process ; GO:0006915 | inferred from genetic interaction with W AND inferred from genetic interaction with grim AND inferred from genetic interactio…	MAP kinase kinase kinase activity ; GO:0004709 | inferred from sequence or structural similarity ; MAP kinase kinase kinase activity ; GO:0004709 | inferred from sequence or structural similarity with NCBI_NP:663305 ; protein kinase activity ; GO:0004672 | non-traceable author statement ; JUN kinase kinase kinase activity ; GO:0004706 | inferred from mutant phenotype ; MAP kinase kinase kinase ac…	cellular_component ; GO:0005575 | no biological data available
GB12253-RA	1.76735	0.001	FBgn0003319		Sb	Stubble	IPR018114:Peptidase S1/S6, chymotrypsin/Hap, active site ; IPR001254:Peptidase S1/S6, chymotrypsin/Hap ; IPR001314:Peptidase S1A, chymotrypsin-type ; IPR009003:Peptidase cysteine/serine, trypsin-like	cytoskeleton organization ; GO:0007010 | inferred from mutant phenotype ; proteolysis ; GO:0006508 | non-traceable author statement ; cytoskeleton organization ; GO:0007010 | non-traceable author statement ; morphogenesis of larval imaginal disc epithelium ; GO:0016335 | non-traceable author statement ; actin filament bundle assembly ; GO:0051017 | inferred from mutant phenotype ; proteolysis ; G…	serine-type endopeptidase activity ; GO:0004252 | non-traceable author statement ; serine-type endopeptidase activity ; GO:0004252 | inferred from electronic annotation with InterPro:IPR001254, InterPro:IPR001314, InterPro:IPR018114	plasma membrane ; GO:0005886 | inferred from sequence or structural similarity ; membrane ; GO:0016020 | non-traceable author statement
GB17120-RA	1.76291	5.61371e-07	FBgn0036279		Ncc69	sodium chloride cotransporter 69	IPR002443:Na/K/Cl co-transporter ; IPR004841:Amino acid permease domain ; IPR004842:Na/K/Cl co-transporter superfamily	amino acid transmembrane transport ; GO:0003333 | inferred from sequence or structural similarity with Eaat1 ; rubidium ion transport ; GO:0035826 | inferred from direct assay ; potassium ion transport ; GO:0006813 | inferred from direct assay ; chloride transport ; GO:0006821 | inferred from direct assay	sodium:chloride symporter activity ; GO:0015378 | inferred from sequence or structural similarity with UniProtKB:Q25479 ; amino acid transmembrane transporter activity ; GO:0015171 | inferred from sequence or structural similarity with Eaat1 ; sodium:potassium:chloride symporter activity ; GO:0008511 | inferred from direct assay	integral to membrane ; GO:0016021 | inferred from electronic annotation with InterPro:IPR004842 ; plasma membrane ; GO:0005886 | inferred from direct assay
GB10926-RA	1.76156	5.61371e-07	FBgn0038662		Mpc1	Mitochondrial pyruvate carrier	IPR005336:Uncharacterised protein family UPF0041	pyruvate metabolic process ; GO:0006090 | inferred from mutant phenotype	-	mitochondrion ; GO:0005739 | inferred from direct assay
GB16704-RA	1.75587	5.61371e-07	FBgn0011836		Taf2	TBP-associated factor 2	IPR014782:Peptidase M1, membrane alanine aminopeptidase, N-terminal	transcription initiation from RNA polymerase II promoter ; GO:0006367 | inferred from sequence or structural similarity with HGNC_gene:TAF2; HGNC:11536; OMIM:604912 AND inferred from sequence or structural similarity with SGD_LOCUS:TSM1; SGD:S0000638 ; regulation of transcription, DNA-dependent ; GO:0006355 | non-traceable author statement ; neurogenesis ; GO:0022008 | inferred from mutant phenot…	transcription factor binding ; GO:0008134 | inferred from physical interaction with Taf11 ; sequence-specific DNA binding ; GO:0043565 | inferred from direct assay ; TBP-class protein binding RNA polymerase II transcription factor activity involved in preinitiation complex assembly ; GO:0001129 | inferred from physical interaction with Tbp ; transcription factor binding ; GO:0008134 | inferred fr…	transcription factor TFIID complex ; GO:0005669 | inferred from sequence or structural similarity with HGNC_gene:TAF2; HGNC:11536; OMIM:604912 AND inferred from sequence or structural similarity with SGD_LOCUS:TSM1; SGD:S0000638 ; nucleus ; GO:0005634 | non-traceable author statement ; nucleus ; GO:0005634 | inferred from direct assay ; transcription factor TFIID complex ; GO:0005669 | inferred f…
GB14321-RA	1.7512	0.031	FBgn0019644		ATPsyn-b	ATP synthase, subunit b	IPR008688:ATPase, F0 complex, subunit B, mitochondrial ; IPR013837:ATPase, F0 complex subunit B, mitochondrial, metazoa	proton transport ; GO:0015992 | non-traceable author statement ; proton transport ; GO:0015992 | inferred from sequence or structural similarity with UniProtKB:P24539 ; phagocytosis, engulfment ; GO:0006911 | inferred from mutant phenotype ; ATP synthesis coupled proton transport ; GO:0015986 | inferred from electronic annotation with InterPro:IPR008688, InterPro:IPR013837	hydrogen-exporting ATPase activity, phosphorylative mechanism ; GO:0008553 | non-traceable author statement ; hydrogen-exporting ATPase activity, phosphorylative mechanism ; GO:0008553 | inferred from sequence or structural similarity with UniProtKB:P13619 ; hydrogen-exporting ATPase activity, phosphorylative mechanism ; GO:0008553 | inferred from sequence or structural similarity with UniProtKB:…	mitochondrial proton-transporting ATP synthase complex, coupling factor F(o) ; GO:0000276 | inferred from sequence or structural similarity with UniProtKB:P24539 ; lipid particle ; GO:0005811 | inferred from direct assay
GB13110-RA	1.7488	0.002	FBgn0035046		CG3683	-	IPR016680:NADH dehydrogenase [ubiquinone] (complex I), alpha subcomplex, subunit 8 ; IPR010625:CHCH	mitochondrial electron transport, NADH to ubiquinone ; GO:0006120 | inferred from sequence or structural similarity with UniProtKB:P51970	NADH dehydrogenase (ubiquinone) activity ; GO:0008137 | inferred from sequence or structural similarity with UniProtKB:P42029 ; NADH dehydrogenase activity ; GO:0003954 | inferred from sequence or structural similarity with UniProtKB:P51970	mitochondrial respiratory chain complex I ; GO:0005747 | inferred from sequence or structural similarity with UniProtKB:P42029 ; mitochondrial respiratory chain complex I ; GO:0005747 | inferred from sequence or structural similarity with UniProtKB:P51970
GB19169-RA	1.74724	0.004	FBgn0034412		abba	another B-box affiliate	IPR001841:Zinc finger, RING-type ; IPR013017:NHL repeat, subgroup ; IPR011042:Six-bladed beta-propeller, TolB-like ; IPR018957:Zinc finger, C3HC4 RING-type ; IPR001258:NHL repeat ; IPR013083:Zinc finger, RING/FYVE/PHD-type	-	zinc ion binding ; GO:0008270 | inferred from electronic annotation with InterPro:IPR001841	-
GB15475-RA	1.7366	5.61371e-07	FBgn0030552		mRpL38	mitochondrial ribosomal protein L38	IPR008914:Phosphatidylethanolamine-binding protein PEBP	translation ; GO:0006412 | inferred from sequence or structural similarity with EMBL:AI074410	structural constituent of ribosome ; GO:0003735 | inferred from sequence or structural similarity with EMBL:AI074410 ; phosphatidylethanolamine binding ; GO:0008429 | inferred from sequence or structural similarity with EMBL:AF016423	mitochondrial large ribosomal subunit ; GO:0005762 | inferred from sequence or structural similarity with EMBL:AI074410
GB16243-RA	1.7339	0.004	FBgn0004360	muscle	Wnt2	Wnt oncogene analog 2	IPR018161:Secreted growth factor Wnt protein, conserved site ; IPR005817:Wnt	open tracheal system development ; GO:0007424 | inferred from genetic interaction with wg ; muscle organ development ; GO:0007517 | inferred from mutant phenotype ; axon extension ; GO:0048675 | inferred from mutant phenotype ; Wnt receptor signaling pathway ; GO:0016055 | inferred from sequence or structural similarity with wg	receptor binding ; GO:0005102 | inferred from sequence or structural similarity with wg	extracellular region ; GO:0005576 | inferred from sequence or structural similarity with wg
GB18920-RA	1.72707	5.61371e-07	FBgn0021967		Pdsw	Pdsw	IPR019377:NADH-ubiquinone oxidoreductase, subunit 10	mitochondrial electron transport, NADH to ubiquinone ; GO:0006120 | inferred from sequence or structural similarity ; mitochondrial electron transport, NADH to ubiquinone ; GO:0006120 | inferred from sequence or structural similarity with UniProtKB:O96000 ; neurogenesis ; GO:0022008 | inferred from mutant phenotype	NADH dehydrogenase (ubiquinone) activity ; GO:0008137 | inferred from sequence or structural similarity ; NADH dehydrogenase (ubiquinone) activity ; GO:0008137 | inferred from sequence or structural similarity with UniProtKB:Q02373 ; NADH dehydrogenase activity ; GO:0003954 | inferred from sequence or structural similarity with UniProtKB:O96000	mitochondrial respiratory chain complex I ; GO:0005747 | inferred from sequence or structural similarity ; mitochondrial respiratory chain complex I ; GO:0005747 | inferred from sequence or structural similarity with UniProtKB:O96000 ; mitochondrion ; GO:0005739 | inferred from direct assay
GB12614-RA	1.72596	0.001	FBgn0000046		Act87E	Actin 87E	IPR004000:Actin-like ; IPR004001:Actin, conserved site ; IPR020902:Actin/actin-like conserved site	cytoskeleton organization ; GO:0007010 | inferred from sequence or structural similarity	structural constituent of cytoskeleton ; GO:0005200 | inferred from sequence or structural similarity ; ATP binding ; GO:0005524 | inferred from electronic annotation with InterPro:IPR004001	actin filament ; GO:0005884 | inferred from sequence or structural similarity ; actin filament ; GO:0005884 | non-traceable author statement ; lipid particle ; GO:0005811 | inferred from direct assay
GB18365-RA	1.71709	0.005	FBgn0000046		Act87E	Actin 87E	IPR004000:Actin-like ; IPR004001:Actin, conserved site ; IPR020902:Actin/actin-like conserved site	cytoskeleton organization ; GO:0007010 | inferred from sequence or structural similarity	structural constituent of cytoskeleton ; GO:0005200 | inferred from sequence or structural similarity ; ATP binding ; GO:0005524 | inferred from electronic annotation with InterPro:IPR004001	actin filament ; GO:0005884 | inferred from sequence or structural similarity ; actin filament ; GO:0005884 | non-traceable author statement ; lipid particle ; GO:0005811 | inferred from direct assay
GB10666-RA	1.70957	0.002	-		-	-	-	-	-	-
GB16884-RA	1.70394	0.004	FBgn0037288		CG14661	-	IPR010562:Haemolymph juvenile hormone binding	-	-	-
GB13059-RA	1.70328	0.01	FBgn0037819		CG14688	-	IPR008775:Phytanoyl-CoA dioxygenase	-	-	-
GB11150-RA	1.70223	0.001	FBgn0039576		CG17856	-	IPR003197:Cytochrome d ubiquinol oxidase, 14kDa subunit	mitochondrial electron transport, ubiquinol to cytochrome c ; GO:0006122 | inferred from sequence or structural similarity with UniProtKB:P14927 ; determination of adult lifespan ; GO:0008340 | inferred from mutant phenotype ; mitochondrial respiratory chain complex III assembly ; GO:0034551 | inferred from mutant phenotype ; response to reactive oxygen species ; GO:0000302 | inferred from mutant…	ubiquinol-cytochrome-c reductase activity ; GO:0008121 | inferred from sequence or structural similarity with SGD_LOCUS:QCR7; SGD:S0002937 ; ubiquinol-cytochrome-c reductase activity ; GO:0008121 | inferred from sequence or structural similarity with UniProtKB:P14927	mitochondrial respiratory chain complex III ; GO:0005750 | inferred from sequence or structural similarity with SGD_LOCUS:QCR7; SGD:S0002937 ; mitochondrial respiratory chain complex III ; GO:0005750 | inferred from sequence or structural similarity with UniProtKB:P14927
GB10896-RA	1.69434	0.006	FBgn0051997		CG31997	-	-	biological_process ; GO:0008150 | no biological data available	molecular_function ; GO:0003674 | no biological data available	extracellular space ; GO:0005615 | inferred from sequence model
GB15438-RA	1.69022	5.61371e-07	FBgn0040705		CG15434	-	IPR007741:Ribosomal protein/NADH dehydrogenase domain ; IPR016464:NADH dehydrogenase [ubiquinone] (complex I), alpha subcomplex, subunit 2 ; IPR012336:Thioredoxin-like fold	mitochondrial electron transport, NADH to ubiquinone ; GO:0006120 | inferred from sequence or structural similarity with UniProtKB:O43678	NADH dehydrogenase activity ; GO:0003954 | inferred from sequence or structural similarity with UniProtKB:O43678	mitochondrial respiratory chain complex I ; GO:0005747 | inferred from sequence or structural similarity with UniProtKB:O43678
GB19246-RA	1.69014	5.61371e-07	FBgn0028436		ECSIT	ECSIT	IPR010418:ECSIT	innate immune response ; GO:0045087 | inferred from direct assay ; Toll signaling pathway ; GO:0008063 | non-traceable author statement ; defense response ; GO:0006952 | non-traceable author statement ; signal transduction ; GO:0007165 | non-traceable author statement	protein binding ; GO:0005515 | inferred from physical interaction with Traf6	-
GB14589-RA	1.69002	0.001	FBgn0039648		CG14515	-	IPR002861:Reeler domain	-	-	-
GB30420-RA	1.68977	5.61371e-07	FBgn0040369		-	-	-	-	-	-
GB14627-RA	1.68691	5.61371e-07	FBgn0020766		Aats-phe	Phenylalanyl-tRNA synthetase	IPR002319:Phenylalanyl-tRNA synthetase ; IPR004530:Phenylalanyl-tRNA synthetase, class IIc, mitochondrial ; IPR005121:Phenylalanyl-tRNA synthetase, beta subunit, ferrodoxin-fold anticodon-binding ; IPR006195:Aminoacyl-tRNA synthetase, class II	phenylalanyl-tRNA aminoacylation ; GO:0006432 | inferred from sequence or structural similarity with UniProtKB:P08425 ; phenylalanyl-tRNA aminoacylation ; GO:0006432 | inferred from sequence or structural similarity with EMBL:J02691 ; tRNA processing ; GO:0008033 | inferred from electronic annotation with InterPro:IPR005121	phenylalanine-tRNA ligase activity ; GO:0004826 | inferred from sequence or structural similarity with UniProtKB:P08425 ; phenylalanine-tRNA ligase activity ; GO:0004826 | inferred from sequence or structural similarity with EMBL:J02691 ; phenylalanine-tRNA ligase activity ; GO:0004826 | non-traceable author statement ; tRNA binding ; GO:0000049 | inferred from electronic annotation with InterPro…	mitochondrion ; GO:0005739 | inferred from sequence or structural similarity with UniProtKB:P08425
GB10517-RA	1.68398	0.024	FBgn0028841		jhamt	juvenile hormone acid methyltransferase	IPR013217:Methyltransferase type 12	juvenile hormone biosynthetic process ; GO:0006718 | inferred from direct assay ; juvenile hormone biosynthetic process ; GO:0006718 | inferred from mutant phenotype	juvenile hormone acid methyltransferase activity ; GO:0035049 | inferred from direct assay ; farnesoic acid O-methyltransferase activity ; GO:0019010 | inferred from direct assay	-
GB17032-RA	1.67856	0.004	FBgn0052036		CG32036	-	IPR002557:Chitin binding domain	chitin metabolic process ; GO:0006030 | inferred from electronic annotation with InterPro:IPR002557	chitin binding ; GO:0008061 | inferred from sequence or structural similarity with EMBL:AJ439060; protein_id:CAD27768	extracellular region ; GO:0005576 | inferred from electronic annotation with InterPro:IPR002557
GB13293-RA	1.67257	0.049	FBgn0036715		Cad74A	Cadherin 74A	IPR002126:Cadherin ; IPR015919:Cadherin-like ; IPR020894:Cadherin conserved site	calcium-dependent cell-cell adhesion ; GO:0016339 | inferred from sequence or structural similarity ; dorsal appendage formation ; GO:0046843 | inferred from direct assay ; homophilic cell adhesion ; GO:0007156 | inferred from electronic annotation with InterPro:IPR002126 ; calcium-dependent cell-cell adhesion ; GO:0016339 | inferred from direct assay ; homophilic cell adhesion ; GO:0007156 | inf…	calcium ion binding ; GO:0005509 | inferred from electronic annotation with InterPro:IPR002126, InterPro:IPR015919 ; calcium ion binding ; GO:0005509 | inferred from direct assay ; protein homodimerization activity ; GO:0042803 | inferred from direct assay ; cadherin binding ; GO:0045296 | inferred from direct assay	integral to plasma membrane ; GO:0005887 | inferred from sequence or structural similarity ; apical plasma membrane ; GO:0016324 | inferred from direct assay ; microvillus ; GO:0005902 | inferred from direct assay
GB14698-RA	1.66793	0.008	FBgn0032889		CG9331	-	IPR006139:D-isomer specific 2-hydroxyacid dehydrogenase, catalytic domain ; IPR006140:D-isomer specific 2-hydroxyacid dehydrogenase, NAD-binding ; IPR016040:NAD(P)-binding domain	oxidation-reduction process ; GO:0055114 | inferred from electronic annotation with InterPro:IPR006139, InterPro:IPR006140	oxidoreductase activity, acting on the CH-OH group of donors, NAD or NADP as acceptor ; GO:0016616 | inferred from electronic annotation with InterPro:IPR006139, InterPro:IPR006140 ; NAD binding ; GO:0051287 | inferred from electronic annotation with InterPro:IPR006139	extracellular region ; GO:0005576 | inferred from direct assay
GB13487-RA	1.66156	5.61371e-07	FBgn0035865		CG7201	-	IPR006631:Protein of unknown function DM4/12	-	-	-
GB15018-RA	1.65308	5.61371e-07	FBgn0029167		Hml	Hemolectin	IPR000421:Coagulation factor 5/8 C-terminal type domain ; IPR000742:Epidermal growth factor-like domain ; IPR001007:von Willebrand factor, type C ; IPR001846:von Willebrand factor, type D domain ; IPR002557:Chitin binding domain ; IPR002919:Trypsin Inhibitor-like, cysteine rich domain ; IPR006207:Cystine knot, C-terminal ; IPR006210:Epidermal growth factor-like ; IPR012111:Hemolectin/hemocytin ; …	hemostasis ; GO:0007599 | inferred from mutant phenotype ; wound healing ; GO:0042060 | inferred from mutant phenotype ; melanization defense response ; GO:0035006 | NOT inferred from mutant phenotype ; hemostasis ; GO:0007599 | inferred from expression pattern ; hemolymph coagulation ; GO:0042381 | inferred from mutant phenotype ; chitin metabolic process ; GO:0006030 | inferred from electronic …	protein homodimerization activity ; GO:0042803 | inferred from direct assay ; chitin binding ; GO:0008061 | inferred from electronic annotation with InterPro:IPR002557 ; carbohydrate binding ; GO:0030246 | inferred from sequence or structural similarity	extracellular region ; GO:0005576 | inferred from direct assay
GB17868-RA	1.65032	5.61371e-07	FBgn0039909		CG1970	-	IPR001135:NADH-quinone oxidoreductase, subunit D ; IPR010219:NADH dehydrogenase I, subunit D ; IPR014029:NADH:ubiquinone oxidoreductase, 49kDa subunit, conserved site ; IPR022885:NAD(P)H-quinone oxidoreductase subunit D/H	mitochondrial electron transport, NADH to ubiquinone ; GO:0006120 | inferred from sequence or structural similarity with UniProtKB:O95299 ; lateral inhibition ; GO:0046331 | inferred from mutant phenotype	NADH dehydrogenase (ubiquinone) activity ; GO:0008137 | inferred from sequence or structural similarity with UniProtKB:P17694 ; NADH dehydrogenase activity ; GO:0003954 | inferred from sequence or structural similarity with UniProtKB:P17694 ; NADH dehydrogenase activity ; GO:0003954 | inferred from sequence or structural similarity with UniProtKB:O95299 ; NAD binding ; GO:0051287 | inferred from …	mitochondrial respiratory chain complex I ; GO:0005747 | inferred from sequence or structural similarity with UniProtKB:P17694 ; mitochondrial respiratory chain complex I ; GO:0005747 | inferred from sequence or structural similarity with UniProtKB:O95299 ; mitochondrion ; GO:0005739 | inferred from direct assay
GB15487-RA	1.64799	0.001	-		-	-	-	-	-	-
GB14012-RA	1.64542	5.61371e-07	FBgn0034497		CG9090	-	IPR018108:Mitochondrial substrate/solute carrier ; IPR023395:Mitochondrial carrier domain	phosphate ion transport ; GO:0006817 | inferred from sequence or structural similarity with UniProtKB:Q00325	phosphate ion transmembrane transporter activity ; GO:0015114 | inferred from sequence or structural similarity with UniProtKB:Q00325 ; transmembrane transporter activity ; GO:0022857 | inferred from sequence or structural similarity	mitochondrial envelope ; GO:0005740 | inferred from sequence or structural similarity ; mitochondrial envelope ; GO:0005740 | inferred from sequence or structural similarity with UniProtKB:Q00325
GB18450-RA	1.64488	0.001	FBgn0033365		CG8170	-	IPR001254:Peptidase S1/S6, chymotrypsin/Hap ; IPR001314:Peptidase S1A, chymotrypsin-type ; IPR009003:Peptidase cysteine/serine, trypsin-like ; IPR018114:Peptidase S1/S6, chymotrypsin/Hap, active site	proteolysis ; GO:0006508 | non-traceable author statement ; proteolysis ; GO:0006508 | inferred from electronic annotation with InterPro:IPR001254, InterPro:IPR001314, InterPro:IPR018114	serine-type endopeptidase activity ; GO:0004252 | non-traceable author statement ; serine-type endopeptidase activity ; GO:0004252 | inferred from electronic annotation with InterPro:IPR001254, InterPro:IPR001314, InterPro:IPR018114	-
GB16485-RA	1.64273	0.002	FBgn0016120		ATPsyn-d	ATP synthase, subunit d	IPR008689:ATPase, F0 complex, subunit D, mitochondrial	proton transport ; GO:0015992 | inferred from sequence or structural similarity with UniProtKB:O75947 ; ATP synthesis coupled proton transport ; GO:0015986 | inferred from electronic annotation with InterPro:IPR008689	hydrogen-exporting ATPase activity, phosphorylative mechanism ; GO:0008553 | non-traceable author statement ; hydrogen-exporting ATPase activity, phosphorylative mechanism ; GO:0008553 | inferred from sequence or structural similarity with UniProtKB:P13620 ; hydrogen-exporting ATPase activity, phosphorylative mechanism ; GO:0008553 | inferred from sequence or structural similarity with UniProtKB:…	mitochondrial proton-transporting ATP synthase complex, coupling factor F(o) ; GO:0000276 | inferred from sequence or structural similarity with UniProtKB:O75947 ; lipid particle ; GO:0005811 | inferred from direct assay ; microtubule associated complex ; GO:0005875 | inferred from direct assay ; mitochondrion ; GO:0005739 | inferred from direct assay
GB11489-RA	1.64116	5.61371e-07	FBgn0019957		ND42	NADH:ubiquinone reductase 42kD subunit precursor	IPR002624:Deoxynucleoside kinase ; IPR015828:NADH:ubiquinone oxidoreductase, 42kDa subunit	mitochondrial electron transport, NADH to ubiquinone ; GO:0006120 | inferred from sequence or structural similarity with UniProtKB:O95299 ; nucleobase-containing compound metabolic process ; GO:0006139 | inferred from electronic annotation with InterPro:IPR002624	NADH dehydrogenase (ubiquinone) activity ; GO:0008137 | non-traceable author statement ; NADH dehydrogenase activity ; GO:0003954 | non-traceable author statement ; NADH dehydrogenase activity ; GO:0003954 | inferred from sequence or structural similarity with UniProtKB:O95299 ; ATP binding ; GO:0005524 | inferred from electronic annotation with InterPro:IPR002624 ; phosphotransferase activity, a…	lipid particle ; GO:0005811 | inferred from direct assay ; mitochondrial respiratory chain complex I ; GO:0005747 | non-traceable author statement ; mitochondrial matrix ; GO:0005759 | non-traceable author statement ; mitochondrial respiratory chain complex I ; GO:0005747 | inferred from sequence or structural similarity with UniProtKB:O95299 ; mitochondrion ; GO:0005739 | inferred from direct as…
GB12973-RA	1.63945	5.61371e-07	FBgn0050038		-	-	-	-	-	-
GB15450-RA	1.63717	5.61371e-07	FBgn0082582	muscle	tmod	tropomodulin	IPR004934:Tropomodulin	cytoskeleton organization ; GO:0007010 | inferred from sequence or structural similarity with MGD:Tmod1; MGI:MGI:98775 ; imaginal disc-derived wing morphogenesis ; GO:0007476 | inferred from mutant phenotype	actin binding ; GO:0003779 | inferred from sequence or structural similarity ; tropomyosin binding ; GO:0005523 | non-traceable author statement ; tropomyosin binding ; GO:0005523 | inferred from electronic annotation with InterPro:IPR004934	fusome ; GO:0045169 | inferred from direct assay ; cytoskeleton ; GO:0005856 | inferred from electronic annotation with InterPro:IPR004934
GB18146-RA	1.62739	5.61371e-07	FBgn0052736		CG32736	-	-	biological_process ; GO:0008150 | no biological data available	molecular_function ; GO:0003674 | no biological data available	cellular_component ; GO:0005575 | no biological data available
GB12863-RA	1.62206	5.61371e-07	FBgn0036173		CG7394	-	IPR001623:Heat shock protein DnaJ, N-terminal	neurogenesis ; GO:0022008 | inferred from mutant phenotype	heat shock protein binding ; GO:0031072 | inferred from electronic annotation with InterPro:IPR001623	-
GB14791-RA	1.61651	5.61371e-07	FBgn0011211		blw	bellwether	IPR000194:ATPase, F1/V1/A1 complex, alpha/beta subunit, nucleotide-binding domain ; IPR000793:ATPase, F1/V1/A1 complex, alpha/beta subunit, C-terminal ; IPR004100:ATPase, F1/V1/A1 complex, alpha/beta subunit, N-terminal ; IPR005294:ATPase, F1 complex, alpha subunit ; IPR023366:ATPase, F1/A1 complex, alpha subunit, N-terminal ; IPR018118:ATPase, F1/A1 complex, alpha/beta subunit, N-terminal ; IPR0…	spermatid development ; GO:0007286 | inferred from mutant phenotype ; growth ; GO:0040007 | inferred from mutant phenotype ; proton transport ; GO:0015992 | non-traceable author statement ; proton transport ; GO:0015992 | inferred from sequence or structural similarity with UniProtKB:P25705 ; phagocytosis, engulfment ; GO:0006911 | inferred from mutant phenotype ; ATP synthesis coupled proton tra…	hydrogen-exporting ATPase activity, phosphorylative mechanism ; GO:0008553 | non-traceable author statement ; hydrogen-exporting ATPase activity, phosphorylative mechanism ; GO:0008553 | inferred from sequence or structural similarity with UniProtKB:P25705 ; proton-transporting ATPase activity, rotational mechanism ; GO:0046961 | inferred from electronic annotation with InterPro:IPR004100, InterP…	mitochondrial proton-transporting ATP synthase complex, catalytic core F(1) ; GO:0000275 | inferred from sequence or structural similarity with UniProtKB:P25705 ; lipid particle ; GO:0005811 | inferred from direct assay ; microtubule associated complex ; GO:0005875 | inferred from direct assay ; mitochondrion ; GO:0005739 | inferred from direct assay
GB12567-RA	1.61555	0.001	FBgn0027348		bgm	bubblegum	IPR000873:AMP-dependent synthetase/ligase	long-chain fatty acid metabolic process ; GO:0001676 | inferred from mutant phenotype	long-chain fatty acid-CoA ligase activity ; GO:0004467 | inferred from sequence or structural similarity with NCBI_NP:599216 ; long-chain fatty acid-CoA ligase activity ; GO:0004467 | inferred from sequence or structural similarity ; long-chain fatty acid-CoA ligase activity ; GO:0004467 | inferred from mutant phenotype	cellular_component ; GO:0005575 | no biological data available
GB16879-RA	1.61554	5.61371e-07	FBgn0039159		mRpS24	mitochondrial ribosomal protein S24	-	translation ; GO:0006412 | inferred from sequence or structural similarity with EMBL:AI086409 AND inferred from sequence or structural similarity with EMBL:AI870515 AND inferred from sequence or structural similarity with EMBL:AW022634 AND inferred from sequence or structural similarity with EMBL:W46469 ; translation ; GO:0006412 | inferred from sequence or structural similarity with UniProtKB:P8…	structural constituent of ribosome ; GO:0003735 | inferred from sequence or structural similarity with EMBL:AI086409 AND inferred from sequence or structural similarity with EMBL:AI870515 AND inferred from sequence or structural similarity with EMBL:AW022634 AND inferred from sequence or structural similarity with EMBL:W46469 ; structural constituent of ribosome ; GO:0003735 | inferred from seque…	mitochondrial small ribosomal subunit ; GO:0005763 | inferred from sequence or structural similarity with EMBL:AI086409 AND inferred from sequence or structural similarity with EMBL:AI870515 AND inferred from sequence or structural similarity with EMBL:AW022634 AND inferred from sequence or structural similarity with EMBL:W46469 ; mitochondrial small ribosomal subunit ; GO:0005763 | inferred from…
GB17652-RA	1.60249	5.61371e-07	FBgn0033769		CG8768	-	IPR001509:NAD-dependent epimerase/dehydratase ; IPR010099:Sugar nucleotide epimerase YfcH,-like putative ; IPR013549:Domain of unknown function DUF1731, C-terminal ; IPR016040:NAD(P)-binding domain	cellular metabolic process ; GO:0044237 | inferred from electronic annotation with InterPro:IPR001509	coenzyme binding ; GO:0050662 | inferred from electronic annotation with InterPro:IPR001509 ; catalytic activity ; GO:0003824 | inferred from electronic annotation with InterPro:IPR001509 ; nucleotide binding ; GO:0000166 | inferred from electronic annotation with InterPro:IPR016040	-
GB10284-RA	1.59075	5.61371e-07	FBgn0047038		CG6463	-	IPR006806:ETC complex I subunit	mitochondrial electron transport, NADH to ubiquinone ; GO:0006120 | inferred from sequence or structural similarity with UniProtKB:Q16718	NADH dehydrogenase (ubiquinone) activity ; GO:0008137 | inferred from sequence or structural similarity with NCBI_gi:4826848 ; NADH dehydrogenase activity ; GO:0003954 | inferred from sequence or structural similarity with UniProtKB:Q16718	mitochondrial respiratory chain complex I ; GO:0005747 | inferred from sequence or structural similarity with NCBI_gi:4826848 ; mitochondrial respiratory chain complex I ; GO:0005747 | inferred from sequence or structural similarity with UniProtKB:Q16718
GB12057-RA	1.58468	0.005	-		-	-	-	-	-	-
GB13970-RA	1.58136	5.61371e-07	FBgn0029942		CG2059	-	IPR000073:Alpha/beta hydrolase fold-1	biological_process ; GO:0008150 | no biological data available	carboxylesterase activity ; GO:0004091 | inferred from direct assay	cellular_component ; GO:0005575 | no biological data available
GB13526-RA	1.5766	5.61371e-07	FBgn0025839		CG3621	-	IPR009947:NADH:ubiquinone oxidoreductase subunit B14.5a	mitochondrial electron transport, NADH to ubiquinone ; GO:0006120 | inferred from sequence or structural similarity with UniProtKB:O95182	NADH dehydrogenase (ubiquinone) activity ; GO:0008137 | inferred from sequence or structural similarity with UniProtKB:Q05752 ; NADH dehydrogenase activity ; GO:0003954 | inferred from sequence or structural similarity with UniProtKB:O95182	mitochondrial respiratory chain complex I ; GO:0005747 | inferred from sequence or structural similarity ; mitochondrial respiratory chain complex I ; GO:0005747 | inferred from sequence or structural similarity with UniProtKB:Q05752 ; mitochondrial respiratory chain complex I ; GO:0005747 | inferred from sequence or structural similarity with UniProtKB:O95182
GB10658-RA	1.57597	5.61371e-07	FBgn0011455		l(3)neo18	lethal (3) neo18	IPR019173:NADH:ubiquinone oxidoreductase, NDUFB5/SGDH subunit	mitochondrial electron transport, NADH to ubiquinone ; GO:0006120 | inferred from sequence or structural similarity with UniProtKB:O43674 ; determination of adult lifespan ; GO:0008340 | inferred from mutant phenotype ; response to reactive oxygen species ; GO:0000302 | inferred from mutant phenotype	NADH dehydrogenase (ubiquinone) activity ; GO:0008137 | inferred from sequence or structural similarity with UniProtKB:Q02380 ; NADH dehydrogenase activity ; GO:0003954 | inferred from sequence or structural similarity with UniProtKB:O43674	mitochondrial respiratory chain complex I ; GO:0005747 | inferred from sequence or structural similarity with UniProtKB:Q02380 ; mitochondrial respiratory chain complex I ; GO:0005747 | inferred from sequence or structural similarity with UniProtKB:O43674
GB17476-RA	1.57361	5.61371e-07	FBgn0017567		ND23	NADH:ubiquinone reductase 23kD subunit precursor	IPR010226:NADH-quinone oxidoreductase, chain I ; IPR017896:4Fe-4S ferredoxin-type, iron-sulpur binding domain ; IPR017900:4Fe-4S ferredoxin, iron-sulphur binding, conserved site ; IPR001450:4Fe-4S binding domain ; IPR012285:Fumarate reductase, C-terminal	mitochondrial electron transport, NADH to ubiquinone ; GO:0006120 | inferred from sequence or structural similarity with UniProtKB:O00217	NADH dehydrogenase (ubiquinone) activity ; GO:0008137 | inferred from sequence or structural similarity ; NADH dehydrogenase activity ; GO:0003954 | inferred from sequence or structural similarity with UniProtKB:O00217 ; electron carrier activity ; GO:0009055 | inferred from electronic annotation with InterPro:IPR001450, InterPro:IPR017900 ; 4 iron, 4 sulfur cluster binding ; GO:0051539 | inferre…	mitochondrial respiratory chain complex I ; GO:0005747 | inferred from sequence or structural similarity ; mitochondrial respiratory chain complex I ; GO:0005747 | inferred from sequence or structural similarity with UniProtKB:O00217 ; mitochondrion ; GO:0005739 | inferred from direct assay
GB30119-RA	1.56931	0.001	FBgn0030204		Or9a	Odorant receptor 9a	IPR004117:Olfactory receptor, Drosophila	sensory perception of smell ; GO:0007608 | inferred from sequence or structural similarity ; sensory perception of smell ; GO:0007608 | inferred from electronic annotation with InterPro:IPR004117	olfactory receptor activity ; GO:0004984 | inferred from sequence or structural similarity ; olfactory receptor activity ; GO:0004984 | inferred from direct assay ; odorant binding ; GO:0005549 | inferred from electronic annotation with InterPro:IPR004117	integral to membrane ; GO:0016021 | inferred from sequence or structural similarity ; membrane ; GO:0016020 | inferred from electronic annotation with InterPro:IPR004117
GB12980-RA	1.56791	5.61371e-07	FBgn0021848		-	-	-	-	-	-
GB20087-RA	1.56313	0.006	FBgn0032421		crok	crooked	-	septate junction assembly ; GO:0019991 | inferred from mutant phenotype ; regulation of tube size, open tracheal system ; GO:0035151 | inferred from mutant phenotype	-	cytoplasm ; GO:0005737 | inferred from direct assay
GB17883-RA	1.53377	0.006	FBgn0031436		CG3214	-	IPR007763:NADH:ubiquinone oxidoreductase, 17.2kDa subunit	mitochondrial electron transport, NADH to ubiquinone ; GO:0006120 | inferred from sequence or structural similarity with UniProtKB:Q9UI09	NADH dehydrogenase (ubiquinone) activity ; GO:0008137 | inferred from sequence or structural similarity with EMBL:AJ011400; protein_id:CAA09608 ; NADH dehydrogenase activity ; GO:0003954 | inferred from sequence or structural similarity with UniProtKB:Q9UI09 ; electron carrier activity ; GO:0009055 | inferred from electronic annotation with InterPro:IPR007763	mitochondrial respiratory chain complex I ; GO:0005747 | inferred from sequence or structural similarity with EMBL:AJ011400; protein_id:CAA09608 ; mitochondrial respiratory chain complex I ; GO:0005747 | inferred from sequence or structural similarity with UniProtKB:Q9UI09
GB19743-RA	1.53176	0.001	FBgn0033633		CG7759	-	IPR001214:SET domain ; IPR002893:Zinc finger, MYND-type ; IPR011990:Tetratricopeptide-like helical	negative regulation of gene expression ; GO:0010629 | inferred from sequence or structural similarity with Smyd4	histone deacetylase binding ; GO:0042826 | inferred from sequence or structural similarity with Smyd4 ; zinc ion binding ; GO:0008270 | inferred from electronic annotation with InterPro:IPR002893	cytoplasm ; GO:0005737 | inferred from direct assay
GB12869-RA	1.52152	0.001	-		-	-	-	-	-	-
GB13418-RA	1.50602	0.003	FBgn0033205		CG2064	-	IPR002198:Short-chain dehydrogenase/reductase SDR ; IPR002347:Glucose/ribitol dehydrogenase ; IPR016040:NAD(P)-binding domain	metabolic process ; GO:0008152 | inferred from electronic annotation with InterPro:IPR002198	oxidoreductase activity ; GO:0016491 | inferred from electronic annotation with InterPro:IPR002198 ; nucleotide binding ; GO:0000166 | inferred from electronic annotation with InterPro:IPR016040	-
GB14800-RA	1.50169	0.013	FBgn0030940		CG15040	-	-	-	-	-
GB15440-RA	1.49804	5.61371e-07	FBgn0037890		CG17734	-	IPR007667:Hypoxia induced protein, domain	behavioral response to ethanol ; GO:0048149 | inferred from mutant phenotype	-	-
GB15252-RA	1.49773	0.002	FBgn0030605		CG5548	-	IPR008698:NADH:ubiquinone oxidoreductase, B18 subunit	mitochondrial electron transport, NADH to ubiquinone ; GO:0006120 | inferred from sequence or structural similarity with UniProtKB:P17568	NADH dehydrogenase (ubiquinone) activity ; GO:0008137 | inferred from sequence or structural similarity with UniProtKB:Q02368 ; NADH dehydrogenase activity ; GO:0003954 | inferred from sequence or structural similarity with UniProtKB:Q02368 ; NADH dehydrogenase activity ; GO:0003954 | inferred from sequence or structural similarity with UniProtKB:P17568	mitochondrial respiratory chain complex I ; GO:0005747 | inferred from sequence or structural similarity with UniProtKB:Q02368 ; mitochondrial respiratory chain complex I ; GO:0005747 | inferred from sequence or structural similarity with UniProtKB:P17568
GB17699-RA	1.49067	5.61371e-07	FBgn0031684		CG8680	-	IPR016668:NADH dehydrogenase [ubiquinone] (complex I), iron-sulphur protein 6, mitochondria ; IPR019401:Zinc finger, CHCC-type	-	NADH dehydrogenase (ubiquinone) activity ; GO:0008137 | inferred from sequence or structural similarity with EMBL:AF044959; protein_id:AAC27799	mitochondrial respiratory chain complex I ; GO:0005747 | inferred from sequence or structural similarity with EMBL:AF044959; protein_id:AAC27799
GB18986-RA	1.48722	5.61371e-07	FBgn0031683		CG4230	-	-	-	-	-
GB15617-RA	1.48191	0.005	FBgn0051057		tau	tau	IPR001084:Tau and MAP proteins tubulin-binding repeat	microtubule-based process ; GO:0007017 | inferred from sequence or structural similarity ; negative regulation of microtubule depolymerization ; GO:0007026 | inferred from electronic annotation with InterPro:IPR001084	microtubule binding ; GO:0008017 | inferred from sequence or structural similarity with NCBI_gi:1698712 AND inferred from sequence or structural similarity with NCBI_gi:517394 ; microtubule binding ; GO:0008017 | inferred from sequence or structural similarity	microtubule associated complex ; GO:0005875 | inferred from sequence or structural similarity with NCBI_gi:1698712 AND inferred from sequence or structural similarity with NCBI_gi:517394 ; microtubule associated complex ; GO:0005875 | inferred from sequence or structural similarity ; microtubule associated complex ; GO:0005875 | non-traceable author statement
GB12364-RA	1.48185	5.61371e-07	FBgn0038924		CG6028	-	IPR002529:Fumarylacetoacetase, C-terminal ; IPR011234:Fumarylacetoacetase, C-terminal-related	metabolic process ; GO:0008152 | inferred from electronic annotation with InterPro:IPR002529, InterPro:IPR011234	catalytic activity ; GO:0003824 | inferred from electronic annotation with InterPro:IPR002529, InterPro:IPR011234	-
GB13470-RA	1.47837	5.61371e-07	FBgn0022770	cuticular	Peritrophin-A	Peritrophin A	IPR002557:Chitin binding domain	chitin metabolic process ; GO:0006030 | inferred from electronic annotation with InterPro:IPR002557 ; multicellular organism reproduction ; GO:0032504 | inferred from expression pattern	chitin binding ; GO:0008061 | non-traceable author statement ; structural constituent of peritrophic membrane ; GO:0016490 | inferred from sequence or structural similarity with EMBL:AF000606 ; chitin binding ; GO:0008061 | inferred from reviewed computational analysis ; chitin binding ; GO:0008061 | inferred from electronic annotation with InterPro:IPR002557	extracellular space ; GO:0005615 | inferred from direct assay
GB17038-RA	1.47575	5.61371e-07	FBgn0030853		CG5703	-	IPR002023:NADH:ubiquinone oxidoreductase, 24kDa subunit ; IPR012336:Thioredoxin-like fold	mitochondrial electron transport, NADH to ubiquinone ; GO:0006120 | inferred from sequence or structural similarity with UniProtKB:P19404	NADH dehydrogenase (ubiquinone) activity ; GO:0008137 | inferred from sequence or structural similarity with UniProtKB:P04394 ; NADH dehydrogenase activity ; GO:0003954 | inferred from sequence or structural similarity with UniProtKB:P19404 ; NAD binding ; GO:0051287 | inferred from electronic annotation with InterPro:IPR002023	mitochondrial respiratory chain complex I ; GO:0005747 | inferred from sequence or structural similarity with UniProtKB:P04394 ; mitochondrial respiratory chain complex I ; GO:0005747 | inferred from sequence or structural similarity with UniProtKB:P19404 ; mitochondrion ; GO:0005739 | inferred from direct assay
GB19582-RA	1.47273	0.011	FBgn0028984		Spn5	Serine protease inhibitor 5	IPR000215:Serpin family ; IPR023795:Protease inhibitor I4, serpin, conserved site ; IPR023796:Serpin domain	negative regulation of Toll signaling pathway ; GO:0045751 | inferred from mutant phenotype	serine-type endopeptidase inhibitor activity ; GO:0004867 | non-traceable author statement ; serine-type endopeptidase inhibitor activity ; GO:0004867 | inferred from electronic annotation with InterPro:IPR000215	extracellular region ; GO:0005576 | inferred from direct assay
GB17767-RA	1.47217	5.61371e-07	FBgn0050185		CG30185	-	IPR010987:Glutathione S-transferase, C-terminal-like ; IPR017933:Glutathione S-transferase/chloride channel, C-terminal ; IPR004046:Glutathione S-transferase, C-terminal	-	-	microtubule associated complex ; GO:0005875 | inferred from direct assay
GB12181-RA	1.47074	5.61371e-07	FBgn0031845		-	-	-	-	-	-
GB10387-RA	1.46945	5.61371e-07	FBgn0004577		Pxd	Peroxidase	IPR002007:Haem peroxidase, animal ; IPR010255:Haem peroxidase ; IPR019791:Haem peroxidase, animal, subgroup	eggshell chorion assembly ; GO:0007306 | non-traceable author statement ; phagocytosis, engulfment ; GO:0006911 | inferred from mutant phenotype ; neurogenesis ; GO:0022008 | inferred from mutant phenotype ; oxidation-reduction process ; GO:0055114 | inferred from electronic annotation with InterPro:IPR002007, InterPro:IPR010255, InterPro:IPR019791 ; response to oxidative stress ; GO:0006979 | in…	peroxidase activity ; GO:0004601 | inferred from sequence or structural similarity with MGD:Mpo; MGI:MGI:97137 ; peroxidase activity ; GO:0004601 | inferred from sequence or structural similarity ; heme binding ; GO:0020037 | non-traceable author statement ; iron ion binding ; GO:0005506 | non-traceable author statement ; peroxidase activity ; GO:0004601 | non-traceable author statement ; heme bi…	chorion ; GO:0042600 | inferred from direct assay ; extracellular region ; GO:0005576 | non-traceable author statement
GB16493-RA	1.46706	5.61371e-07	FBgn0038426		mRpS33	mitochondrial ribosomal protein S33	IPR013219:Ribosomal protein S27/S33, mitochondrial	translation ; GO:0006412 | inferred from sequence or structural similarity with UniProtKB:Q9Y291	structural constituent of ribosome ; GO:0003735 | inferred from sequence or structural similarity with UniProtKB:Q9Y291	mitochondrial small ribosomal subunit ; GO:0005763 | inferred from sequence or structural similarity with UniProtKB:Q9Y291
GB19877-RA	1.46539	0.007	FBgn0052105		CG32105	-	IPR001356:Homeodomain ; IPR001781:Zinc finger, LIM-type ; IPR009057:Homeodomain-like ; IPR017970:Homeobox, conserved site	regulation of transcription, DNA-dependent ; GO:0006355 | inferred from sequence or structural similarity with UniProtKB:Q04650	sequence-specific DNA binding transcription factor activity ; GO:0003700 | inferred from sequence or structural similarity with UniProtKB:Q04650 ; zinc ion binding ; GO:0008270 | inferred from electronic annotation with InterPro:IPR001781 ; sequence-specific DNA binding ; GO:0043565 | inferred from electronic annotation with InterPro:IPR001356, InterPro:IPR017970	nucleus ; GO:0005634 | inferred from sequence or structural similarity with UniProtKB:Q04650
GB17148-RA	1.46025	0.004	FBgn0001258		ImpL3	Ecdysone-inducible gene L3	IPR015955:Lactate dehydrogenase/glycoside hydrolase, family 4, C-terminal ; IPR018177:L-lactate dehydrogenase, active site ; IPR001236:Lactate/malate dehydrogenase, N-terminal ; IPR001557:L-lactate/malate dehydrogenase ; IPR011304:L-lactate dehydrogenase ; IPR016040:NAD(P)-binding domain ; IPR022383:Lactate/malate dehydrogenase, C-terminal	glycolysis ; GO:0006096 | non-traceable author statement ; oxidation-reduction process ; GO:0055114 | inferred from electronic annotation with InterPro:IPR001236, InterPro:IPR001557, InterPro:IPR011304, InterPro:IPR015955, InterPro:IPR018177, InterPro:IPR022383 ; glycolysis ; GO:0006096 | inferred from electronic annotation with InterPro:IPR011304 ; cellular carbohydrate metabolic process ; GO:00…	L-lactate dehydrogenase activity ; GO:0004459 | traceable author statement ; L-lactate dehydrogenase activity ; GO:0004459 | inferred from sequence or structural similarity with UniProtKB:P42123 ; L-lactate dehydrogenase activity ; GO:0004459 | non-traceable author statement ; nucleotide binding ; GO:0000166 | inferred from electronic annotation with InterPro:IPR016040	cytoplasm ; GO:0005737 | inferred from electronic annotation with InterPro:IPR011304
GB15102-RA	1.46018	5.61371e-07	FBgn0011361		mtacp1	mitochondrial acyl carrier protein 1	IPR009081:Acyl carrier protein-like ; IPR003231:Acyl carrier protein (ACP)	mitochondrial electron transport, NADH to ubiquinone ; GO:0006120 | inferred from sequence alignment with UniProtKB:P52505 ; fatty acid biosynthetic process ; GO:0006633 | inferred from sequence alignment with UniProtKB:P52505 ; fatty acid biosynthetic process ; GO:0006633 | inferred from electronic annotation with InterPro:IPR003231	phosphopantetheine binding ; GO:0031177 | inferred from sequence alignment with UniProtKB:P52505 ; ACP phosphopantetheine attachment site binding involved in fatty acid biosynthetic process ; GO:0000036 | inferred from sequence alignment with UniProtKB:P52505	mitochondrion ; GO:0005739 | inferred from sequence alignment with UniProtKB:P52505
GB12185-RA	1.45652	0.001	FBgn0010482		l(2)01289	lethal (2) 01289	IPR012336:Thioredoxin-like fold ; IPR013766:Thioredoxin domain	cell redox homeostasis ; GO:0045454 | inferred from electronic annotation with InterPro:IPR013766	protein disulfide isomerase activity ; GO:0003756 | inferred from sequence or structural similarity with UniProtKB:Q14554	plasma membrane ; GO:0005886 | inferred from sequence or structural similarity
GB15323-RA	1.45556	0.041	FBgn0083951		CG34115	-	-	-	-	-
GB14892-RA	1.45334	5.61371e-07	FBgn0034649		CG9865	-	IPR007704:Mannosyltransferase, DXD	GPI anchor biosynthetic process ; GO:0006506 | inferred from electronic annotation with InterPro:IPR007704	transferase activity, transferring hexosyl groups ; GO:0016758 | inferred from electronic annotation with InterPro:IPR007704	endoplasmic reticulum membrane ; GO:0005789 | inferred from electronic annotation with InterPro:IPR007704 ; integral to membrane ; GO:0016021 | inferred from electronic annotation with InterPro:IPR007704
GB14302-RA	1.45045	5.61371e-07	-		-	-	-	-	-	-
GB15172-RA	1.44429	0.002	FBgn0028336		l(1)G0255	lethal (1) G0255	IPR000362:Fumarate lyase ; IPR005677:Fumarate hydratase, class II ; IPR008948:L-Aspartase-like ; IPR018951:Fumarase C, C-terminal ; IPR024083:L-Aspartase-like, N-terminal ; IPR020557:Fumarate lyase, conserved site ; IPR022761:Lyase 1, N-terminal	tricarboxylic acid cycle ; GO:0006099 | inferred from sequence or structural similarity with UniProtKB:P07954 ; fumarate metabolic process ; GO:0006106 | inferred from electronic annotation with InterPro:IPR005677	fumarate hydratase activity ; GO:0004333 | inferred from sequence or structural similarity with NCBI_NP:498642 ; fumarate hydratase activity ; GO:0004333 | inferred from sequence or structural similarity with UniProtKB:P07954	mitochondrion ; GO:0005739 | inferred from sequence or structural similarity with MGD:Fh1; MGI:MGI:95530 ; cytoplasm ; GO:0005737 | inferred from sequence or structural similarity with UniProtKB:P07954 ; mitochondrion ; GO:0005739 | inferred from sequence or structural similarity with UniProtKB:P07954 ; tricarboxylic acid cycle enzyme complex ; GO:0045239 | inferred from electronic annotation wit…
GB17088-RA	1.44109	5.61371e-07	FBgn0030692		mRpS30	mitochondrial ribosomal protein S30	IPR010793:Ribosomal protein L37/S30	translation ; GO:0006412 | inferred from sequence or structural similarity with UniProtKB:Q9NP92	structural constituent of ribosome ; GO:0003735 | inferred from sequence or structural similarity with UniProtKB:Q9NP92	mitochondrial small ribosomal subunit ; GO:0005763 | inferred from sequence or structural similarity with UniProtKB:Q9NP92 ; microtubule associated complex ; GO:0005875 | inferred from direct assay
GB12749-RA	1.43933	0.002	FBgn0062447		-	-	-	-	-	-
GB10942-RA	1.43744	5.61371e-07	FBgn0004598		Fur2	Furin 2	IPR000209:Peptidase S8/S53, subtilisin/kexin/sedolisin ; IPR002884:Proprotein convertase, P ; IPR006210:Epidermal growth factor-like ; IPR006211:Furin-like cysteine-rich domain ; IPR006212:Furin-like repeat ; IPR008979:Galactose-binding domain-like ; IPR009020:Proteinase inhibitor, propeptide ; IPR009030:Growth factor, receptor ; IPR015500:Peptidase S8, subtilisin-related ; IPR022398:Peptidase S8…	proteolysis ; GO:0006508 | non-traceable author statement ; transmembrane receptor protein tyrosine kinase signaling pathway ; GO:0007169 | inferred from electronic annotation with InterPro:IPR006211 ; proteolysis ; GO:0006508 | inferred from electronic annotation with InterPro:IPR000209, InterPro:IPR002884 ; protein phosphorylation ; GO:0006468 | inferred from electronic annotation with InterPro…	serine-type endopeptidase activity ; GO:0004252 | inferred from direct assay ; serine-type endopeptidase activity ; GO:0004252 | non-traceable author statement ; ATP binding ; GO:0005524 | inferred from electronic annotation with InterPro:IPR006211 ; transmembrane receptor protein tyrosine kinase activity ; GO:0004714 | inferred from electronic annotation with InterPro:IPR006211	plasma membrane ; GO:0005886 | inferred from sequence or structural similarity with Fur1
GB19293-RA	1.436	0.001	FBgn0000409		Cyt-c-p	Cytochrome c proximal	IPR002327:Cytochrome c, class IA/ IB ; IPR009056:Cytochrome c domain ; IPR003088:Cytochrome c, class I	oxidative phosphorylation ; GO:0006119 | inferred from sequence or structural similarity with SGD_LOCUS:CYC1; SGD:S0003809	electron carrier activity ; GO:0009055 | inferred from direct assay ; electron transporter, transferring electrons from CoQH2-cytochrome c reductase complex and cytochrome c oxidase complex activity ; GO:0045155 | inferred from sequence or structural similarity with UniProtKB:P12831 ; electron carrier activity ; GO:0009055 | inferred from sequence or structural similarity with UniProtKB:P00001 ; …	mitochondrial inner membrane ; GO:0005743 | inferred from sequence or structural similarity with SGD_LOCUS:CYC1; SGD:S0003809 ; mitochondrion ; GO:0005739 | inferred from direct assay ; mitochondrial matrix ; GO:0005759 | inferred from sequence or structural similarity with UniProtKB:P00001
GB11987-RA	1.43021	5.61371e-07	FBgn0039257		tnc	tenectin	IPR001007:von Willebrand factor, type C	wing disc morphogenesis ; GO:0007472 | inferred from mutant phenotype ; imaginal disc-derived wing morphogenesis ; GO:0007476 | inferred from mutant phenotype ; imaginal disc-derived male genitalia morphogenesis ; GO:0048803 | inferred from mutant phenotype	integrin binding ; GO:0005178 | inferred from direct assay ; extracellular matrix structural constituent ; GO:0005201 | inferred from sequence model	extracellular matrix ; GO:0031012 | inferred from direct assay ; extracellular matrix ; GO:0031012 | inferred from sequence model
GB12853-RA	1.42718	0.035	FBgn0015609		CadN	Cadherin-N	IPR000742:Epidermal growth factor-like domain ; IPR001791:Laminin G domain ; IPR001881:EGF-like calcium-binding ; IPR002126:Cadherin ; IPR006210:Epidermal growth factor-like ; IPR008985:Concanavalin A-like lectin/glucanase ; IPR013032:EGF-like, conserved site ; IPR013320:Concanavalin A-like lectin/glucanase, subgroup ; IPR015919:Cadherin-like ; IPR000233:Cadherin, cytoplasmic domain ; IPR000152:E…	calcium-dependent cell-cell adhesion ; GO:0016339 | inferred from physical interaction with Î±-Cat AND inferred from physical interaction with arm AND inferred from sequence or structural similarity with shg AND inferred from sequence or structural similarity with MGD:Cdh2; MGI:MGI:88355 ; homophilic cell adhesion ; GO:0007156 | inferred from direct assay ; calcium-dependent cell-cell adhesion ; …	cell adhesion molecule binding ; GO:0050839 | inferred from sequence or structural similarity ; receptor activity ; GO:0004872 | inferred from sequence or structural similarity ; beta-catenin binding ; GO:0008013 | non-traceable author statement ; calcium ion binding ; GO:0005509 | inferred from electronic annotation with InterPro:IPR001881, InterPro:IPR002126, InterPro:IPR015919	integral to membrane ; GO:0016021 | inferred from sequence or structural similarity with MGD:Cdh2; MGI:MGI:88355 ; cell-cell junction ; GO:0005911 | inferred from direct assay ; plasma membrane ; GO:0005886 | inferred from sequence or structural similarity with shg ; integral to plasma membrane ; GO:0005887 | inferred from sequence or structural similarity ; plasma membrane ; GO:0005886 | traceab…
GB18086-RA	1.41179	0.01	FBgn0031228		CG11455	-	IPR019342:NADH:ubiquinone oxidoreductase, iron-sulphur subunit 5	mitochondrial electron transport, NADH to ubiquinone ; GO:0006120 | inferred from sequence or structural similarity with UniProtKB:O43920	NADH dehydrogenase activity ; GO:0003954 | inferred from sequence or structural similarity with UniProtKB:O43920	mitochondrial respiratory chain complex I ; GO:0005747 | inferred from sequence or structural similarity with UniProtKB:O43920
GB10253-RA	1.41046	0.033	FBgn0034877		levy	levy	IPR001349:Cytochrome c oxidase, subunit VIa	mitochondrial electron transport, cytochrome c to oxygen ; GO:0006123 | inferred from mutant phenotype ; determination of adult lifespan ; GO:0008340 | inferred from mutant phenotype ; mitochondrial electron transport, cytochrome c to oxygen ; GO:0006123 | inferred from sequence or structural similarity with UniProtKB:P12074 AND inferred from sequence or structural similarity with UniProt:Q02221	cytochrome-c oxidase activity ; GO:0004129 | contributes_to inferred from mutant phenotype ; enzyme regulator activity ; GO:0030234 | inferred from mutant phenotype ; cytochrome-c oxidase activity ; GO:0004129 | inferred from sequence or structural similarity with UniProtKB:Q9TTT7 ; cytochrome-c oxidase activity ; GO:0004129 | inferred from sequence or structural similarity with UniProtKB:P12074 …	mitochondrial respiratory chain complex IV ; GO:0005751 | inferred by curator from GO:0004129 ; microsome ; GO:0005792 | inferred from direct assay ; mitochondrial respiratory chain complex IV ; GO:0005751 | inferred from sequence or structural similarity with UniProtKB:P12074 AND inferred from sequence or structural similarity with UniProt:Q02221 ; lipid particle ; GO:0005811 | inferred from dir…
GB17751-RA	1.40038	0.002	FBgn0037018		CG4042	-	-	regulation of transcription, DNA-dependent ; GO:0006355 | inferred from electronic annotation with InterPro:IPR001356	sequence-specific DNA binding ; GO:0043565 | inferred from electronic annotation with InterPro:IPR001356 ; sequence-specific DNA binding transcription factor activity ; GO:0003700 | inferred from electronic annotation with InterPro:IPR001356	-
GB18953-RA	1.39266	0.002	FBgn0031912		CG5261	-	IPR000089:Biotin/lipoyl attachment ; IPR001078:2-oxoacid dehydrogenase acyltransferase, catalytic domain ; IPR003016:2-oxo acid dehydrogenase, lipoyl-binding site ; IPR004167:E3 binding ; IPR006257:Dihydrolipoamide acetyltransferase, long form ; IPR011053:Single hybrid motif ; IPR023213:Chloramphenicol acetyltransferase-like domain	acetyl-CoA biosynthetic process from pyruvate ; GO:0006086 | inferred from sequence or structural similarity with UniProtKB:P10515	dihydrolipoyllysine-residue acetyltransferase activity ; GO:0004742 | inferred from sequence or structural similarity with UniProtKB:P08461 ; dihydrolipoyllysine-residue acetyltransferase activity ; GO:0004742 | inferred from sequence or structural similarity with UniProtKB:P10515	lipid particle ; GO:0005811 | inferred from direct assay ; mitochondrial pyruvate dehydrogenase complex ; GO:0005967 | inferred from sequence or structural similarity with UniProtKB:P08461 ; mitochondrial pyruvate dehydrogenase complex ; GO:0005967 | inferred from sequence or structural similarity with UniProtKB:P10515
GB19189-RA	1.38111	0.001	FBgn0040793		CG7630	-	-	-	-	lipid particle ; GO:0005811 | inferred from direct assay
GB15326-RA	1.37957	0.003	FBgn0027785		NP15.6	NP15.6	IPR019329:NADH:ubiquinone oxidoreductase, ESSS subunit	biological_process ; GO:0008150 | no biological data available	molecular_function ; GO:0003674 | no biological data available	cellular_component ; GO:0005575 | no biological data available
GB16804-RA	1.37717	0.02	FBgn0037429		Osi19	Osiris 19	IPR012464:Protein of unknown function DUF1676	biological_process ; GO:0008150 | no biological data available	molecular_function ; GO:0003674 | no biological data available	integral to plasma membrane ; GO:0005887 | inferred from sequence model
GB16124-RA	1.3747	0.002	FBgn0034940		CG16787	-	IPR018790:Protein of unknown function DUF2358	-	-	-
GB13595-RA	1.37337	5.61371e-07	FBgn0039252		CG11771	-	IPR001567:Peptidase M3A/M3B ; IPR024077:Neurolysin/Thimet oligopeptidase, domain 2 ; IPR024079:Metallopeptidase, catalytic domain	proteolysis ; GO:0006508 | inferred from electronic annotation with InterPro:IPR001567	metalloendopeptidase activity ; GO:0004222 | inferred from sequence or structural similarity with EMBL:D90916; protein_id:BAA18678	-
GB18432-RA	1.3728	0.003	FBgn0039205		CG13623	-	IPR000361:FeS cluster biogenesis ; IPR016092:FeS cluster insertion protein	lateral inhibition ; GO:0046331 | inferred from mutant phenotype ; iron-sulfur cluster assembly ; GO:0016226 | inferred from electronic annotation with InterPro:IPR016092	iron-sulfur cluster binding ; GO:0051536 | inferred from electronic annotation with InterPro:IPR016092 ; structural molecule activity ; GO:0005198 | inferred from electronic annotation with InterPro:IPR016092	-
GB18183-RA	1.35737	0.02	-		-	-	-	-	-	-
GB15502-RA	1.35477	0.003	-		-	-	-	-	-	-
GB12571-RA	1.35209	0.02	FBgn0003089		pip	pipe	IPR007734:Heparan sulphate 2-O-sulfotransferase ; IPR005331:Sulfotransferase	Toll signaling pathway ; GO:0008063 | traceable author statement ; maternal specification of dorsal/ventral axis, oocyte, soma encoded ; GO:0007313 | traceable author statement ; protein processing ; GO:0016485 | inferred from genetic interaction with ea ; embryonic pattern specification ; GO:0009880 | inferred from mutant phenotype ; regulation of multicellular organism growth ; GO:0040014 | inf…	sulfotransferase activity ; GO:0008146 | inferred from mutant phenotype ; heparan sulfate 2-O-sulfotransferase activity ; GO:0004394 | inferred from sequence or structural similarity with EMBL:AF060178 ; heparan sulfate 2-O-sulfotransferase activity ; GO:0004394 | non-traceable author statement ; heparan sulfate sulfotransferase activity ; GO:0034483 | NOT inferred from direct assay ; chondroitin…	Golgi apparatus ; GO:0005794 | inferred from direct assay ; chromosome ; GO:0005694 | inferred from direct assay ; nucleus ; GO:0005634 | inferred from direct assay ; integral to membrane ; GO:0016021 | inferred from electronic annotation with InterPro:IPR005331, InterPro:IPR007734
GB18497-RA	1.35134	5.61371e-07	FBgn0024556		EfTuM	Elongation factor Tu mitochondrial	IPR000795:Protein synthesis factor, GTP-binding ; IPR004160:Translation elongation factor EFTu/EF1A, C-terminal ; IPR004161:Translation elongation factor EFTu/EF1A, domain 2 ; IPR004541:Translation elongation factor EFTu/EF1A, bacterial/organelle ; IPR009000:Translation elongation/initiation factor/Ribosomal, beta-barrel ; IPR009001:Translation elongation factor EF1A/initiation factor IF2gamma, C…	translational elongation ; GO:0006414 | inferred from sequence or structural similarity with SGD_LOCUS:TUF1; SGD:S0005713 ; translational elongation ; GO:0006414 | inferred from sequence or structural similarity with UniProtKB:P49411 ; Golgi organization ; GO:0007030 | inferred from mutant phenotype ; cell proliferation ; GO:0008283 | inferred from mutant phenotype ; mitotic cell cycle ; GO:00002…	translation elongation factor activity ; GO:0003746 | inferred from sequence or structural similarity ; translation elongation factor activity ; GO:0003746 | inferred from sequence or structural similarity with SGD_LOCUS:TUF1; SGD:S0005713 ; translation elongation factor activity ; GO:0003746 | inferred from sequence or structural similarity with UniProtKB:P49411 ; GTP binding ; GO:0005525 | infe…	mitochondrion ; GO:0005739 | inferred from sequence or structural similarity ; mitochondrion ; GO:0005739 | inferred from sequence or structural similarity with SGD_LOCUS:TUF1; SGD:S0005713 ; mitochondrion ; GO:0005739 | inferred from sequence or structural similarity with UniProtKB:P49411 ; mitochondrion ; GO:0005739 | inferred from direct assay
GB16826-RA	1.34966	0.02	FBgn0010403		Obp83b	Odorant-binding protein 83b	IPR000113:Mealworm beetle B protein ; IPR006170:Pheromone/general odorant binding protein, PBP/GOBP ; IPR006625:Insect pheromone/odorant binding protein PhBP ; IPR023316:Pheromone/general odorant binding protein, PBP/GOBP, domain	sensory perception of chemical stimulus ; GO:0007606 | inferred from sequence alignment with UniProtKB:P34174 ; sensory perception of chemical stimulus ; GO:0007606 | inferred from sequence or structural similarity with lush	pheromone binding ; GO:0005550 | non-traceable author statement ; odorant binding ; GO:0005549 | inferred from sequence alignment with UniProtKB:P34174 ; odorant binding ; GO:0005549 | inferred from sequence or structural similarity with lush	extracellular region ; GO:0005576 | non-traceable author statement ; extracellular space ; GO:0005615 | inferred from electronic annotation with InterPro:IPR000113 ; extracellular region ; GO:0005576 | inferred from sequence model
GB10745-RA	1.34794	5.61371e-07	FBgn0052103		CG32103	-	IPR002048:Calcium-binding EF-hand ; IPR002067:Mitochondrial carrier protein ; IPR002167:Graves disease carrier protein ; IPR011992:EF-hand-like domain ; IPR018108:Mitochondrial substrate/solute carrier ; IPR018247:EF-Hand 1, calcium-binding site ; IPR018249:EF-HAND 2 ; IPR023395:Mitochondrial carrier domain	transport ; GO:0006810 | inferred from sequence or structural similarity with UniProtKB:O18757 ; transmembrane transport ; GO:0055085 | inferred from electronic annotation with InterPro:IPR002067	transmembrane transporter activity ; GO:0022857 | inferred from sequence or structural similarity with EMBL:AF004161 ; transmembrane transporter activity ; GO:0022857 | inferred from sequence or structural similarity ; calcium ion binding ; GO:0005509 | inferred from electronic annotation with InterPro:IPR002048, InterPro:IPR011992	peroxisomal membrane ; GO:0005778 | inferred from sequence or structural similarity with EMBL:AF004161 ; mitochondrial envelope ; GO:0005740 | inferred from sequence or structural similarity ; mitochondrial inner membrane ; GO:0005743 | inferred from electronic annotation with InterPro:IPR002067, InterPro:IPR002167
GB11321-RA	1.33552	0.008	FBgn0050437		-	-	-	-	-	-
GB18028-RA	1.33314	0.01	FBgn0031066		CoVIb	Cytochrome c oxidase subunit VIb	IPR003213:Cytochrome c oxidase, subunit VIb	neurogenesis ; GO:0022008 | inferred from mutant phenotype	cytochrome-c oxidase activity ; GO:0004129 | inferred from sequence or structural similarity with UniProtKB:P14854	mitochondrial respiratory chain complex IV ; GO:0005751 | inferred from sequence or structural similarity with UniProtKB:P14854
GB16340-RA	1.33312	0.004	FBgn0001263		inaD	inactivation no afterpotential D	IPR001478:PDZ domain	deactivation of rhodopsin mediated signaling ; GO:0016059 | inferred from mutant phenotype ; phototransduction ; GO:0007602 | inferred from mutant phenotype ; phototransduction ; GO:0007602 | inferred from physical interaction with trp ; protein localization ; GO:0008104 | traceable author statement ; phototransduction ; GO:0007602 | non-traceable author statement ; detection of light stimulus in…	structural molecule activity ; GO:0005198 | inferred from mutant phenotype ; structural molecule activity ; GO:0005198 | inferred from direct assay AND inferred from mutant phenotype ; calmodulin binding ; GO:0005516 | traceable author statement ; myosin binding ; GO:0017022 | traceable author statement ; receptor signaling complex scaffold activity ; GO:0030159 | traceable author statement ; myo…	inaD signaling complex ; GO:0016027 | inferred from physical interaction with ninaE AND inferred from physical interaction with trp ; inaD signaling complex ; GO:0016027 | traceable author statement ; rhabdomere ; GO:0016028 | inferred from direct assay ; plasma membrane ; GO:0005886 | inferred from direct assay ; inaD signaling complex ; GO:0016027 | inferred from physical interaction with inaC …
GB11703-RA	1.32889	0.003	FBgn0039864		CG11550	-	IPR001251:CRAL-TRIO domain ; IPR011074:CRAL/TRIO, N-terminal domain	-	-	-
GB16899-RA	1.32675	0.007	FBgn0033304		Cyp6a13	Cyp6a13	IPR001128:Cytochrome P450 ; IPR002401:Cytochrome P450, E-class, group I ; IPR017972:Cytochrome P450, conserved site	oxidation-reduction process ; GO:0055114 | inferred from electronic annotation with InterPro:IPR001128, InterPro:IPR002401, InterPro:IPR017972 ; defense response to bacterium ; GO:0042742 | inferred from mutant phenotype	electron carrier activity ; GO:0009055 | non-traceable author statement ; electron carrier activity ; GO:0009055 | inferred from sequence or structural similarity ; oxidoreductase activity, acting on paired donors, with incorporation or reduction of molecular oxygen ; GO:0016705 | inferred from electronic annotation with InterPro:IPR001128, InterPro:IPR002401, InterPro:IPR017972 ; electron carrie…	microsome ; GO:0005792 | non-traceable author statement ; membrane ; GO:0016020 | non-traceable author statement
GB14599-RA	1.32244	0.001	FBgn0030976		CG7378	-	IPR000340:Dual specificity phosphatase, catalytic domain ; IPR000387:Protein-tyrosine/Dual-specificity phosphatase ; IPR016130:Protein-tyrosine phosphatase, active site ; IPR020405:Atypical dual specificity phosphatase, subfamily A ; IPR020417:Atypical dual specificity phosphatase ; IPR020422:Dual specificity phosphatase, subgroup, catalytic domain ; IPR024950:Dual specificity phosphatase	protein dephosphorylation ; GO:0006470 | non-traceable author statement ; protein dephosphorylation ; GO:0006470 | inferred from electronic annotation with InterPro:IPR000340, InterPro:IPR020405, InterPro:IPR020417, InterPro:IPR020422	protein tyrosine/serine/threonine phosphatase activity ; GO:0008138 | non-traceable author statement ; protein tyrosine phosphatase activity ; GO:0004725 | inferred from electronic annotation with InterPro:IPR016130 ; protein tyrosine/serine/threonine phosphatase activity ; GO:0008138 | inferred from electronic annotation with InterPro:IPR000340, InterPro:IPR020405, InterPro:IPR020417, InterPro:I…	-
GB11063-RA	1.32053	0.046	FBgn0032538		CG16885	-	-	-	-	-
GB17774-RA	1.31422	0.019	FBgn0032289		CG6431	-	IPR000734:Lipase ; IPR013818:Lipase, N-terminal	lipid metabolic process ; GO:0006629 | inferred from electronic annotation with InterPro:IPR000734	triglyceride lipase activity ; GO:0004806 | inferred from sequence or structural similarity with UniProtKB:P17892	-
GB15355-RA	1.31307	0.007	FBgn0035404		CG12079	-	IPR001268:NADH:ubiquinone oxidoreductase, 30kDa subunit ; IPR010218:NADH dehydrogenase, subunit C ; IPR020396:NADH:ubiquinone oxidoreductase, 30kDa subunit, conserved site	oxidation-reduction process ; GO:0055114 | inferred from electronic annotation with InterPro:IPR001268, InterPro:IPR010218, InterPro:IPR020396	NADH dehydrogenase (ubiquinone) activity ; GO:0008137 | inferred from sequence or structural similarity with EMBL:M58469 ; NADH dehydrogenase activity ; GO:0003954 | inferred from sequence or structural similarity with UniProtKB:O75489	mitochondrial respiratory chain complex I ; GO:0005747 | inferred from sequence or structural similarity with EMBL:M58469 ; mitochondrial respiratory chain complex I ; GO:0005747 | inferred from sequence or structural similarity with UniProtKB:O75489 ; mitochondrion ; GO:0005739 | inferred from direct assay
GB12850-RA	1.30585	0.002	FBgn0036353		CG10171	-	IPR002794:Protein of unknown function DUF92, TMEM19	biological_process ; GO:0008150 | no biological data available	molecular_function ; GO:0003674 | no biological data available	integral to membrane ; GO:0016021 | inferred from electronic annotation with InterPro:IPR002794
GB13420-RA	1.30511	0.001	FBgn0035980		CG4447	-	IPR002661:Ribosome recycling factor ; IPR023584:Ribosome recycling factor domain ; IPR016000:Ribosome recycling factor, metazoan	translation ; GO:0006412 | inferred from electronic annotation with InterPro:IPR002661	-	mitochondrion ; GO:0005739 | inferred from electronic annotation with InterPro:IPR016000
GB30369-RA	1.30433	0.016	FBgn0029807		CG3108	-	IPR000834:Peptidase M14, carboxypeptidase A ; IPR009020:Proteinase inhibitor, propeptide ; IPR003146:Proteinase inhibitor, carboxypeptidase propeptide	proteolysis ; GO:0006508 | inferred from electronic annotation with InterPro:IPR000834, InterPro:IPR003146	metallocarboxypeptidase activity ; GO:0004181 | inferred from sequence or structural similarity with MGD:Cpa1; MGI:MGI:88478 ; zinc ion binding ; GO:0008270 | inferred from electronic annotation with InterPro:IPR000834	-
GB10972-RA	1.30319	0.048	FBgn0038519		Prx3	Peroxiredoxin 3	IPR000866:Alkyl hydroperoxide reductase subunit C/ Thiol specific antioxidant ; IPR012336:Thioredoxin-like fold ; IPR019479:Peroxiredoxin, C-terminal ; IPR024706:Peroxiredoxin, AhpC-type	cell redox homeostasis ; GO:0045454 | inferred from sequence or structural similarity with UniProtKB:P30048 ; phagocytosis, engulfment ; GO:0006911 | inferred from mutant phenotype ; hydrogen peroxide catabolic process ; GO:0042744 | inferred from direct assay ; determination of adult lifespan ; GO:0008340 | inferred from genetic interaction with Prx5 ; cell redox homeostasis ; GO:0045454 | infer…	thioredoxin peroxidase activity ; GO:0008379 | inferred from sequence or structural similarity ; antioxidant activity ; GO:0016209 | non-traceable author statement ; peroxidase activity ; GO:0004601 | non-traceable author statement ; antioxidant activity ; GO:0016209 | inferred from sequence or structural similarity with UniProtKB:P30048 ; thioredoxin peroxidase activity ; GO:0008379 | inferred f…	mitochondrion ; GO:0005739 | inferred from sequence or structural similarity with UniProtKB:P30048 ; mitochondrion ; GO:0005739 | inferred from direct assay
GB20015-RA	1.29219	5.61371e-07	FBgn0033869	AmelCPR23	Cpr50Cb	Cuticular protein 50Cb	IPR000618:Insect cuticle protein	-	structural constituent of chitin-based cuticle ; GO:0005214 | inferred from sequence or structural similarity with UniProtKB:P45583 ; structural constituent of chitin-based cuticle ; GO:0005214 | inferred from sequence or structural similarity with Pfam:PF00379 inferred from sequence or structural similarity with InterPro:IPR000618	-
GB17787-RA	1.28381	0.014	FBgn0052230		CG32230	-	IPR010530:NADH-ubiquinone reductase complex 1 MLRQ subunit	mitochondrial electron transport, NADH to ubiquinone ; GO:0006120 | inferred from sequence or structural similarity with UniProtKB:O00483	NADH dehydrogenase activity ; GO:0003954 | inferred from sequence or structural similarity with UniProtKB:O00483	mitochondrial respiratory chain complex I ; GO:0005747 | inferred from sequence or structural similarity with UniProtKB:O00483
GB15119-RA	1.2837	5.61371e-07	FBgn0051961		CG31961	-	IPR006599:CARP motif ; IPR012945:Tubulin binding cofactor C ; IPR017901:C-CAP/cofactor C-like domain	tubulin complex assembly ; GO:0007021 | inferred from sequence or structural similarity with UniProtKB:Q15814 ; neurogenesis ; GO:0022008 | inferred from mutant phenotype	binding ; GO:0005488 | inferred from electronic annotation with InterPro:IPR006599	-
GB11034-RA	1.2828	0.002	FBgn0035244		ABCB7	-	IPR001140:ABC transporter, transmembrane domain ; IPR003439:ABC transporter-like ; IPR003593:AAA+ ATPase domain ; IPR011527:ABC transporter, transmembrane domain, type 1 ; IPR017871:ABC transporter, conserved site ; IPR017940:ABC transporter, integral membrane type 1	heme transport ; GO:0015886 | inferred from sequence or structural similarity with UniProtKB:O75027 ; iron-sulfur cluster assembly ; GO:0016226 | inferred from sequence or structural similarity with UniProtKB:O75027 ; transmembrane transport ; GO:0055085 | inferred from electronic annotation with InterPro:IPR001140, InterPro:IPR011527	ATPase activity, coupled to transmembrane movement of substances ; GO:0042626 | inferred from sequence or structural similarity with EMBL:U43892 ; transporter activity ; GO:0005215 | inferred from sequence or structural similarity with EMBL:U43892 ; ATPase activity, coupled to transmembrane movement of substances ; GO:0042626 | inferred from sequence or structural similarity with UniProtKB:O75027…	ATP-binding cassette (ABC) transporter complex ; GO:0043190 | inferred from sequence or structural similarity with EMBL:U43892 ; mitochondrial inner membrane ; GO:0005743 | inferred from sequence or structural similarity with UniProtKB:O75027 ; integral to membrane ; GO:0016021 | inferred from electronic annotation with InterPro:IPR001140, InterPro:IPR011527
GB14128-RA	1.28139	0.001	FBgn0052264		CG32264	-	IPR004018:RPEL repeat	-	-	-
GB11669-RA	1.2751	0.009	FBgn0034248		CG14483	-	IPR018625:Protein of unknown function DUF2346	-	-	-
GB14778-RA	1.27482	0.001	FBgn0030572		mRpS25	mitochondrial ribosomal protein S25	IPR007741:Ribosomal protein/NADH dehydrogenase domain ; IPR012336:Thioredoxin-like fold	translation ; GO:0006412 | inferred from sequence or structural similarity with EMBL:AI243774 AND inferred from sequence or structural similarity with EMBL:AW249185 ; translation ; GO:0006412 | inferred from sequence or structural similarity with UniProtKB:P82663 ; translation ; GO:0006412 | non-traceable author statement	structural constituent of ribosome ; GO:0003735 | inferred from sequence or structural similarity with EMBL:AI243774 AND inferred from sequence or structural similarity with EMBL:AW249185 ; structural constituent of ribosome ; GO:0003735 | inferred from sequence or structural similarity with UniProtKB:P82663 ; structural constituent of ribosome ; GO:0003735 | non-traceable author statement	mitochondrial small ribosomal subunit ; GO:0005763 | inferred from sequence or structural similarity with EMBL:AI243774 AND inferred from sequence or structural similarity with EMBL:AW249185 ; mitochondrial small ribosomal subunit ; GO:0005763 | inferred from sequence or structural similarity with UniProtKB:P82663 ; mitochondrial small ribosomal subunit ; GO:0005763 | non-traceable author stateme…
GB11675-RA	1.27249	0.034	FBgn0034797		nahoda	nahoda	IPR000082:SEA ; IPR000742:Epidermal growth factor-like domain ; IPR005018:DOMON domain ; IPR013032:EGF-like, conserved site ; IPR006210:Epidermal growth factor-like ; IPR013111:EGF, extracellular	biological_process ; GO:0008150 | no biological data available	molecular_function ; GO:0003674 | no biological data available	cellular_component ; GO:0005575 | no biological data available
GB16953-RA	1.27096	0.019	-		-	-	-	-	-	-
GB12280-RA	1.26755	5.61371e-07	FBgn0039141		spas	spastin	IPR003593:AAA+ ATPase domain ; IPR003959:ATPase, AAA-type, core ; IPR003960:ATPase, AAA-type, conserved site ; IPR007330:MIT	positive regulation of microtubule depolymerization ; GO:0031117 | inferred from mutant phenotype ; locomotory behavior ; GO:0007626 | inferred from mutant phenotype ; microtubule cytoskeleton organization ; GO:0000226 | inferred from mutant phenotype ; positive regulation of microtubule depolymerization ; GO:0031117 | inferred from direct assay ; regulation of synaptic plasticity ; GO:0048167 | …	ATPase activity ; GO:0016887 | inferred from direct assay ; ATPase activity ; GO:0016887 | inferred from sequence or structural similarity with SGD_LOCUS:AFG2; SGD:S0004389 ; microtubule-severing ATPase activity ; GO:0008568 | inferred from mutant phenotype ; ATP binding ; GO:0005524 | inferred from electronic annotation with InterPro:IPR003959, InterPro:IPR003960	cytoplasm ; GO:0005737 | inferred from direct assay ; terminal button ; GO:0043195 | inferred from direct assay ; centrosome ; GO:0005813 | inferred from direct assay ; chromosome ; GO:0005694 | inferred from direct assay
GB12296-RA	1.26733	0.003	FBgn0030743		CG9921	-	IPR007667:Hypoxia induced protein, domain	-	-	-
GB14937-RA	1.2658	0.001	FBgn0027360		Tim10	Translocase of inner membrane 10	IPR004217:Mitochondrial inner membrane translocase complex, Tim8/9/10/13-zinc finger-like	protein transport ; GO:0015031 | non-traceable author statement ; protein targeting to mitochondrion ; GO:0006626 | inferred from sequence or structural similarity with UniProtKB:Q9Y5J8 ; protein import into mitochondrial inner membrane ; GO:0045039 | inferred from electronic annotation with InterPro:IPR004217	P-P-bond-hydrolysis-driven protein transmembrane transporter activity ; GO:0015450 | non-traceable author statement ; P-P-bond-hydrolysis-driven protein transmembrane transporter activity ; GO:0015450 | inferred from sequence or structural similarity with UniProtKB:Q9Y5J8	mitochondrial inner membrane presequence translocase complex ; GO:0005744 | non-traceable author statement ; mitochondrial inner membrane presequence translocase complex ; GO:0005744 | inferred from sequence or structural similarity with UniProtKB:Q9Y5J8 ; mitochondrial intermembrane space protein transporter complex ; GO:0042719 | inferred from electronic annotation with InterPro:IPR004217
GB10974-RA	1.25959	0.014	FBgn0020300		gk	geko	-	response to ethanol ; GO:0045471 | non-traceable author statement ; behavioral response to ethanol ; GO:0048149 | inferred from mutant phenotype ; sensory perception of smell ; GO:0007608 | inferred from mutant phenotype	molecular_function ; GO:0003674 | no biological data available	cellular_component ; GO:0005575 | no biological data available
GB16549-RA	1.25828	0.002	FBgn0005558		ey	eyeless	IPR017970:Homeobox, conserved site ; IPR001356:Homeodomain ; IPR001523:Paired domain ; IPR009057:Homeodomain-like ; IPR011991:Winged helix-turn-helix transcription repressor DNA-binding	eye-antennal disc morphogenesis ; GO:0007455 | traceable author statement ; mushroom body development ; GO:0016319 | inferred from expression pattern AND inferred from mutant phenotype ; adult walking behavior ; GO:0007628 | inferred from mutant phenotype ; brain development ; GO:0007420 | inferred from mutant phenotype ; compound eye morphogenesis ; GO:0001745 | inferred from mutant phenotype ; …	sequence-specific DNA binding ; GO:0043565 | inferred from mutant phenotype ; protein binding ; GO:0005515 | inferred from physical interaction with so ; sequence-specific DNA binding transcription factor activity ; GO:0003700 | inferred from sequence or structural similarity with MGD:Pax6; MGI:MGI:97490 ; sequence-specific DNA binding transcription factor activity ; GO:0003700 | traceable author…	nucleus ; GO:0005634 | traceable author statement ; transcription factor complex ; GO:0005667 | inferred from sequence or structural similarity with MGD:Pax6; MGI:MGI:97490 ; nucleus ; GO:0005634 | non-traceable author statement
GB14970-RA	1.2485	0.022	FBgn0053715		-	-	-	-	-	-
GB14811-RA	1.24055	0.004	FBgn0033158		CG12164	-	IPR009078:Ferritin/ribonucleotide reductase-like	oxidation-reduction process ; GO:0055114 | inferred from electronic annotation with InterPro:IPR009078	oxidoreductase activity ; GO:0016491 | inferred from electronic annotation with InterPro:IPR009078 ; transition metal ion binding ; GO:0046914 | inferred from electronic annotation with InterPro:IPR009078	-
GB17095-RA	1.23888	0.002	FBgn0031771		CG9140	-	IPR001949:NADH:ubiquinone oxidoreductase, 51kDa subunit, conserved site ; IPR011537:NADH ubiquinone oxidoreductase, F subunit ; IPR011538:NADH:ubiquinone oxidoreductase, 51kDa subunit ; IPR019554:Soluble ligand binding domain ; IPR019575:NADH ubiquinone oxidoreductase, F subunit, iron sulphur binding	mitochondrial electron transport, NADH to ubiquinone ; GO:0006120 | inferred from sequence or structural similarity with UniProtKB:P49821	NADH dehydrogenase activity ; GO:0003954 | inferred from sequence or structural similarity with UniProtKB:P49821 ; NADH dehydrogenase (ubiquinone) activity ; GO:0008137 | inferred from electronic annotation with InterPro:IPR001949 ; NAD binding ; GO:0051287 | inferred from electronic annotation with InterPro:IPR011537 ; 4 iron, 4 sulfur cluster binding ; GO:0051539 | inferred from electronic anno…	mitochondrial respiratory chain complex I ; GO:0005747 | inferred from sequence or structural similarity with UniProtKB:P49821
GB13069-RA	1.2367	0.009	-		-	-	-	-	-	-
GB17503-RA	1.23498	0.001	FBgn0035334		CG8993	-	IPR005746:Thioredoxin ; IPR012336:Thioredoxin-like fold ; IPR013766:Thioredoxin domain	response to DNA damage stimulus ; GO:0006974 | inferred from mutant phenotype ; cell redox homeostasis ; GO:0045454 | inferred from electronic annotation with InterPro:IPR005746, InterPro:IPR013766 ; glycerol ether metabolic process ; GO:0006662 | inferred from electronic annotation with InterPro:IPR005746	disulfide oxidoreductase activity ; GO:0015036 | inferred from sequence or structural similarity with UniProtKB:P97493 ; disulfide oxidoreductase activity ; GO:0015036 | inferred from sequence or structural similarity with UniProtKB:Q99757 ; electron carrier activity ; GO:0009055 | inferred from electronic annotation with InterPro:IPR005746 ; protein disulfide oxidoreductase activity ; GO:0015035…	mitochondrion ; GO:0005739 | inferred from sequence or structural similarity with UniProtKB:P97493 ; mitochondrion ; GO:0005739 | inferred from sequence or structural similarity with UniProtKB:Q99757
GB14484-RA	1.23217	5.61371e-07	FBgn0040871		CG12479	-	IPR007512:Protein of unknown function DUF543	biological_process ; GO:0008150 | no biological data available	molecular_function ; GO:0003674 | no biological data available	cellular_component ; GO:0005575 | no biological data available
GB15665-RA	1.23162	0.036	FBgn0050438		CG30438	-	IPR002213:UDP-glucuronosyl/UDP-glucosyltransferase	metabolic process ; GO:0008152 | inferred from electronic annotation with InterPro:IPR002213	transferase activity, transferring hexosyl groups ; GO:0016758 | inferred from sequence or structural similarity with UniProtKB:O77649 AND inferred from sequence or structural similarity with UniProt:P54855	-
GB11683-RA	1.22826	0.003	FBgn0029868		CG3446	-	IPR009346:GRIM-19	mitochondrial electron transport, NADH to ubiquinone ; GO:0006120 | inferred from sequence or structural similarity with UniProtKB:Q9P0J0	NADH dehydrogenase activity ; GO:0003954 | inferred from sequence or structural similarity with UniProtKB:Q9P0J0	mitochondrial respiratory chain complex I ; GO:0005747 | inferred from sequence or structural similarity with UniProtKB:Q9P0J0
GB16371-RA	1.22263	0.002	FBgn0033570		CG7712	-	IPR008011:Complex 1 LYR protein ; IPR016488:NADH dehydrogenase [ubiquinone] (complex I), alpha subcomplex, subunit 6	mitochondrial electron transport, NADH to ubiquinone ; GO:0006120 | inferred from sequence or structural similarity with UniProtKB:P56556	NADH dehydrogenase (ubiquinone) activity ; GO:0008137 | inferred from sequence or structural similarity with NCBI_gi:4505359 ; NADH dehydrogenase activity ; GO:0003954 | inferred from sequence or structural similarity with UniProtKB:P56556	mitochondrial respiratory chain complex I ; GO:0005747 | inferred from sequence or structural similarity with NCBI_gi:4505359 ; mitochondrial respiratory chain complex I ; GO:0005747 | inferred from sequence or structural similarity with UniProtKB:P56556
GB10109-RA	1.22211	0.008	FBgn0027615		CG6404	-	IPR001708:Membrane insertion protein, OxaA/YidC	respiratory chain complex IV assembly ; GO:0008535 | inferred from sequence or structural similarity with UniProtKB:Q15070 ; protein insertion into membrane ; GO:0051205 | inferred from electronic annotation with InterPro:IPR001708	protein transporter activity ; GO:0008565 | inferred from sequence or structural similarity with SGD_LOCUS:OXA1; SGD:S0000956	mitochondrial inner membrane ; GO:0005743 | inferred from sequence or structural similarity with SGD_LOCUS:OXA1; SGD:S0000956 ; mitochondrial envelope ; GO:0005740 | inferred from sequence or structural similarity with UniProtKB:Q15070 ; integral to membrane ; GO:0016021 | inferred from electronic annotation with InterPro:IPR001708
GB16328-RA	1.21744	0.026	FBgn0036397		CG8783	-	IPR005365:Nitrogen permease regulator 3	biological_process ; GO:0008150 | no biological data available	molecular_function ; GO:0003674 | no biological data available	cellular_component ; GO:0005575 | no biological data available
GB14402-RA	1.21346	0.035	FBgn0032497		-	-	-	-	-	-
GB10255-RA	1.212	5.61371e-07	-		-	-	-	-	-	-
GB17473-RA	1.21169	5.61371e-07	FBgn0003738		-	-	-	-	-	-
GB17494-RA	1.20365	0.008	FBgn0039025		CG7023	-	IPR001394:Peptidase C19, ubiquitin carboxyl-terminal hydrolase 2 ; IPR018200:Peptidase C19, ubiquitin carboxyl-terminal hydrolase 2, conserved site	ubiquitin-dependent protein catabolic process ; GO:0006511 | inferred from electronic annotation with InterPro:IPR001394, InterPro:IPR018200	ubiquitin thiolesterase activity ; GO:0004221 | inferred from electronic annotation with InterPro:IPR001394, InterPro:IPR018200	-
GB13459-RA	1.20266	0.008	FBgn0031464		Duox	Dual oxidase	IPR018247:EF-Hand 1, calcium-binding site ; IPR018249:EF-HAND 2 ; IPR002007:Haem peroxidase, animal ; IPR002048:Calcium-binding EF-hand ; IPR010255:Haem peroxidase ; IPR011992:EF-hand-like domain ; IPR013112:FAD-binding 8 ; IPR013121:Ferric reductase, NAD binding ; IPR013130:Ferric reductase transmembrane component-like domain ; IPR017927:Ferredoxin reductase-type FAD-binding domain ; IPR017938:R…	defense response to bacterium ; GO:0042742 | inferred from mutant phenotype ; mucosal immune response ; GO:0002385 | inferred from mutant phenotype ; wing disc development ; GO:0035220 | inferred from mutant phenotype ; adult chitin-containing cuticle pigmentation ; GO:0048085 | inferred from mutant phenotype ; reactive oxygen species metabolic process ; GO:0072593 | inferred from mutant phenotyp…	peroxidase activity ; GO:0004601 | inferred from direct assay ; superoxide-generating NADPH oxidase activity ; GO:0016175 | inferred from sequence or structural similarity with EMBL:AF123275 ; heme binding ; GO:0020037 | inferred from electronic annotation with InterPro:IPR002007, InterPro:IPR010255, InterPro:IPR019791 ; calcium ion binding ; GO:0005509 | inferred from electronic annotation with …	-
GB16464-RA	1.2026	0.001	FBgn0038587		-	-	-	-	-	-
GB12705-RA	1.20117	0.03	FBgn0050101	CPLCP1	CG30101	-	-	-	-	-
GB11759-RA	1.19261	5.61371e-07	FBgn0044030		mRpS14	mitochondrial ribosomal protein S14	IPR001209:Ribosomal protein S14	translation ; GO:0006412 | inferred from sequence or structural similarity with protein_id:CAB16601	structural constituent of ribosome ; GO:0003735 | inferred from sequence or structural similarity with protein_id:CAB16601 ; structural constituent of ribosome ; GO:0003735 | inferred from sequence or structural similarity with UniProtKB:O60783	mitochondrial small ribosomal subunit ; GO:0005763 | inferred from sequence or structural similarity with protein_id:CAB16601 ; mitochondrial ribosome ; GO:0005761 | inferred from sequence or structural similarity with UniProtKB:O60783
GB12919-RA	1.19139	0.023	FBgn0026090		CG14812	-	-	-	-	-
GB11432-RA	1.19028	0.042	FBgn0026562		BM-40-SPARC	BM-40-SPARC	IPR001999:Osteonectin-like, conserved site ; IPR011992:EF-hand-like domain ; IPR018247:EF-Hand 1, calcium-binding site ; IPR003645:Follistatin-like, N-terminal ; IPR019577:SPARC/Testican, calcium-binding domain	cell adhesion ; GO:0007155 | inferred from sequence or structural similarity ; mesoderm development ; GO:0007498 | inferred from expression pattern ; Malpighian tubule morphogenesis ; GO:0007443 | inferred from mutant phenotype ; extracellular matrix constituent secretion ; GO:0070278 | inferred from mutant phenotype ; ventral cord development ; GO:0007419 | inferred from mutant phenotype ; trach…	calcium ion binding ; GO:0005509 | inferred from electronic annotation with InterPro:IPR011992, InterPro:IPR019577	basement membrane ; GO:0005604 | non-traceable author statement ; proteinaceous extracellular matrix ; GO:0005578 | inferred from sequence or structural similarity ; proteinaceous extracellular matrix ; GO:0005578 | inferred from electronic annotation with InterPro:IPR019577 ; extracellular space ; GO:0005615 | inferred from electronic annotation with InterPro:IPR001999
GB11122-RA	1.18887	0.024	FBgn0020389		Papss	PAPS synthetase	IPR015947:PUA-like domain ; IPR024951:Sulphate adenylyltransferase catalytic domain ; IPR002650:Sulphate adenylyltransferase ; IPR002891:Adenylylsulphate kinase ; IPR014729:Rossmann-like alpha/beta/alpha sandwich fold ; IPR025980:ATP-sulfurylase PUA-like domain	sulfate assimilation ; GO:0000103 | inferred from electronic annotation with InterPro:IPR002650, InterPro:IPR002891 ; imaginal disc-derived wing morphogenesis ; GO:0007476 | inferred from mutant phenotype	adenylylsulfate kinase activity ; GO:0004020 | non-traceable author statement ; sulfate adenylyltransferase (ATP) activity ; GO:0004781 | non-traceable author statement ; adenylylsulfate kinase activity ; GO:0004020 | inferred from sequence or structural similarity with UniProtKB:O88428 ; sulfate adenylyltransferase (ATP) activity ; GO:0004781 | inferred from sequence or structural similarity wit…	-
GB15339-RA	1.1733	0.015	FBgn0011642	muscle	Zyx	Zyxin	IPR001781:Zinc finger, LIM-type	hippo signaling cascade ; GO:0035329 | inferred from mutant phenotype ; positive regulation of imaginal disc growth ; GO:0045572 | inferred from mutant phenotype ; positive regulation of eclosion ; GO:0045805 | inferred from mutant phenotype ; liquid clearance, open tracheal system ; GO:0035002 | inferred from mutant phenotype ; terminal branching, open tracheal system ; GO:0007430 | inferred fro…	protein binding ; GO:0005515 | inferred from physical interaction with ena ; zinc ion binding ; GO:0008270 | inferred from electronic annotation with InterPro:IPR001781	cytoskeleton ; GO:0005856 | inferred from sequence or structural similarity ; subapical complex ; GO:0035003 | inferred from direct assay ; cell-cell junction ; GO:0005911 | inferred from sequence or structural similarity with HGNC_gene:ZYX; HGNC:13200 ; focal adhesion ; GO:0005925 | inferred from sequence or structural similarity with HGNC_gene:ZYX; HGNC:13200 ; stress fiber ; GO:0001725 | infer…
GB30388-RA	1.16763	0.018	FBgn0015031		cype	cyclope	IPR004204:Cytochrome c oxidase subunit VIc	mitochondrial electron transport, cytochrome c to oxygen ; GO:0006123 | inferred from sequence or structural similarity with UniProtKB:P09669	cytochrome-c oxidase activity ; GO:0004129 | inferred from sequence or structural similarity ; cytochrome-c oxidase activity ; GO:0004129 | inferred from sequence or structural similarity with UniProtKB:P09669	lipid particle ; GO:0005811 | inferred from direct assay ; mitochondrial respiratory chain complex IV ; GO:0005751 | inferred from sequence or structural similarity ; mitochondrial respiratory chain complex IV ; GO:0005751 | inferred from sequence or structural similarity with UniProtKB:P09669
GB10235-RA	1.16575	0.019	FBgn0036180		CG6091	-	IPR003323:Ovarian tumour, otubain ; IPR003903:Ubiquitin interacting motif	phagocytosis, engulfment ; GO:0006911 | inferred from mutant phenotype	-	-
GB19365-RA	1.15034	0.02	FBgn0029856		CG11700	-	-	cellular process ; GO:0009987 | inferred from mutant phenotype ; determination of adult lifespan ; GO:0008340 | inferred from mutant phenotype ; negative regulation of reproductive process ; GO:2000242 | inferred from mutant phenotype	molecular_function ; GO:0003674 | no biological data available	microtubule associated complex ; GO:0005875 | inferred from direct assay
GB15988-RA	1.1456	0.015	FBgn0000299		Cg25C	Collagen type IV	IPR001442:Collagen IV, non-collagenous ; IPR008160:Collagen triple helix repeat ; IPR016187:C-type lectin fold	dorsal closure ; GO:0007391 | traceable author statement ; oviduct morphogenesis ; GO:0035848 | inferred from mutant phenotype	extracellular matrix structural constituent ; GO:0005201 | inferred from electronic annotation with InterPro:IPR001442	collagen type IV ; GO:0005587 | non-traceable author statement ; collagen type IV ; GO:0005587 | traceable author statement ; basement membrane ; GO:0005604 | non-traceable author statement ; collagen ; GO:0005581 | inferred from electronic annotation with InterPro:IPR001442
GB15238-RA	1.14266	0.002	FBgn0030610		CG9065	-	IPR007745:Cytochrome c oxidase copper chaperone ; IPR009069:MTCP1	respiratory chain complex IV assembly ; GO:0008535 | inferred from sequence or structural similarity with UniProtKB:P81045 ; respiratory chain complex IV assembly ; GO:0008535 | inferred from sequence or structural similarity with UniProtKB:Q14061 ; copper ion transport ; GO:0006825 | inferred from electronic annotation with InterPro:IPR007745	copper chaperone activity ; GO:0016531 | inferred from sequence or structural similarity with UniProtKB:P81045 ; copper chaperone activity ; GO:0016531 | inferred from sequence or structural similarity with UniProtKB:Q14061	mitochondrial intermembrane space ; GO:0005758 | inferred from sequence or structural similarity with UniProtKB:P81045 ; mitochondrial intermembrane space ; GO:0005758 | inferred from sequence or structural similarity with UniProtKB:Q14061
GB14167-RA	1.14199	0.002	FBgn0029711		Usf	Usf	IPR011598:Helix-loop-helix DNA-binding	transcription, DNA-dependent ; GO:0006351 | inferred from sequence or structural similarity with UniProtKB:Q63665	sequence-specific DNA binding transcription factor activity ; GO:0003700 | inferred from sequence or structural similarity with UniProtKB:Q63665 ; protein dimerization activity ; GO:0046983 | inferred from electronic annotation with InterPro:IPR011598	nucleus ; GO:0005634 | inferred from sequence or structural similarity with UniProtKB:Q63665
GB12603-RA	1.14086	5.61371e-07	FBgn0050373		CG30373	-	-	-	-	-
GB12646-RA	1.1342	5.61371e-07	FBgn0037102		CG7172	-	IPR018472:Growth arrest/ DNA-damage-inducible protein-interacting protein 1	cell cycle ; GO:0007049 | inferred from electronic annotation with InterPro:IPR018472	-	nucleus ; GO:0005634 | inferred from electronic annotation with InterPro:IPR018472
GB13597-RA	1.13056	0.008	FBgn0034583		CG10527	-	IPR006616:DM9 repeat ; IPR024518:Domain of unknown function DUF3421 ; IPR022041:Farnesoic acid O-methyl transferase	-	farnesoic acid O-methyltransferase activity ; GO:0019010 | inferred from sequence or structural similarity with EMBL:U25845 ; farnesoic acid O-methyltransferase activity ; GO:0019010 | NOT inferred from direct assay	cytoplasm ; GO:0005737 | inferred from direct assay
GB18445-RA	1.12865	0.022	FBgn0016047		nompA	no mechanoreceptor potential A	IPR001507:Zona pellucida sperm-binding protein ; IPR003014:PAN-1 domain ; IPR003609:Apple-like	sensory perception of mechanical stimulus ; GO:0050954 | non-traceable author statement ; sensory perception of sound ; GO:0007605 | inferred from mutant phenotype ; dendrite morphogenesis ; GO:0048813 | inferred from mutant phenotype ; sensory perception of mechanical stimulus ; GO:0050954 | inferred from mutant phenotype	-	extracellular region ; GO:0005576 | non-traceable author statement ; extracellular matrix ; GO:0031012 | inferred from direct assay
GB13000-RA	1.12843	0.002	FBgn0029718		mRpL30	mitochondrial ribosomal protein L30	IPR016082:Ribosomal protein L30, ferredoxin-like fold domain	translation ; GO:0006412 | inferred from sequence or structural similarity with EMBL:AA772463	structural constituent of ribosome ; GO:0003735 | inferred from sequence or structural similarity with EMBL:AA772463	mitochondrial large ribosomal subunit ; GO:0005762 | inferred from sequence or structural similarity with EMBL:AA772463
GB16552-RA	1.12676	0.005	FBgn0038149		CG9796	-	IPR004911:Gamma interferon inducible lysosomal thiol reductase GILT	-	-	-
GB12865-RA	1.12667	0.008	-		-	-	-	-	-	-
GB19678-RA	1.12656	0.019	FBgn0035907		GstO1	Glutathione S transferase O1	IPR004045:Glutathione S-transferase, N-terminal ; IPR005442:Glutathione S-transferase, omega-class ; IPR010987:Glutathione S-transferase, C-terminal-like ; IPR012336:Thioredoxin-like fold ; IPR017933:Glutathione S-transferase/chloride channel, C-terminal ; IPR004046:Glutathione S-transferase, C-terminal	glutathione metabolic process ; GO:0006749 | inferred from direct assay	glutathione transferase activity ; GO:0004364 | inferred from sequence or structural similarity with NCBI_gi:4758484 ; glutathione transferase activity ; GO:0004364 | non-traceable author statement ; glutathione dehydrogenase (ascorbate) activity ; GO:0045174 | non-traceable author statement ; transferase activity, transferring sulfur-containing groups ; GO:0016782 | inferred from direct assay ; …	cytoplasm ; GO:0005737 | inferred from electronic annotation with InterPro:IPR005442
GB16651-RA	1.12434	5.61371e-07	FBgn0039965		CG13865	-	IPR006597:Sel1-like ; IPR011990:Tetratricopeptide-like helical	biological_process ; GO:0008150 | no biological data available	binding ; GO:0005488 | inferred from electronic annotation with InterPro:IPR011990 ; molecular_function ; GO:0003674 | no biological data available	cellular_component ; GO:0005575 | no biological data available
GB17684-RA	1.12373	0.014	FBgn0033246		ACC	Acetyl-CoA carboxylase	IPR000022:Carboxyl transferase ; IPR000089:Biotin/lipoyl attachment ; IPR001882:Biotin-binding site ; IPR005479:Carbamoyl-phosphate synthetase large subunit-like, ATP-binding domain ; IPR005481:Carbamoyl-phosphate synthase, large subunit, N-terminal ; IPR005482:Biotin carboxylase, C-terminal ; IPR011053:Single hybrid motif ; IPR011054:Rudiment single hybrid motif ; IPR011761:ATP-grasp fold ; IPR0…	cell morphogenesis ; GO:0000902 | inferred from mutant phenotype ; fatty acid biosynthetic process ; GO:0006633 | inferred from electronic annotation with InterPro:IPR013537	acetyl-CoA carboxylase activity ; GO:0003989 | inferred from sequence or structural similarity with EMBL:X68968 ; ATP binding ; GO:0005524 | inferred from electronic annotation with InterPro:IPR005479, InterPro:IPR011761, InterPro:IPR011764, InterPro:IPR013537, InterPro:IPR013815, InterPro:IPR013816, InterPro:IPR013817, InterPro:IPR016185 ; biotin carboxylase activity ; GO:0004075 | inferred from…	lipid particle ; GO:0005811 | inferred from direct assay
GB11680-RA	1.11817	0.011	-		-	-	-	-	-	-
GB17558-RA	1.11411	0.004	FBgn0037093		Cdk12	-	IPR000719:Protein kinase, catalytic domain ; IPR002290:Serine/threonine- / dual-specificity protein kinase, catalytic domain ; IPR008271:Serine/threonine-protein kinase, active site ; IPR011009:Protein kinase-like domain ; IPR017441:Protein kinase, ATP binding site	protein phosphorylation ; GO:0006468 | inferred from sequence or structural similarity ; phagocytosis, engulfment ; GO:0006911 | inferred from mutant phenotype ; neurogenesis ; GO:0022008 | inferred from mutant phenotype ; protein phosphorylation ; GO:0006468 | inferred from electronic annotation with InterPro:IPR000719, InterPro:IPR002290, InterPro:IPR008271	cyclin-dependent protein kinase activity ; GO:0004693 | inferred from sequence or structural similarity ; RNA polymerase II carboxy-terminal domain kinase activity ; GO:0008353 | inferred from sequence or structural similarity with SGD_LOCUS:CTK1; SGD:S0001622 ; RNA polymerase II carboxy-terminal domain kinase activity ; GO:0008353 | inferred from direct assay ; ATP binding ; GO:0005524 | inferre…	polytene chromosome ; GO:0005700 | inferred from direct assay ; polytene chromosome puff ; GO:0005703 | inferred from direct assay
GB17238-RA	1.11392	5.61371e-07	FBgn0039635		CG11876	-	IPR005475:Transketolase-like, pyrimidine-binding domain ; IPR005476:Transketolase, C-terminal ; IPR009014:Transketolase, C-terminal/Pyruvate-ferredoxin oxidoreductase, domain II ; IPR013177:Domain of unknown function DUF1713, mitochondria ; IPR015941:Transketolase-like, C-terminal	pyruvate metabolic process ; GO:0006090 | inferred from sequence or structural similarity with UniProtKB:P29803 ; cytoplasmic microtubule organization ; GO:0031122 | inferred from mutant phenotype	pyruvate dehydrogenase (acetyl-transferring) activity ; GO:0004739 | inferred from sequence or structural similarity with SGD_LOCUS:PDB1; SGD:S0000425 ; pyruvate dehydrogenase (acetyl-transferring) activity ; GO:0004739 | inferred from sequence or structural similarity with UniProtKB:P08559	pyruvate dehydrogenase complex ; GO:0045254 | inferred from sequence or structural similarity with SGD_LOCUS:PDB1; SGD:S0000425 ; pyruvate dehydrogenase complex ; GO:0045254 | inferred from sequence or structural similarity with UniProtKB:P08559 ; lipid particle ; GO:0005811 | inferred from direct assay ; microtubule associated complex ; GO:0005875 | inferred from direct assay ; mitochondrion ; G…
GB17461-RA	1.10996	0.01	FBgn0024320		Npc1a	Niemann-Pick type C-1a	IPR000731:Sterol-sensing domain ; IPR003392:Patched ; IPR004765:Niemann-Pick C type protein	regulation of cholesterol transport ; GO:0032374 | inferred from direct assay ; molting cycle, chitin-based cuticle ; GO:0007591 | inferred from mutant phenotype ; sterol metabolic process ; GO:0016125 | inferred from mutant phenotype ; cholesterol transport ; GO:0030301 | inferred from sequence or structural similarity with UniProtKB:P56941 ; sperm individualization ; GO:0007291 | inferred from …	hedgehog receptor activity ; GO:0008158 | inferred from electronic annotation with InterPro:IPR003392	lysosomal membrane ; GO:0005765 | inferred from sequence or structural similarity with UniProtKB:P56941 ; integral to membrane ; GO:0016021 | inferred from electronic annotation with InterPro:IPR000731, InterPro:IPR004765
GB13631-RA	1.10966	0.012	FBgn0032849		mRpS18B	mitochondrial ribosomal protein S18B	IPR001648:Ribosomal protein S18	translation ; GO:0006412 | inferred from sequence or structural similarity with UniProtKB:Q9Y676	structural constituent of ribosome ; GO:0003735 | inferred from sequence or structural similarity with UniProtKB:Q9Y676	mitochondrial small ribosomal subunit ; GO:0005763 | inferred from sequence or structural similarity with UniProtKB:Q9Y676
GB11814-RA	1.10225	0.013	FBgn0051974		CG31974	-	IPR015897:CHK kinase-like ; IPR004119:Protein of unknown function DUF227 ; IPR011009:Protein kinase-like domain	-	transferase activity, transferring phosphorus-containing groups ; GO:0016772 | inferred from electronic annotation with InterPro:IPR011009	-
GB14910-RA	1.10154	0.002	FBgn0000228		Bsg25D	Blastoderm-specific gene 25D	-	biological_process ; GO:0008150 | no biological data available	molecular_function ; GO:0003674 | no biological data available	cellular_component ; GO:0005575 | no biological data available
GB17891-RA	1.10103	0.003	-		-	-	-	-	-	-
GB13813-RA	1.10053	0.004	FBgn0027562		CG10345	-	IPR002159:CD36 antigen ; IPR005428:Adhesion molecule CD36	defense response ; GO:0006952 | non-traceable author statement ; cell adhesion ; GO:0007155 | inferred from electronic annotation with InterPro:IPR002159, InterPro:IPR005428	scavenger receptor activity ; GO:0005044 | non-traceable author statement	integral to plasma membrane ; GO:0005887 | non-traceable author statement ; membrane ; GO:0016020 | inferred from electronic annotation with InterPro:IPR002159
GB19639-RA	1.09752	0.002	FBgn0024978		-	-	-	-	-	-
GB20137-RA	1.09458	0.007	FBgn0033973		HPS1	Hermansky-Pudlak Syndrome 1 ortholog	-	phagocytosis, engulfment ; GO:0006911 | inferred from mutant phenotype	-	-
GB18669-RA	1.09046	0.003	FBgn0033919		CG8547	-	-	-	-	-
GB11263-RA	1.08495	0.001	FBgn0032614		CG13284	-	IPR002198:Short-chain dehydrogenase/reductase SDR ; IPR002347:Glucose/ribitol dehydrogenase ; IPR016040:NAD(P)-binding domain	Golgi organization ; GO:0007030 | inferred from mutant phenotype ; negative regulation of cell proliferation ; GO:0008285 | inferred from mutant phenotype ; phagocytosis, engulfment ; GO:0006911 | inferred from mutant phenotype ; metabolic process ; GO:0008152 | inferred from electronic annotation with InterPro:IPR002198	steroid dehydrogenase activity ; GO:0016229 | inferred from sequence or structural similarity with UniProtKB:O70503 ; nucleotide binding ; GO:0000166 | inferred from electronic annotation with InterPro:IPR016040	endoplasmic reticulum ; GO:0005783 | inferred from direct assay
GB18574-RA	1.08364	5.61371e-07	FBgn0030460		CG2453	-	IPR004033:UbiE/COQ5 methyltransferase ; IPR025765:2-methoxy-6-polyprenyl-1,4-benzoquinol methylase domain ; IPR023576:UbiE/COQ5 methyltransferase, conserved site	-	2-polyprenyl-6-methoxy-1,4-benzoquinone methyltransferase activity ; GO:0008425 | inferred from sequence or structural similarity with SGD_LOCUS:DBI56; SGD:S0004578	-
GB15799-RA	1.07837	0.033	FBgn0025712		CG13920	-	-	-	-	-
GB18621-RA	1.06588	0.004	FBgn0019985	muscle	mGluRA	metabotropic glutamate receptor	IPR017978:GPCR, family 3, C-terminal ; IPR017979:GPCR, family 3, conserved site ; IPR000162:GPCR, family 3, metabotropic glutamate receptor ; IPR000337:GPCR, family 3 ; IPR001828:Extracellular ligand-binding receptor ; IPR011500:GPCR, family 3, nine cysteines domain	regulation of synaptic transmission, glutamatergic ; GO:0051966 | inferred from mutant phenotype ; neuromuscular junction development ; GO:0007528 | inferred from mutant phenotype ; G-protein coupled glutamate receptor signaling pathway ; GO:0007216 | inferred from sequence or structural similarity ; G-protein coupled receptor signaling pathway ; GO:0007186 | inferred from electronic annotation w…	G-protein coupled receptor activity ; GO:0004930 | inferred from sequence or structural similarity ; glutamate binding ; GO:0016595 | inferred from direct assay ; cholesterol binding ; GO:0015485 | inferred from direct assay ; glutamate receptor activity ; GO:0008066 | non-traceable author statement ; glutamate receptor activity ; GO:0008066 | inferred from sequence or structural similarity ; G-p…	plasma membrane ; GO:0005886 | non-traceable author statement ; integral to plasma membrane ; GO:0005887 | non-traceable author statement ; integral to membrane ; GO:0016021 | inferred from sequence or structural similarity ; plasma membrane ; GO:0005886 | inferred from direct assay ; membrane raft ; GO:0045121 | inferred from direct assay ; integral to membrane ; GO:0016021 | inferred from elect…
GB10944-RA	1.06533	0.011	FBgn0030786		mRpL22	mitochondrial ribosomal protein L22	IPR001063:Ribosomal protein L22/L17 ; IPR005727:Ribosomal protein L22, bacterial/chloroplast-type	translation ; GO:0006412 | inferred from sequence or structural similarity with EMBL:AA772054	structural constituent of ribosome ; GO:0003735 | inferred from sequence or structural similarity with EMBL:AA772054	mitochondrial large ribosomal subunit ; GO:0005762 | inferred from sequence or structural similarity with EMBL:AA772054
GB12342-RA	1.06265	0.007	FBgn0032607		-	-	-	-	-	-
GB19452-RA	1.06071	0.024	FBgn0040323		GNBP1	Gram-negative bacteria binding protein 1	IPR000757:Glycoside hydrolase, family 16 ; IPR008985:Concanavalin A-like lectin/glucanase ; IPR013320:Concanavalin A-like lectin/glucanase, subgroup	peptidoglycan catabolic process ; GO:0009253 | inferred from direct assay ; immune response ; GO:0006955 | non-traceable author statement ; immune response ; GO:0006955 | inferred from expression pattern ; defense response to Gram-positive bacterium ; GO:0050830 | non-traceable author statement ; defense response ; GO:0006952 | non-traceable author statement ; defense response to Gram-negative ba…	peptidoglycan binding ; GO:0042834 | inferred from direct assay ; protein binding ; GO:0005515 | inferred from physical interaction with PGRP-SA ; pattern recognition receptor activity ; GO:0008329 | non-traceable author statement ; pattern recognition receptor activity ; GO:0008329 | inferred from sequence or structural similarity ; lipopolysaccharide binding ; GO:0001530 | traceable author stat…	membrane fraction ; GO:0005624 | inferred from direct assay
GB14473-RA	1.05894	0.003	FBgn0016756		Ubp64E	Ubiquitin-specific protease 64E	IPR018200:Peptidase C19, ubiquitin carboxyl-terminal hydrolase 2, conserved site ; IPR001394:Peptidase C19, ubiquitin carboxyl-terminal hydrolase 2	proteolysis ; GO:0006508 | non-traceable author statement ; regulation of chromatin silencing ; GO:0031935 | inferred from mutant phenotype ; ubiquitin-dependent protein catabolic process ; GO:0006511 | inferred from electronic annotation with InterPro:IPR001394, InterPro:IPR018200	ubiquitin thiolesterase activity ; GO:0004221 | non-traceable author statement ; ubiquitin thiolesterase activity ; GO:0004221 | inferred from electronic annotation with InterPro:IPR001394, InterPro:IPR018200	nucleus ; GO:0005634 | non-traceable author statement
GB10406-RA	1.05846	0.001	FBgn0037001		CG6020	-	IPR001509:NAD-dependent epimerase/dehydratase ; IPR016040:NAD(P)-binding domain	mitochondrial electron transport, NADH to ubiquinone ; GO:0006120 | inferred from sequence or structural similarity with UniProtKB:Q16795	NADH dehydrogenase (ubiquinone) activity ; GO:0008137 | inferred from sequence or structural similarity with UniProtKB:P34943 ; NADH dehydrogenase activity ; GO:0003954 | inferred from sequence or structural similarity with UniProtKB:Q16795 ; coenzyme binding ; GO:0050662 | inferred from electronic annotation with InterPro:IPR001509 ; nucleotide binding ; GO:0000166 | inferred from electronic ann…	mitochondrial respiratory chain complex I ; GO:0005747 | inferred from sequence or structural similarity with UniProtKB:P34943 ; mitochondrial respiratory chain complex I ; GO:0005747 | inferred from sequence or structural similarity with UniProtKB:Q16795
GB13037-RA	1.0559	0.019	FBgn0015766		Msr-110	Msr-110	IPR022207:Protein of unknown function DUF3736	biological_process ; GO:0008150 | no biological data available	molecular_function ; GO:0003674 | no biological data available	integral to membrane ; GO:0016021 | inferred from sequence model
GB11124-RA	1.05411	0.005	FBgn0022344		CG10340	-	IPR010591:ATP11	protein complex assembly ; GO:0006461 | inferred from electronic annotation with InterPro:IPR010591	-	mitochondrion ; GO:0005739 | inferred from electronic annotation with InterPro:IPR010591
GB15994-RA	1.05397	0.003	FBgn0028491		CG2930	-	IPR000109:Oligopeptide transporter ; IPR018456:PTR2 family proton/oligopeptide symporter, conserved site ; IPR016196:Major facilitator superfamily domain, general substrate transporter	oligopeptide transport ; GO:0006857 | inferred from electronic annotation with InterPro:IPR000109, InterPro:IPR018456	proton-dependent oligopeptide secondary active transmembrane transporter activity ; GO:0005427 | inferred from sequence or structural similarity with EMBL:D50306; protein_id:BAA08844	membrane ; GO:0016020 | inferred from electronic annotation with InterPro:IPR000109, InterPro:IPR018456
GB19224-RA	1.05279	0.002	FBgn0050415		-	-	-	-	-	-
GB15141-RA	1.0518	0.01	-		-	-	-	-	-	-
GB17637-RA	1.04898	5.61371e-07	FBgn0036557		mRpS31	mitochondrial ribosomal protein S31	-	translation ; GO:0006412 | inferred from sequence or structural similarity with UniProtKB:Q92665	structural constituent of ribosome ; GO:0003735 | inferred from sequence or structural similarity with UniProtKB:Q92665	mitochondrial small ribosomal subunit ; GO:0005763 | inferred from sequence or structural similarity with UniProtKB:Q92665
GB16065-RA	1.04602	0.003	FBgn0004656		fs(1)h	female sterile (1) homeotic	IPR018359:Bromodomain, conserved site ; IPR001487:Bromodomain	regulation of transcription from RNA polymerase II promoter ; GO:0006357 | non-traceable author statement ; terminal region determination ; GO:0007362 | inferred from mutant phenotype ; negative regulation of transcription, DNA-dependent ; GO:0045892 | inferred from mutant phenotype ; imaginal disc-derived wing morphogenesis ; GO:0007476 | inferred from mutant phenotype	DNA binding ; GO:0003677 | non-traceable author statement ; protein kinase activity ; GO:0004672 | non-traceable author statement	-
GB15447-RA	1.04316	0.003	FBgn0014380		RhoL	rho-like	IPR001806:Small GTPase superfamily ; IPR003578:Small GTPase superfamily, Rho type ; IPR005225:Small GTP-binding protein domain	ovarian follicle cell development ; GO:0030707 | traceable author statement ; cell adhesion ; GO:0007155 | inferred from mutant phenotype ; regulation of cell shape ; GO:0008360 | inferred from mutant phenotype ; mesoderm development ; GO:0007498 | inferred from expression pattern ; border follicle cell migration ; GO:0007298 | inferred from mutant phenotype ; response to DNA damage stimulus ; GO…	GTPase activity ; GO:0003924 | inferred from sequence or structural similarity with HGNC_gene:RAC1; HGNC:9801; OMIM:602048 ; GTPase activity ; GO:0003924 | inferred from sequence or structural similarity with SGD_LOCUS:CDC42; SGD:S0004219 ; GTPase activity ; GO:0003924 | non-traceable author statement ; GTPase activity ; GO:0003924 | traceable author statement ; calcium ion binding ; GO:0005509 |…	intracellular ; GO:0005622 | inferred from electronic annotation with InterPro:IPR003578
GB14037-RA	1.03725	0.004	FBgn0052209		-	-	-	-	-	-
GB18406-RA	1.03505	0.001	FBgn0028919		CG16865	-	-	nuclear mRNA splicing, via spliceosome ; GO:0000398 | inferred by curator from GO:0071013	molecular_function ; GO:0003674 | no biological data available	catalytic step 2 spliceosome ; GO:0071013 | inferred from direct assay
GB12655-RA	1.03397	0.015	FBgn0039617		CG14521	-	IPR003598:Immunoglobulin subtype 2 ; IPR003599:Immunoglobulin subtype ; IPR007110:Immunoglobulin-like ; IPR013783:Immunoglobulin-like fold ; IPR013098:Immunoglobulin I-set	-	-	-
GB10054-RA	1.03279	0.001	FBgn0035122		mRpL17	mitochondrial ribosomal protein L17	IPR000456:Ribosomal protein L17	translation ; GO:0006412 | inferred from sequence or structural similarity with EMBL:AI141700	structural constituent of ribosome ; GO:0003735 | inferred from sequence or structural similarity with EMBL:AI141700	mitochondrial large ribosomal subunit ; GO:0005762 | inferred from sequence or structural similarity with EMBL:AI141700
GB17861-RA	1.03233	0.002	FBgn0035960		CG4942	-	IPR001708:Membrane insertion protein, OxaA/YidC	respiratory chain complex IV assembly ; GO:0008535 | inferred from sequence or structural similarity with SGD_LOCUS:COX18; SGD:S0003294 ; protein insertion into membrane ; GO:0051205 | inferred from electronic annotation with InterPro:IPR001708	-	mitochondrial inner membrane ; GO:0005743 | inferred from sequence or structural similarity with SGD_LOCUS:COX18; SGD:S0003294 ; integral to membrane ; GO:0016021 | inferred from electronic annotation with InterPro:IPR001708
GB14786-RA	1.03229	0.017	FBgn0037447	muscle	Neurochondrin	Neurochondrin	IPR008709:Neurochondrin ; IPR011989:Armadillo-like helical ; IPR016024:Armadillo-type fold	muscle system process ; GO:0003012 | inferred from genetic interaction with Mhc inferred from expression pattern	binding ; GO:0005488 | inferred from electronic annotation with InterPro:IPR011989, InterPro:IPR016024 ; molecular_function ; GO:0003674 | no biological data available	cellular_component ; GO:0005575 | no biological data available
GB11973-RA	1.03012	0.002	FBgn0030304		Cyp4g15	Cyp4g15	IPR001128:Cytochrome P450 ; IPR002401:Cytochrome P450, E-class, group I ; IPR017972:Cytochrome P450, conserved site	steroid biosynthetic process ; GO:0006694 | non-traceable author statement ; oxidation-reduction process ; GO:0055114 | inferred from electronic annotation with InterPro:IPR001128, InterPro:IPR002401, InterPro:IPR017972	electron carrier activity ; GO:0009055 | non-traceable author statement ; electron carrier activity ; GO:0009055 | inferred from sequence or structural similarity ; oxidoreductase activity, acting on paired donors, with incorporation or reduction of molecular oxygen ; GO:0016705 | inferred from electronic annotation with InterPro:IPR001128, InterPro:IPR002401, InterPro:IPR017972 ; electron carrie…	microsome ; GO:0005792 | non-traceable author statement ; membrane ; GO:0016020 | non-traceable author statement
GB15296-RA	1.02052	0.004	FBgn0017429		CG5989	-	IPR011685:LETM1-like ; IPR003100:Argonaute/Dicer protein, PAZ	-	-	-
GB19834-RA	1.01647	0.008	FBgn0083984		CG34148	-	-	-	-	-
GB13099-RA	1.01553	0.007	FBgn0032646		CG6412	-	IPR000449:Ubiquitin-associated/translation elongation factor EF1B, N-terminal ; IPR001816:Translation elongation factor EFTs/EF1B ; IPR009060:UBA-like ; IPR018101:Translation elongation factor Ts, conserved site ; IPR014039:Translation elongation factor EFTs/EF1B, dimerisation	translational elongation ; GO:0006414 | inferred from sequence or structural similarity with UniProtKB:P43896 ; translational elongation ; GO:0006414 | inferred from sequence or structural similarity with UniProtKB:P43897	translation elongation factor activity ; GO:0003746 | inferred from sequence or structural similarity with UniProtKB:P43896 ; translation elongation factor activity ; GO:0003746 | inferred from sequence or structural similarity with UniProtKB:P43897	mitochondrion ; GO:0005739 | inferred from sequence or structural similarity with UniProtKB:P43896 ; mitochondrion ; GO:0005739 | inferred from sequence or structural similarity with UniProtKB:P43897
GB18654-RA	1.01468	0.009	FBgn0039896		yellow-h	yellow-h	IPR017996:Major royal jelly ; IPR003534:Major royal jelly-related ; IPR011042:Six-bladed beta-propeller, TolB-like	biological_process ; GO:0008150 | no biological data available	molecular_function ; GO:0003674 | no biological data available	cellular_component ; GO:0005575 | no biological data available
GB13101-RA	1.01359	0.002	FBgn0033608		CG13220	-	-	-	-	-
GB14476-RA	1.00639	0.003	FBgn0038923		mRpL35	mitochondrial ribosomal protein L35	IPR019338:Ribosomal protein L35, mitochondrial ; IPR021137:Ribosomal protein L35	translation ; GO:0006412 | non-traceable author statement ; translation ; GO:0006412 | inferred from electronic annotation with InterPro:IPR021137	structural constituent of ribosome ; GO:0003735 | inferred from sequence or structural similarity with UniProtKB:Q9NZE8 ; structural constituent of ribosome ; GO:0003735 | non-traceable author statement	mitochondrial large ribosomal subunit ; GO:0005762 | inferred from sequence or structural similarity with UniProtKB:Q9NZE8 ; mitochondrion ; GO:0005739 | non-traceable author statement
GB10571-RA	1.00231	0.035	FBgn0030627		-	-	-	-	-	-
GB17082-RA	1.00055	0.008	FBgn0053155		CG33155	-	-	biological_process ; GO:0008150 | no biological data available	molecular_function ; GO:0003674 | no biological data available	cellular_component ; GO:0005575 | no biological data available
GB30413-RA	0.99952	0.001	FBgn0019960		CG6455	-	IPR019133:Mitochondrial inner membrane protein Mitofilin	neurogenesis ; GO:0022008 | inferred from mutant phenotype	molecular_function ; GO:0003674 | no biological data available	mitochondrial inner membrane ; GO:0005743 | inferred from sequence or structural similarity with UniProtKB:Q16891 ; integral to mitochondrial inner membrane ; GO:0031305 | inferred from electronic annotation with InterPro:IPR019133 ; mitochondrion ; GO:0005739 | inferred from direct assay
GB16965-RA	0.99249	0.004	FBgn0038570		Prx5	Peroxiredoxin 5	IPR012336:Thioredoxin-like fold ; IPR013740:Redoxin	response to oxidative stress ; GO:0006979 | inferred from mutant phenotype ; determination of adult lifespan ; GO:0008340 | inferred from mutant phenotype ; cell redox homeostasis ; GO:0045454 | inferred from genetic interaction with Prx3 ; negative regulation of apoptotic process ; GO:0043066 | inferred from mutant phenotype inferred from genetic interaction with Prx3	antioxidant activity ; GO:0016209 | inferred from sequence or structural similarity with UniProtKB:P30044 ; oxidoreductase activity ; GO:0016491 | inferred from electronic annotation with InterPro:IPR013740	peroxisome ; GO:0005777 | inferred from sequence or structural similarity with UniProtKB:P30044 ; nucleus ; GO:0005634 | inferred from direct assay ; cytosol ; GO:0005829 | inferred from direct assay ; mitochondrion ; GO:0005739 | inferred from direct assay
GB15236-RA	0.98683	0.002	FBgn0031971		CG7224	-	IPR012875:Protein of unknown function DUF1674	-	-	-
GB18539-RA	0.98446	0.014	FBgn0037610		CG8043	-	IPR006222:Glycine cleavage T-protein, N-terminal ; IPR013977:Glycine cleavage T-protein, C-terminal barrel ; IPR017703:YgfZ/GcvT conserved site	glycine catabolic process ; GO:0006546 | inferred from electronic annotation with InterPro:IPR006222	aminomethyltransferase activity ; GO:0004047 | inferred from electronic annotation with InterPro:IPR006222	cytoplasm ; GO:0005737 | inferred from electronic annotation with InterPro:IPR006222
GB12700-RA	0.9772	0.026	FBgn0061209		His2B:CG17949	His2B:CG17949	IPR009072:Histone-fold ; IPR000558:Histone H2B ; IPR007125:Histone core	nucleosome assembly ; GO:0006334 | inferred from electronic annotation with InterPro:IPR000558	DNA binding ; GO:0003677 | inferred from electronic annotation with InterPro:IPR000558, InterPro:IPR007125, InterPro:IPR009072	lipid particle ; GO:0005811 | inferred from direct assay ; nucleosome ; GO:0000786 | inferred from electronic annotation with InterPro:IPR000558 ; nucleus ; GO:0005634 | inferred from electronic annotation with InterPro:IPR000558
GB16615-RA	0.97576	0.033	FBgn0030745		CG4239	-	IPR007866:TRIC channel	monovalent inorganic cation transport ; GO:0015672 | inferred from electronic annotation with InterPro:IPR007866	cation channel activity ; GO:0005261 | inferred from electronic annotation with InterPro:IPR007866	membrane ; GO:0016020 | inferred from electronic annotation with InterPro:IPR007866
GB15834-RA	0.9751	0.023	FBgn0037955		CG6950	-	IPR001176:1-aminocyclopropane-1-carboxylate synthase ; IPR004839:Aminotransferase, class I/classII ; IPR015421:Pyridoxal phosphate-dependent transferase, major region, subdomain 1 ; IPR015422:Pyridoxal phosphate-dependent transferase, major region, subdomain 2 ; IPR015424:Pyridoxal phosphate-dependent transferase, major domain	1-aminocyclopropane-1-carboxylate biosynthetic process ; GO:0042218 | inferred from electronic annotation with InterPro:IPR001176	kynurenine-oxoglutarate transaminase activity ; GO:0016212 | inferred from sequence or structural similarity with UniProtKB:Q08415 ; 1-aminocyclopropane-1-carboxylate synthase activity ; GO:0016847 | inferred from electronic annotation with InterPro:IPR001176 ; pyridoxal phosphate binding ; GO:0030170 | inferred from electronic annotation with InterPro:IPR004839, InterPro:IPR015421, InterPro:IPR0…	-
GB16445-RA	0.97074	0.007	FBgn0033961		CG12859	-	IPR009866:NADH:ubiquinone oxidoreductase, subunit NDUFB4	mitochondrial electron transport, NADH to ubiquinone ; GO:0006120 | inferred from sequence or structural similarity with UniProtKB:O95168	NADH dehydrogenase activity ; GO:0003954 | inferred from sequence or structural similarity with UniProtKB:O95168 ; NADH dehydrogenase (ubiquinone) activity ; GO:0008137 | inferred from electronic annotation with InterPro:IPR009866	mitochondrial respiratory chain complex I ; GO:0005747 | inferred from sequence or structural similarity with UniProtKB:O95168 ; mitochondrion ; GO:0005739 | inferred from direct assay
GB19567-RA	0.97025	0.007	FBgn0038234		mRpL11	mitochondrial ribosomal protein L11	IPR000911:Ribosomal protein L11 ; IPR020783:Ribosomal protein L11, C-terminal ; IPR020784:Ribosomal protein L11, N-terminal	translation ; GO:0006412 | inferred from sequence or structural similarity with EMBL:AB049638 ; translation ; GO:0006412 | inferred from sequence or structural similarity with UniProtKB:P36250	structural constituent of ribosome ; GO:0003735 | inferred from sequence or structural similarity with EMBL:AB049638 ; structural constituent of ribosome ; GO:0003735 | inferred from sequence or structural similarity with UniProtKB:P36250	mitochondrial large ribosomal subunit ; GO:0005762 | inferred from sequence or structural similarity with EMBL:AB049638 ; mitochondrial large ribosomal subunit ; GO:0005762 | inferred from sequence or structural similarity with UniProtKB:P36250
GB10176-RA	0.96817	0.002	-		-	-	-	-	-	-
GB15948-RA	0.96525	0.015	FBgn0034645		CG10320	-	IPR012576:NADH:ubiquinone oxidoreductase, B12 subunit	RNA import into nucleus ; GO:0006404 | inferred from sequence or structural similarity with UniProtKB:P41838 ; mitochondrial electron transport, NADH to ubiquinone ; GO:0006120 | inferred from sequence or structural similarity with UniProtKB:O43676	NADH dehydrogenase activity ; GO:0003954 | inferred from sequence or structural similarity with UniProtKB:O43676 ; NADH dehydrogenase (ubiquinone) activity ; GO:0008137 | inferred from electronic annotation with InterPro:IPR012576	mitochondrial respiratory chain complex I ; GO:0005747 | inferred from sequence or structural similarity with UniProtKB:O43676
GB14722-RA	0.96337	0.017	FBgn0030940		CG15040	-	-	-	-	-
GB10521-RA	0.96219	0.039	FBgn0040389		mRpL14	mitochondrial ribosomal protein L14	IPR000218:Ribosomal protein L14b/L23e ; IPR023571:Ribosomal protein L14 domain	translation ; GO:0006412 | inferred from sequence or structural similarity with EMBL:AA642134	structural constituent of ribosome ; GO:0003735 | inferred from sequence or structural similarity with EMBL:AA642134	mitochondrial large ribosomal subunit ; GO:0005762 | inferred from sequence or structural similarity with EMBL:AA642134
GB18217-RA	0.96138	0.023	FBgn0029888		CG3192	-	IPR008699:NADH:ubiquinone oxidoreductase, ASHI subunit ; IPR016551:NADH:ubiquinone oxidoreductase, beta subcomplex, subunit 8	mitochondrial electron transport, NADH to ubiquinone ; GO:0006120 | inferred from sequence or structural similarity with UniProtKB:O95169	NADH dehydrogenase (ubiquinone) activity ; GO:0008137 | inferred from sequence or structural similarity with UniProtKB:Q02372 ; NADH dehydrogenase activity ; GO:0003954 | inferred from sequence or structural similarity with UniProtKB:O95169	mitochondrial respiratory chain complex I ; GO:0005747 | inferred from sequence or structural similarity with UniProtKB:Q02372 ; mitochondrial respiratory chain complex I ; GO:0005747 | inferred from sequence or structural similarity with UniProtKB:O95169
GB19920-RA	0.96102	0.007	FBgn0050290		Ppcdc	Phosphopantothenoylcysteine decarboxylase	IPR003382:Flavoprotein	coenzyme A biosynthetic process ; GO:0015937 | inferred from sequence alignment with SGD_LOCUS:CAB3; SGD:S000001571	phosphopantothenoylcysteine decarboxylase activity ; GO:0004633 | inferred from sequence alignment with AGI_LocusCode:AT3G18030 ; catalytic activity ; GO:0003824 | inferred from electronic annotation with InterPro:IPR003382	-
GB14176-RA	0.95171	0.001	FBgn0039565		CG4884	-	IPR002942:RNA-binding S4 domain	-	RNA binding ; GO:0003723 | inferred from electronic annotation with InterPro:IPR002942	-
GB13297-RA	0.95031	0.005	-		-	-	-	-	-	-
GB30337-RA	0.94986	0.033	FBgn0050045		Cpr49Aa	Cuticular protein 49Aa	IPR000618:Insect cuticle protein	-	structural constituent of chitin-based cuticle ; GO:0005214 | inferred from sequence or structural similarity with Pfam:PF00379 inferred from sequence or structural similarity with InterPro:IPR000618	-
GB10769-RA	0.9498	0.004	FBgn0036197		-	-	-	-	-	-
GB16219-RA	0.94863	0.003	FBgn0039635		CG11876	-	IPR005475:Transketolase-like, pyrimidine-binding domain ; IPR005476:Transketolase, C-terminal ; IPR009014:Transketolase, C-terminal/Pyruvate-ferredoxin oxidoreductase, domain II ; IPR013177:Domain of unknown function DUF1713, mitochondria ; IPR015941:Transketolase-like, C-terminal	pyruvate metabolic process ; GO:0006090 | inferred from sequence or structural similarity with UniProtKB:P29803 ; cytoplasmic microtubule organization ; GO:0031122 | inferred from mutant phenotype	pyruvate dehydrogenase (acetyl-transferring) activity ; GO:0004739 | inferred from sequence or structural similarity with SGD_LOCUS:PDB1; SGD:S0000425 ; pyruvate dehydrogenase (acetyl-transferring) activity ; GO:0004739 | inferred from sequence or structural similarity with UniProtKB:P08559	pyruvate dehydrogenase complex ; GO:0045254 | inferred from sequence or structural similarity with SGD_LOCUS:PDB1; SGD:S0000425 ; pyruvate dehydrogenase complex ; GO:0045254 | inferred from sequence or structural similarity with UniProtKB:P08559 ; lipid particle ; GO:0005811 | inferred from direct assay ; microtubule associated complex ; GO:0005875 | inferred from direct assay ; mitochondrion ; G…
GB16701-RA	0.94685	0.017	-		-	-	-	-	-	-
GB12384-RA	0.9468	0.006	FBgn0035679		CG10467	-	IPR008183:Aldose 1-/Glucose-6-phosphate 1-epimerase ; IPR011013:Glycoside hydrolase-type carbohydrate-binding ; IPR018052:Aldose 1-epimerase, conserved site ; IPR014718:Glycoside hydrolase-type carbohydrate-binding, subgroup ; IPR015443:Aldose 1-epimerase	hexose metabolic process ; GO:0019318 | inferred from electronic annotation with InterPro:IPR015443	aldose 1-epimerase activity ; GO:0004034 | inferred from sequence or structural similarity with EMBL:AL049746; protein_id:CAB41863.1 ; carbohydrate binding ; GO:0030246 | inferred from electronic annotation with InterPro:IPR011013, InterPro:IPR014718	extracellular region ; GO:0005576 | inferred from direct assay
GB16881-RA	0.94261	0.03	FBgn0004169	muscle	up	upheld	IPR001978:Troponin	mesoderm development ; GO:0007498 | inferred from expression pattern ; myofibril assembly ; GO:0030239 | inferred from mutant phenotype ; sarcomere organization ; GO:0045214 | inferred from mutant phenotype ; mitochondrion organization ; GO:0007005 | inferred from mutant phenotype ; cellular calcium ion homeostasis ; GO:0006874 | inferred from mutant phenotype ; muscle cell homeostasis ; GO:00467…	tropomyosin binding ; GO:0005523 | inferred from sequence or structural similarity with EMBL:L48993 ; tropomyosin binding ; GO:0005523 | non-traceable author statement ; calcium ion binding ; GO:0005509 | inferred from direct assay	troponin complex ; GO:0005861 | inferred from sequence or structural similarity with EMBL:L48993 ; troponin complex ; GO:0005861 | non-traceable author statement ; striated muscle thin filament ; GO:0005865 | inferred from direct assay
GB13111-RA	0.94259	0.013	FBgn0036697		rogdi	rogdi	IPR019386:Rogdi, leucine zipper-containing protein	learning or memory ; GO:0007611 | inferred from mutant phenotype ; olfactory learning ; GO:0008355 | inferred from mutant phenotype	molecular_function ; GO:0003674 | no biological data available	cellular_component ; GO:0005575 | no biological data available
GB11273-RA	0.9424	0.004	FBgn0035154		CG3344	-	IPR001563:Peptidase S10, serine carboxypeptidase	proteolysis ; GO:0006508 | inferred from electronic annotation with InterPro:IPR001563	serine-type carboxypeptidase activity ; GO:0004185 | inferred from sequence or structural similarity with UniProtKB:Q9HB40 ; serine-type carboxypeptidase activity ; GO:0004185 | inferred from sequence or structural similarity with EMBL:AF282618; protein_id:AAG16692 AND inferred from sequence or structural similarity with MGD:Risc-pending; MGI:MGI:1921867	-
GB18385-RA	0.94234	0.005	FBgn0034022		CG12964	-	-	-	-	-
GB14034-RA	0.93858	0.001	FBgn0035082		CG2811	-	IPR009288:AIG2-like ; IPR013024:Butirosin biosynthesis, BtrG-like	biological_process ; GO:0008150 | no biological data available	molecular_function ; GO:0003674 | no biological data available	cellular_component ; GO:0005575 | no biological data available
GB11146-RA	0.93586	0.002	FBgn0001995		mRpL4	mitochondrial ribosomal protein L4	IPR002136:Ribosomal protein L4/L1e ; IPR013005:Ribosomal protein L4/L1e, bacterial-type ; IPR023574:Ribosomal protein L4 domain	translation ; GO:0006412 | inferred from sequence or structural similarity ; translation ; GO:0006412 | inferred from sequence or structural similarity with EMBL:AB049635	structural constituent of ribosome ; GO:0003735 | inferred from sequence or structural similarity ; structural constituent of ribosome ; GO:0003735 | inferred from sequence or structural similarity with EMBL:AB049635	mitochondrial large ribosomal subunit ; GO:0005762 | inferred from sequence or structural similarity ; mitochondrial large ribosomal subunit ; GO:0005762 | inferred from sequence or structural similarity with EMBL:AB049635
GB14138-RA	0.93364	0.001	FBgn0035438		PHGPx	PHGPx	IPR000889:Glutathione peroxidase ; IPR012336:Thioredoxin-like fold	response to lipid hydroperoxide ; GO:0006982 | inferred from sequence or structural similarity with UniProtKB:P36969 ; oxidation-reduction process ; GO:0055114 | inferred from electronic annotation with InterPro:IPR000889 ; response to oxidative stress ; GO:0006979 | inferred from mutant phenotype	peroxidase activity ; GO:0004601 | inferred from direct assay ; glutathione peroxidase activity ; GO:0004602 | inferred from sequence or structural similarity with MGD:Gpx4; MGI:MGI:104767 ; glutathione peroxidase activity ; GO:0004602 | inferred from sequence or structural similarity with UniProtKB:P36969	cytoplasm ; GO:0005737 | inferred from sequence or structural similarity with UniProtKB:P36969 ; mitochondrion ; GO:0005739 | inferred from sequence or structural similarity with UniProtKB:P36969 ; Golgi apparatus ; GO:0005794 | inferred from direct assay
GB18270-RA	0.92819	0.013	FBgn0037814		CG6325	-	-	-	-	-
GB15290-RA	0.92139	0.031	FBgn0037537		CG2767	-	IPR001395:Aldo/keto reductase ; IPR018170:Aldo/keto reductase, conserved site ; IPR020471:Aldo/keto reductase subgroup ; IPR023210:NADP-dependent oxidoreductase domain	wing disc development ; GO:0035220 | inferred from genetic interaction with Bx ; chaeta development ; GO:0022416 | inferred from genetic interaction with Ssdp ; oxidation-reduction process ; GO:0055114 | inferred from electronic annotation with InterPro:IPR018170, InterPro:IPR020471	alcohol dehydrogenase (NADP+) activity ; GO:0008106 | inferred from sequence or structural similarity with UniProtKB:P51635	-
GB16831-RA	0.92133	0.03	FBgn0000057		adp	adipose	IPR017986:WD40-repeat-containing domain ; IPR015943:WD40/YVTN repeat-like-containing domain ; IPR001680:WD40 repeat ; IPR011990:Tetratricopeptide-like helical ; IPR013026:Tetratricopeptide repeat-containing domain ; IPR013105:Tetratricopeptide TPR2 ; IPR019734:Tetratricopeptide repeat ; IPR019775:WD40 repeat, conserved site	carbohydrate metabolic process ; GO:0005975 | traceable author statement ; lipid metabolic process ; GO:0006629 | traceable author statement ; response to desiccation ; GO:0009269 | inferred from mutant phenotype ; lipid metabolic process ; GO:0006629 | inferred from mutant phenotype ; negative regulation of sequestering of triglyceride ; GO:0010891 | inferred from mutant phenotype ; regulation o…	binding ; GO:0005488 | inferred from electronic annotation with InterPro:IPR011990 ; molecular_function ; GO:0003674 | no biological data available	cellular_component ; GO:0005575 | no biological data available
GB13269-RA	0.91948	0.035	FBgn0032762		-	-	-	-	-	-
GB30282-RA	0.91893	0.01	FBgn0030715		Or13a	Odorant receptor 13a	IPR004117:Olfactory receptor, Drosophila	sensory perception of smell ; GO:0007608 | inferred from sequence or structural similarity ; sensory perception of smell ; GO:0007608 | inferred from electronic annotation with InterPro:IPR004117	olfactory receptor activity ; GO:0004984 | inferred from sequence or structural similarity ; olfactory receptor activity ; GO:0004984 | inferred from electronic annotation with InterPro:IPR004117 ; odorant binding ; GO:0005549 | inferred from electronic annotation with InterPro:IPR004117	integral to membrane ; GO:0016021 | inferred from sequence or structural similarity ; membrane ; GO:0016020 | inferred from electronic annotation with InterPro:IPR004117
GB14940-RA	0.90963	0.006	FBgn0036381		CG8745	-	IPR005814:Aminotransferase class-III ; IPR015421:Pyridoxal phosphate-dependent transferase, major region, subdomain 1 ; IPR015424:Pyridoxal phosphate-dependent transferase, major domain ; IPR015422:Pyridoxal phosphate-dependent transferase, major region, subdomain 2	arginine catabolic process to glutamate ; GO:0019544 | inferred from sequence or structural similarity with UniProtKB:Q940M2 ; response to nicotine ; GO:0035094 | inferred from expression pattern	ornithine-oxo-acid transaminase activity ; GO:0004587 | inferred from sequence or structural similarity with NCBI_gi:1168056 ; alanine-glyoxylate transaminase activity ; GO:0008453 | inferred from sequence or structural similarity with UniProtKB:Q940M2 ; pyridoxal phosphate binding ; GO:0030170 | inferred from electronic annotation with InterPro:IPR005814, InterPro:IPR015421, InterPro:IPR015422	mitochondrion ; GO:0005739 | inferred from sequence or structural similarity with UniProtKB:Q940M2
GB15885-RA	0.90428	0.017	-		-	-	-	-	-	-
GB16194-RA	0.90404	0.003	FBgn0036365		CG10732	-	-	-	-	-
GB30263-RA	0.9031	0.029	-		-	-	-	-	-	-
GB10920-RA	0.90241	0.006	FBgn0029843		Nep1	Neprilysin 1	IPR018497:Peptidase M13, neprilysin, C-terminal ; IPR000718:Peptidase M13, neprilysin ; IPR008753:Peptidase M13 ; IPR024079:Metallopeptidase, catalytic domain	proteolysis ; GO:0006508 | inferred from electronic annotation with InterPro:IPR000718, InterPro:IPR008753, InterPro:IPR018497	metallopeptidase activity ; GO:0008237 | inferred from sequence or structural similarity with HGNC_gene:ECE1; HGNC:3146; OMIM:600423 AND inferred from sequence or structural similarity with HGNC_gene:MME; HGNC:7154; OMIM:120520 ; metalloendopeptidase activity ; GO:0004222 | inferred from sequence or structural similarity with EMBL:AF176569	integral to membrane ; GO:0016021 | inferred from sequence model
GB18605-RA	0.90198	0.007	FBgn0058127		-	-	-	-	-	-
GB17312-RA	0.90057	0.034	FBgn0037937		Fer3	48 related 3	IPR011598:Helix-loop-helix DNA-binding	regulation of transcription, DNA-dependent ; GO:0006355 | inferred from sequence or structural similarity with twi	sequence-specific DNA binding transcription factor activity ; GO:0003700 | inferred from sequence or structural similarity with twi ; protein dimerization activity ; GO:0046983 | inferred from electronic annotation with InterPro:IPR011598	nucleus ; GO:0005634 | inferred from sequence or structural similarity with EMBL:X98170; protein_id:CAA66851
GB11985-RA	0.9005	0.009	FBgn0025704		-	-	-	-	-	-
GB17725-RA	0.89878	0.004	FBgn0036570		IntS9	Integrator 9	IPR022712:Beta-Casp domain	mRNA cleavage ; GO:0006379 | inferred from sequence or structural similarity with protein_id:BAA91867 ; mRNA polyadenylation ; GO:0006378 | inferred from sequence or structural similarity with protein_id:BAA91867 ; snRNA processing ; GO:0016180 | inferred from sequence or structural similarity with HGNC_gene:INTS9; HGNC:25592 ; snRNA 3'-end processing ; GO:0034472 | inferred from direct assay	-	mRNA cleavage and polyadenylation specificity factor complex ; GO:0005847 | inferred from sequence or structural similarity with protein_id:BAA91867 ; integrator complex ; GO:0032039 | inferred from sequence or structural similarity with HGNC_gene:INTS9; HGNC:25592
GB12331-RA	0.89412	0.026	FBgn0032310		-	-	-	-	-	-
GB14390-RA	0.89298	0.042	FBgn0050022		CG30022	-	IPR001279:Beta-lactamase-like	-	hydrolase activity ; GO:0016787 | inferred from electronic annotation with InterPro:IPR001279	-
GB19739-RA	0.88991	0.005	FBgn0035983		CG4080	-	IPR011016:Zinc finger, RING-CH-type ; IPR013083:Zinc finger, RING/FYVE/PHD-type	wing disc development ; GO:0035220 | inferred from genetic interaction with Bx ; chaeta development ; GO:0022416 | inferred from genetic interaction with Chi	zinc ion binding ; GO:0008270 | inferred from electronic annotation with InterPro:IPR011016	-
GB15690-RA	0.88897	0.007	FBgn0038323		CG6196	-	IPR024096:NO signalling/Golgi transport ligand-binding domain ; IPR007194:Transport protein particle (TRAPP) component	biological_process ; GO:0008150 | no biological data available	binding ; GO:0005488 | inferred from electronic annotation with InterPro:IPR024096 ; molecular_function ; GO:0003674 | no biological data available	cellular_component ; GO:0005575 | no biological data available
GB10343-RA	0.88757	0.006	FBgn0034986		mRpS17	mitochondrial ribosomal protein S17	IPR012340:Nucleic acid-binding, OB-fold ; IPR016027:Nucleic acid-binding, OB-fold-like ; IPR000266:Ribosomal protein S17	translation ; GO:0006412 | inferred from sequence or structural similarity with UniProtKB:Q9Y2R5	structural constituent of ribosome ; GO:0003735 | inferred from sequence or structural similarity with UniProtKB:Q9Y2R5	mitochondrial small ribosomal subunit ; GO:0005763 | inferred from sequence or structural similarity with UniProtKB:Q9Y2R5
GB16819-RA	0.88684	0.032	FBgn0036337		CG11255	-	IPR001805:Adenosine kinase ; IPR002173:Carbohydrate/puine kinase, PfkB, conserved site ; IPR011611:PfkB	purine ribonucleoside salvage ; GO:0006166 | inferred from electronic annotation with InterPro:IPR001805	adenosine kinase activity ; GO:0004001 | inferred from sequence or structural similarity with EMBL:U90339 ; phosphotransferase activity, alcohol group as acceptor ; GO:0016773 | inferred from electronic annotation with InterPro:IPR002173	-
GB11597-RA	0.88613	0.002	FBgn0037566		mRpL1	mitochondrial ribosomal protein L1	IPR002143:Ribosomal protein L1 ; IPR005879:Ribosomal protein L1, mitochondrial ; IPR016095:Ribosomal protein L1, 3-layer alpha/beta-sandwich ; IPR016094:Ribosomal protein L1, 2-layer alpha/beta-sandwich ; IPR023674:Ribosomal protein L1, superfamily	translation ; GO:0006412 | inferred from sequence or structural similarity with EMBL:AB049632	structural constituent of ribosome ; GO:0003735 | inferred from sequence or structural similarity with EMBL:AB049632 ; RNA binding ; GO:0003723 | inferred from electronic annotation with InterPro:IPR002143, InterPro:IPR005879, InterPro:IPR023674	mitochondrial large ribosomal subunit ; GO:0005762 | inferred from sequence or structural similarity with EMBL:AB049632
GB12113-RA	0.88438	0.003	FBgn0004363		porin	porin	IPR001925:Porin, eukaryotic type	mitochondrial transport ; GO:0006839 | inferred from sequence or structural similarity ; mitochondrial transport ; GO:0006839 | inferred from sequence or structural similarity with UniProtKB:P21796 ; ion transport ; GO:0006811 | inferred from direct assay ; phototransduction ; GO:0007602 | inferred from mutant phenotype ; sperm individualization ; GO:0007291 | inferred from mutant phenotype ; mit…	voltage-gated anion channel activity ; GO:0008308 | inferred from sequence or structural similarity with EMBL:U30840 ; voltage-gated anion channel activity ; GO:0008308 | inferred from sequence or structural similarity ; voltage-gated anion channel activity ; GO:0008308 | inferred from sequence or structural similarity with UniProtKB:P21796 ; voltage-gated anion channel activity ; GO:0008308 | in…	lipid particle ; GO:0005811 | inferred from direct assay ; mitochondrial outer membrane ; GO:0005741 | inferred from sequence or structural similarity with EMBL:U30840 ; mitochondrial outer membrane ; GO:0005741 | non-traceable author statement ; Nebenkern ; GO:0016006 | inferred from direct assay ; mitochondrial outer membrane ; GO:0005741 | inferred from sequence or structural similarity with U…
GB14319-RA	0.88402	0.007	FBgn0052121		CG32121	-	IPR000210:BTB/POZ-like ; IPR007087:Zinc finger, C2H2 ; IPR013069:BTB/POZ ; IPR011333:BTB/POZ fold ; IPR015880:Zinc finger, C2H2-like	-	zinc ion binding ; GO:0008270 | inferred from electronic annotation with InterPro:IPR007087, InterPro:IPR015880	intracellular ; GO:0005622 | inferred from electronic annotation with InterPro:IPR007087, InterPro:IPR015880
GB17642-RA	0.88249	0.037	FBgn0034499	AmelCPR15	Cpr56F	Cuticular protein 56F	IPR000618:Insect cuticle protein	-	structural constituent of chitin-based larval cuticle ; GO:0008010 | inferred from sequence or structural similarity with UniProtKB:P80683 ; structural constituent of chitin-based cuticle ; GO:0005214 | inferred from sequence or structural similarity with Pfam:PF00379 inferred from sequence or structural similarity with InterPro:IPR000618	-
GB16303-RA	0.87632	0.003	FBgn0051450		mRpS18A	mitochondrial ribosomal protein S18A	IPR001648:Ribosomal protein S18	translation ; GO:0006412 | inferred from sequence or structural similarity with UniProtKB:Q9NVS2	structural constituent of ribosome ; GO:0003735 | inferred from sequence or structural similarity with UniProtKB:Q9NVS2 ; structural constituent of ribosome ; GO:0003735 | inferred from sequence or structural similarity with UniProtKB:Q9Y3D5	mitochondrial small ribosomal subunit ; GO:0005763 | inferred from sequence or structural similarity with UniProtKB:Q9NVS2 ; mitochondrial small ribosomal subunit ; GO:0005763 | inferred from sequence or structural similarity with UniProtKB:Q9Y3D5
GB11362-RA	0.8754	0.002	FBgn0038400		CG5903	-	IPR019166:Apolipoprotein O	-	-	-
GB17757-RA	0.87179	0.02	FBgn0038949		-	-	-	-	-	-
GB13298-RA	0.86826	0.029	FBgn0026077	cuticular	Gasp	Gasp	IPR002557:Chitin binding domain	chitin metabolic process ; GO:0006030 | inferred from electronic annotation with InterPro:IPR002557	chitin binding ; GO:0008061 | non-traceable author statement ; structural constituent of peritrophic membrane ; GO:0016490 | inferred from sequence or structural similarity with EMBL:AF000606 ; chitin binding ; GO:0008061 | inferred from reviewed computational analysis ; chitin binding ; GO:0008061 | inferred from electronic annotation with InterPro:IPR002557	extracellular region ; GO:0005576 | inferred from electronic annotation with InterPro:IPR002557
GB17609-RA	0.86526	0.024	FBgn0032222		CG5037	-	IPR000537:UbiA prenyltransferase family ; IPR006369:Protohaem IX farnesyltransferase ; IPR016315:Protohaem IX farnesyltransferase, mitochondria	heme biosynthetic process ; GO:0006783 | inferred from sequence or structural similarity with UniProtKB:Q12887 ; respiratory chain complex IV assembly ; GO:0008535 | inferred from sequence or structural similarity with UniProtKB:Q12887 ; heme O biosynthetic process ; GO:0048034 | inferred from electronic annotation with InterPro:IPR006369	protoheme IX farnesyltransferase activity ; GO:0008495 | inferred from electronic annotation with InterPro:IPR006369, InterPro:IPR016315	integral to membrane ; GO:0016021 | inferred from electronic annotation with InterPro:IPR000537, InterPro:IPR006369 ; mitochondrial membrane ; GO:0031966 | inferred from electronic annotation with InterPro:IPR016315
GB12898-RA	0.86498	0.031	FBgn0053977		CG33977	-	IPR013174:Dolichol-phosphate mannosyltransferase subunit 3	-	-	-
GB10560-RA	0.85869	0.032	FBgn0000557		Ef1alpha100E	Elongation factor 1alpha100E	IPR000795:Protein synthesis factor, GTP-binding ; IPR004160:Translation elongation factor EFTu/EF1A, C-terminal ; IPR004161:Translation elongation factor EFTu/EF1A, domain 2 ; IPR004539:Translation elongation factor EF1A, eukaryotic/archaeal ; IPR009000:Translation elongation/initiation factor/Ribosomal, beta-barrel ; IPR009001:Translation elongation factor EF1A/initiation factor IF2gamma, C-term…	translational elongation ; GO:0006414 | inferred from sequence or structural similarity ; translational elongation ; GO:0006414 | non-traceable author statement ; translation ; GO:0006412 | non-traceable author statement ; neurogenesis ; GO:0022008 | inferred from mutant phenotype ; translational elongation ; GO:0006414 | inferred from electronic annotation with InterPro:IPR004539	translation elongation factor activity ; GO:0003746 | inferred from sequence or structural similarity ; translation elongation factor activity ; GO:0003746 | non-traceable author statement ; GTPase activity ; GO:0003924 | non-traceable author statement ; translation elongation factor activity ; GO:0003746 | inferred from sequence or structural similarity with EMBL:AF015267; protein_id:AAC38959 ; …	lipid particle ; GO:0005811 | inferred from direct assay ; eukaryotic translation elongation factor 1 complex ; GO:0005853 | inferred from sequence or structural similarity ; cytoplasm ; GO:0005737 | non-traceable author statement
GB10304-RA	0.85447	0.023	FBgn0037833		-	-	-	-	-	-
GB17438-RA	0.85429	0.036	FBgn0051126		CG31126	-	IPR002634:BolA protein	biological_process ; GO:0008150 | no biological data available	molecular_function ; GO:0003674 | no biological data available	cellular_component ; GO:0005575 | no biological data available
GB12300-RA	0.85419	0.008	FBgn0042098		CG18735	-	IPR001254:Peptidase S1/S6, chymotrypsin/Hap ; IPR001314:Peptidase S1A, chymotrypsin-type ; IPR009003:Peptidase cysteine/serine, trypsin-like ; IPR018114:Peptidase S1/S6, chymotrypsin/Hap, active site	proteolysis ; GO:0006508 | non-traceable author statement ; proteolysis ; GO:0006508 | inferred from electronic annotation with InterPro:IPR001254, InterPro:IPR001314, InterPro:IPR018114	serine-type endopeptidase activity ; GO:0004252 | non-traceable author statement ; serine-type endopeptidase activity ; GO:0004252 | inferred from electronic annotation with InterPro:IPR001254, InterPro:IPR001314, InterPro:IPR018114	-
GB15428-RA	0.84575	0.028	FBgn0027621		Pfrx	6-phosphofructo-2-kinase	IPR001345:Phosphoglycerate/bisphosphoglycerate mutase, active site ; IPR003094:Fructose-2,6-bisphosphatase ; IPR013078:Histidine phosphatase superfamily, clade-1 ; IPR013079:6-phosphofructo-2-kinase ; IPR016260:Bifunctional 6-phosphofructo-2-kinase/fructose-2, 6-bisphosphate 2-phosphatase	fructose metabolic process ; GO:0006000 | inferred from sequence or structural similarity with UniProtKB:P07953 ; fructose 2,6-bisphosphate metabolic process ; GO:0006003 | inferred from electronic annotation with InterPro:IPR003094, InterPro:IPR016260 ; imaginal disc-derived wing morphogenesis ; GO:0007476 | inferred from mutant phenotype	6-phosphofructo-2-kinase activity ; GO:0003873 | inferred from sequence or structural similarity with UniProtKB:P07953 ; fructose-2,6-bisphosphate 2-phosphatase activity ; GO:0004331 | inferred from sequence or structural similarity with UniProtKB:P07953 ; 6-phosphofructo-2-kinase activity ; GO:0003873 | non-traceable author statement ; fructose-2,6-bisphosphate 2-phosphatase activity ; GO:000433…	-
GB19182-RA	0.84517	0.016	FBgn0020503		CLIP-190	Cytoplasmic linker protein 190	IPR000938:CAP Gly-rich domain	cellularization ; GO:0007349 | inferred from mutant phenotype ; microtubule-based process ; GO:0007017 | inferred from sequence or structural similarity	microtubule binding ; GO:0008017 | inferred from sequence or structural similarity ; actin binding ; GO:0003779 | inferred from direct assay ; microtubule binding ; GO:0008017 | inferred from direct assay ; protein binding ; GO:0005515 | inferred from physical interaction with jar ; protein binding ; GO:0005515 | inferred from physical interaction with lva ; microtubule plus-end binding ; GO:0051…	microtubule associated complex ; GO:0005875 | inferred from sequence or structural similarity ; microtubule associated complex ; GO:0005875 | inferred from direct assay ; Golgi apparatus ; GO:0005794 | inferred from direct assay ; cell cortex ; GO:0005938 | inferred from direct assay ; fusome ; GO:0045169 | inferred from direct assay ; spindle microtubule ; GO:0005876 | inferred from direct assay…
GB16673-RA	0.84431	0.01	FBgn0031818		CG9536	-	IPR013861:Protein of unknown function DUF1751, integral membrane, eukaryotic	-	-	-
GB10857-RA	0.84282	0.023	FBgn0037892		mRpL40	mitochondrial ribosomal protein L40	IPR019192:Ribosomal protein L28/L40, mitochondrial	translation ; GO:0006412 | inferred from sequence or structural similarity with EMBL:AI760300 ; neurogenesis ; GO:0022008 | inferred from mutant phenotype	structural constituent of ribosome ; GO:0003735 | inferred from sequence or structural similarity with EMBL:AI760300	mitochondrial large ribosomal subunit ; GO:0005762 | inferred from sequence or structural similarity with EMBL:AI760300
GB13994-RA	0.83968	0.013	FBgn0035591		CG4611	-	IPR002885:Pentatricopeptide repeat	-	-	-
GB14946-RA	0.83624	0.043	FBgn0031851		CG11188	-	IPR012617:Apoptosis-antagonizing transcription factor, C-terminal ; IPR025160:AATF leucine zipper-containing domain	neurogenesis ; GO:0022008 | inferred from mutant phenotype	molecular_function ; GO:0003674 | no biological data available	nucleus ; GO:0005634 | inferred from sequence or structural similarity with UniProtKB:Q9NY61
GB15219-RA	0.83457	0.047	FBgn0033929		Tfb1	Tfb1	IPR005607:BSD ; IPR011993:Pleckstrin homology-like domain ; IPR013876:TFIIH p62 subunit, N-terminal	transcription initiation from RNA polymerase II promoter ; GO:0006367 | inferred from sequence or structural similarity with HGNC_gene:GTF2H1; HGNC:4655; OMIM:189972 AND inferred from sequence or structural similarity with SGD_LOCUS:TFB1; SGD:S0002719 ; response to UV ; GO:0009411 | inferred from mutant phenotype ; nucleotide-excision repair ; GO:0006289 | inferred from sequence or structural sim…	-	holo TFIIH complex ; GO:0005675 | inferred from sequence or structural similarity with HGNC_gene:GTF2H1; HGNC:4655; OMIM:189972 AND inferred from sequence or structural similarity with SGD_LOCUS:TFB1; SGD:S0002719 ; core TFIIH complex ; GO:0000439 | inferred from sequence or structural similarity with HGNC_gene:GTF2H1; HGNC:4655 inferred from sequence or structural similarity with SGD_LOCUS:TFB1;…
GB17749-RA	0.83346	0.004	FBgn0004465		Su(P)	Suppressor of ref(2)P sterility	IPR002109:Glutaredoxin ; IPR010987:Glutathione S-transferase, C-terminal-like ; IPR011767:Glutaredoxin active site ; IPR012336:Thioredoxin-like fold ; IPR004046:Glutathione S-transferase, C-terminal	cell redox homeostasis ; GO:0045454 | inferred from electronic annotation with InterPro:IPR002109, InterPro:IPR011767	electron carrier activity ; GO:0009055 | inferred from electronic annotation with InterPro:IPR002109, InterPro:IPR011767 ; protein disulfide oxidoreductase activity ; GO:0015035 | inferred from electronic annotation with InterPro:IPR002109	-
GB17581-RA	0.83152	0.036	FBgn0035134		CG1231	-	IPR015880:Zinc finger, C2H2-like ; IPR000690:Zinc finger, C2H2-type matrin ; IPR003604:Zinc finger, U1-type ; IPR007087:Zinc finger, C2H2 ; IPR022755:Zinc finger, double-stranded RNA binding	-	zinc ion binding ; GO:0008270 | inferred from electronic annotation with InterPro:IPR000690, InterPro:IPR003604, InterPro:IPR007087, InterPro:IPR015880 ; nucleic acid binding ; GO:0003676 | inferred from electronic annotation with InterPro:IPR000690, InterPro:IPR003604	nucleus ; GO:0005634 | inferred from electronic annotation with InterPro:IPR000690
GB14817-RA	0.83127	0.031	FBgn0026179		siz	schizo	IPR000048:IQ motif, EF-hand binding site ; IPR000904:SEC7-like ; IPR011993:Pleckstrin homology-like domain ; IPR001849:Pleckstrin homology domain ; IPR023394:SEC7-like, alpha orthogonal bundle	central nervous system development ; GO:0007417 | inferred from mutant phenotype ; myoblast fusion ; GO:0007520 | inferred from mutant phenotype ; myoblast fusion ; GO:0007520 | non-traceable author statement ; inter-male aggressive behavior ; GO:0002121 | inferred from mutant phenotype ; actin cytoskeleton organization ; GO:0030036 | inferred from mutant phenotype ; regulation of ARF protein sig…	guanyl-nucleotide exchange factor activity ; GO:0005085 | inferred from sequence or structural similarity with UniProtKB:Q9LZX8 ; guanyl-nucleotide exchange factor activity ; GO:0005085 | non-traceable author statement ; ARF guanyl-nucleotide exchange factor activity ; GO:0005086 | inferred from electronic annotation with InterPro:IPR000904 ; phospholipid binding ; GO:0005543 | inferred from elec…	intracellular ; GO:0005622 | inferred from electronic annotation with InterPro:IPR000904
GB20083-RA	0.83064	0.006	FBgn0029594		CG14806	-	IPR018796:Uncharacterised protein family UPF0671	biological_process ; GO:0008150 | no biological data available	molecular_function ; GO:0003674 | no biological data available	cellular_component ; GO:0005575 | no biological data available
GB13868-RA	0.8291	0.006	FBgn0038307		mRpS10	mitochondrial ribosomal protein S10	IPR001848:Ribosomal protein S10	translation ; GO:0006412 | inferred from sequence or structural similarity with UniProtKB:P02364 ; translation ; GO:0006412 | inferred from sequence or structural similarity with UniProtKB:P82664 ; translation ; GO:0006412 | inferred from sequence or structural similarity with UniProtKB:P10129	structural constituent of ribosome ; GO:0003735 | inferred from sequence or structural similarity with UniProtKB:P02364 ; structural constituent of ribosome ; GO:0003735 | inferred from sequence or structural similarity with UniProtKB:P82664 ; structural constituent of ribosome ; GO:0003735 | inferred from sequence or structural similarity with UniProtKB:P10129	mitochondrial small ribosomal subunit ; GO:0005763 | inferred from sequence or structural similarity with UniProtKB:P02364 ; mitochondrial small ribosomal subunit ; GO:0005763 | inferred from sequence or structural similarity with UniProtKB:P82664 ; mitochondrial small ribosomal subunit ; GO:0005763 | inferred from sequence or structural similarity with UniProtKB:P10129 ; mitochondrial ribosome ;…
GB12151-RA	0.82539	0.023	FBgn0035500		-	-	-	-	-	-
GB11081-RA	0.82513	0.038	FBgn0039201		CG13617	-	IPR007087:Zinc finger, C2H2 ; IPR015880:Zinc finger, C2H2-like	-	zinc ion binding ; GO:0008270 | inferred from electronic annotation with InterPro:IPR007087, InterPro:IPR015880	intracellular ; GO:0005622 | inferred from electronic annotation with InterPro:IPR007087, InterPro:IPR015880
GB18009-RA	0.82376	0.02	FBgn0028789		Doc1	Dorsocross1	IPR001699:Transcription factor, T-box ; IPR002070:Transcription factor, Brachyury ; IPR008967:p53-like transcription factor, DNA-binding ; IPR018186:Transcription factor, T-box, conserved site	embryonic development via the syncytial blastoderm ; GO:0001700 | inferred from mutant phenotype ; heart development ; GO:0007507 | traceable author statement ; cardiac cell differentiation ; GO:0035051 | inferred from mutant phenotype ; regulation of transcription, DNA-dependent ; GO:0006355 | inferred from sequence or structural similarity with UniProtKB:O73718 ; positive regulation of transcri…	sequence-specific DNA binding transcription factor activity ; GO:0003700 | inferred from sequence or structural similarity with UniProtKB:O73718 ; RNA polymerase II distal enhancer sequence-specific DNA binding transcription factor activity ; GO:0003705 | inferred from direct assay	nucleus ; GO:0005634 | inferred from sequence or structural similarity with UniProtKB:O73718
GB12536-RA	0.81897	0.037	FBgn0038181		CG9297	-	IPR001401:Dynamin, GTPase domain	calcium ion transport ; GO:0006816 | inferred from sequence or structural similarity with UniProtKB:P13666	calcium ion binding ; GO:0005509 | inferred from sequence or structural similarity with UniProtKB:P13666 ; GTP binding ; GO:0005525 | inferred from electronic annotation with InterPro:IPR001401 ; GTPase activity ; GO:0003924 | inferred from electronic annotation with InterPro:IPR001401	-
GB13870-RA	0.81636	0.015	FBgn0031357		mRpL48	mitochondrial ribosomal protein L48	IPR001848:Ribosomal protein S10	translation ; GO:0006412 | inferred from electronic annotation with InterPro:IPR001848	structural constituent of ribosome ; GO:0003735 | inferred from sequence or structural similarity with UniProtKB:Q9Y5J0	mitochondrial large ribosomal subunit ; GO:0005762 | inferred from sequence or structural similarity with UniProtKB:Q9Y5J0
GB16465-RA	0.81499	0.015	FBgn0033679		CG8888	-	IPR002198:Short-chain dehydrogenase/reductase SDR ; IPR016040:NAD(P)-binding domain	metabolic process ; GO:0008152 | inferred from electronic annotation with InterPro:IPR002198	oxidoreductase activity, acting on CH-OH group of donors ; GO:0016614 | inferred from sequence or structural similarity with EMBL:AF030513 ; nucleotide binding ; GO:0000166 | inferred from electronic annotation with InterPro:IPR016040	-
GB10216-RA	0.81493	0.007	FBgn0036488		CG6878	-	IPR018450:Reactive oxygen species modulator 1	-	-	-
GB20068-RA	0.81378	0.039	FBgn0032846		CG10721	-	IPR013027:FAD-dependent pyridine nucleotide-disulphide oxidoreductase ; IPR023753:Pyridine nucleotide-disulphide oxidoreductase, FAD/NAD(P)-binding domain	oxidation-reduction process ; GO:0055114 | inferred from electronic annotation with InterPro:IPR013027, InterPro:IPR023753	oxidoreductase activity ; GO:0016491 | inferred from sequence or structural similarity with EMBL:Z54327; protein_id:CAA91121	-
GB13955-RA	0.81264	0.015	FBgn0031043		CG14222	-	IPR000182:GNAT domain ; IPR016181:Acyl-CoA N-acyltransferase	-	acyl-CoA N-acyltransferase activity ; GO:0019186 | inferred from sequence or structural similarity with EMBL:AF085355; protein_id:AAD40190.1 ; N-acetyltransferase activity ; GO:0008080 | inferred from electronic annotation with InterPro:IPR000182	-
GB16961-RA	0.80878	0.012	FBgn0032261		CG6094	-	IPR000352:Peptide chain release factor class I/class II	translational termination ; GO:0006415 | inferred from electronic annotation with InterPro:IPR000352	translation release factor activity ; GO:0003747 | inferred from electronic annotation with InterPro:IPR000352	-
GB11407-RA	0.80674	0.005	FBgn0003471		-	-	-	-	-	-
GB18490-RA	0.80664	0.019	FBgn0034936		CG2970	-	IPR001107:Band 7 protein ; IPR001972:Stomatin	-	-	membrane ; GO:0016020 | inferred from electronic annotation with InterPro:IPR001972
GB18834-RA	0.80557	0.042	-		-	-	-	-	-	-
GB11699-RA	0.80486	0.045	FBgn0029783		Sirt4	Sirt4	IPR003000:NAD-dependent deacetylase, sirtuin family	protein deacetylation ; GO:0006476 | inferred from electronic annotation with InterPro:IPR003000	NAD+ binding ; GO:0070403 | inferred from electronic annotation with InterPro:IPR003000 ; zinc ion binding ; GO:0008270 | inferred from electronic annotation with InterPro:IPR003000	-
GB18700-RA	0.79945	0.025	FBgn0030584		CG14407	-	IPR002109:Glutaredoxin ; IPR004480:Monothiol glutaredoxin-related ; IPR012336:Thioredoxin-like fold	cell redox homeostasis ; GO:0045454 | inferred from electronic annotation with InterPro:IPR002109	electron carrier activity ; GO:0009055 | inferred from electronic annotation with InterPro:IPR002109 ; protein disulfide oxidoreductase activity ; GO:0015035 | inferred from electronic annotation with InterPro:IPR002109	-
GB13375-RA	0.79656	0.023	FBgn0037637		CG9836	-	IPR002871:NIF system FeS cluster assembly, NifU, N-terminal ; IPR011339:ISC system FeS cluster assembly, IscU scaffold	iron-sulfur cluster assembly ; GO:0016226 | inferred from electronic annotation with InterPro:IPR002871, InterPro:IPR011339	iron-sulfur cluster binding ; GO:0051536 | inferred from electronic annotation with InterPro:IPR002871, InterPro:IPR011339 ; iron ion binding ; GO:0005506 | inferred from electronic annotation with InterPro:IPR002871, InterPro:IPR011339	-
GB10850-RA	0.7954	0.018	FBgn0002174		l(2)tid	lethal (2) tumorous imaginal discs	IPR018253:Heat shock protein DnaJ, conserved site ; IPR001305:Heat shock protein DnaJ, cysteine-rich domain ; IPR001623:Heat shock protein DnaJ, N-terminal ; IPR002939:Chaperone DnaJ, C-terminal ; IPR003095:Heat shock protein DnaJ ; IPR008971:HSP40/DnaJ peptide-binding ; IPR012724:Chaperone DnaJ	smoothened signaling pathway ; GO:0007224 | inferred from genetic interaction with ptc AND inferred from physical interaction with ptc ; protein folding ; GO:0006457 | inferred from electronic annotation with InterPro:IPR002939, InterPro:IPR003095, InterPro:IPR008971, InterPro:IPR012724 ; response to heat ; GO:0009408 | inferred from electronic annotation with InterPro:IPR012724	patched binding ; GO:0005113 | inferred from physical interaction with ptc ; ATP binding ; GO:0005524 | inferred from electronic annotation with InterPro:IPR012724 ; unfolded protein binding ; GO:0051082 | inferred from electronic annotation with InterPro:IPR001305, InterPro:IPR002939, InterPro:IPR003095, InterPro:IPR008971, InterPro:IPR012724 ; heat shock protein binding ; GO:0031072 | inferred …	cytosol ; GO:0005829 | inferred from direct assay ; mitochondrion ; GO:0005739 | inferred from direct assay ; mitochondrion ; GO:0005739 | inferred from direct assay AND inferred from sequence or structural similarity
GB19167-RA	0.79373	0.009	FBgn0030573		nmdyn-D6	nmdyn-D6	IPR001564:Nucleoside diphosphate kinase ; IPR023005:Nucleoside diphosphate kinase, active site	CTP biosynthetic process ; GO:0006241 | inferred from electronic annotation with InterPro:IPR001564 ; UTP biosynthetic process ; GO:0006228 | inferred from electronic annotation with InterPro:IPR001564 ; GTP biosynthetic process ; GO:0006183 | inferred from electronic annotation with InterPro:IPR001564 ; nucleoside diphosphate phosphorylation ; GO:0006165 | inferred from electronic annotation wit…	nucleoside diphosphate kinase activity ; GO:0004550 | inferred from sequence or structural similarity ; nucleoside diphosphate kinase activity ; GO:0004550 | inferred from sequence or structural similarity with EMBL:AF051942 ; ATP binding ; GO:0005524 | inferred from electronic annotation with InterPro:IPR001564	-
GB18315-RA	0.79309	0.047	FBgn0039223		CG5805	-	IPR002067:Mitochondrial carrier protein ; IPR018108:Mitochondrial substrate/solute carrier ; IPR023395:Mitochondrial carrier domain	transmembrane transport ; GO:0055085 | inferred from electronic annotation with InterPro:IPR002067	transmembrane transporter activity ; GO:0022857 | inferred from sequence or structural similarity	mitochondrial envelope ; GO:0005740 | inferred from sequence or structural similarity
GB12799-RA	0.79296	0.004	FBgn0039055		Rassf	Ras association family member	IPR000159:Ras-association ; IPR001781:Zinc finger, LIM-type ; IPR011524:SARAH	response to gamma radiation ; GO:0010332 | inferred from mutant phenotype ; regulation of multicellular organism growth ; GO:0040014 | inferred from mutant phenotype ; negative regulation of signal transduction ; GO:0009968 | inferred from mutant phenotype	protein binding ; GO:0005515 | inferred from physical interaction with hpo ; zinc ion binding ; GO:0008270 | inferred from electronic annotation with InterPro:IPR001781	-
GB16167-RA	0.7929	0.021	FBgn0014023		Rlc1	Rlc1	IPR010729:Ribosomal protein L47, mitochondrial	translation ; GO:0006412 | inferred from electronic annotation with InterPro:IPR010729	structural constituent of ribosome ; GO:0003735 | inferred from sequence or structural similarity with UniProtKB:Q9HD33	mitochondrial large ribosomal subunit ; GO:0005762 | inferred from sequence or structural similarity with UniProtKB:Q9HD33
GB19555-RA	0.79267	0.014	-		-	-	-	-	-	-
GB11022-RA	0.78616	0.009	FBgn0039896		yellow-h	yellow-h	IPR017996:Major royal jelly ; IPR003534:Major royal jelly-related ; IPR011042:Six-bladed beta-propeller, TolB-like	biological_process ; GO:0008150 | no biological data available	molecular_function ; GO:0003674 | no biological data available	cellular_component ; GO:0005575 | no biological data available
GB10615-RA	0.78592	0.012	FBgn0052039		CG32039	-	-	biological_process ; GO:0008150 | no biological data available	molecular_function ; GO:0003674 | no biological data available	cellular_component ; GO:0005575 | no biological data available
GB19218-RA	0.77828	0.004	FBgn0053553		-	-	-	-	-	-
GB16710-RA	0.7701	0.008	FBgn0035490		CG1136	-	IPR000618:Insect cuticle protein	-	structural constituent of cuticle ; GO:0042302 | inferred from electronic annotation with InterPro:IPR000618	-
GB30510-RA_2	0.76992	0.007	FBgn0031995		CG8475	-	IPR008734:Phosphorylase kinase alpha/beta subunit ; IPR008928:Six-hairpin glycosidase-like ; IPR011613:Glycoside hydrolase family 15 ; IPR012341:Six-hairpin glycosidase	glycogen metabolic process ; GO:0005977 | non-traceable author statement ; glycogen metabolic process ; GO:0005977 | inferred from electronic annotation with InterPro:IPR008734	phosphorylase kinase regulator activity ; GO:0008607 | inferred from sequence or structural similarity with UniProtKB:P12798 ; calmodulin binding ; GO:0005516 | inferred from electronic annotation with InterPro:IPR008734 ; hydrolase activity, hydrolyzing O-glycosyl compounds ; GO:0004553 | inferred from electronic annotation with InterPro:IPR011613	phosphorylase kinase complex ; GO:0005964 | inferred from sequence or structural similarity with UniProtKB:P12798
GB18843-RA	0.76727	0.004	FBgn0037822		CG14683	-	IPR002903:S-adenosyl-L-methionine-dependent methyltransferase, MraW ; IPR023397:S-adenosyl-L-methionine-dependent methyltransferase, MraW, recognition domain	biological_process ; GO:0008150 | no biological data available	methyltransferase activity ; GO:0008168 | inferred from electronic annotation with InterPro:IPR002903, InterPro:IPR023397	cellular_component ; GO:0005575 | no biological data available
GB17045-RA	0.76701	0.032	FBgn0003308		ry	rosy	IPR000674:Aldehyde oxidase/xanthine dehydrogenase, a/b hammerhead ; IPR001041:2Fe-2S ferredoxin-type domain ; IPR002346:Molybdopterin dehydrogenase, FAD-binding ; IPR002888:[2Fe-2S]-binding ; IPR005107:CO dehydrogenase flavoprotein, C-terminal ; IPR006058:2Fe-2S ferredoxin, iron-sulphur binding site ; IPR008274:Aldehyde oxidase/xanthine dehydrogenase, molybdopterin binding ; IPR012675:Beta-grasp …	determination of adult lifespan ; GO:0008340 | inferred from mutant phenotype ; compound eye pigmentation ; GO:0048072 | traceable author statement ; arginine metabolic process ; GO:0006525 | inferred from mutant phenotype ; tryptophan metabolic process ; GO:0006568 | inferred from mutant phenotype ; glycerophospholipid metabolic process ; GO:0006650 | inferred from mutant phenotype ; purine base…	xanthine dehydrogenase activity ; GO:0004854 | traceable author statement ; xanthine dehydrogenase activity ; GO:0004854 | non-traceable author statement ; xanthine oxidase activity ; GO:0004855 | inferred from electronic annotation with InterPro:IPR014307 ; xanthine dehydrogenase activity ; GO:0004854 | inferred from electronic annotation with InterPro:IPR014307 ; electron carrier activity ; GO:…	peroxisome ; GO:0005777 | non-traceable author statement ; microtubule associated complex ; GO:0005875 | inferred from direct assay
GB10209-RA	0.76564	0.007	FBgn0038405		CG8927	-	IPR000618:Insect cuticle protein	-	structural constituent of cuticle ; GO:0042302 | inferred from electronic annotation with InterPro:IPR000618	-
GB15188-RA	0.76555	0.015	FBgn0039829		CG15561	-	IPR000467:G-patch domain	-	nucleic acid binding ; GO:0003676 | inferred from electronic annotation with InterPro:IPR000467	-
GB15771-RA	0.76199	0.015	FBgn0004581		bgcn	benign gonial cell neoplasm	IPR002110:Ankyrin repeat ; IPR007502:Helicase-associated domain ; IPR011709:Domain of unknown function DUF1605 ; IPR020683:Ankyrin repeat-containing domain	cystoblast division ; GO:0007282 | traceable author statement ; germ cell development ; GO:0007281 | traceable author statement ; male meiosis ; GO:0007140 | traceable author statement ; spermatogenesis ; GO:0007283 | traceable author statement ; cystoblast division ; GO:0007282 | non-traceable author statement ; fusome organization ; GO:0045478 | traceable author statement ; spermatogonial cell …	helicase activity ; GO:0004386 | inferred from sequence or structural similarity ; translation repressor activity, nucleic acid binding ; GO:0000900 | inferred from direct assay ; helicase activity ; GO:0004386 | inferred from electronic annotation with InterPro:IPR007502	-
GB13704-RA	0.7607	0.044	FBgn0030087		CG7766	-	IPR008734:Phosphorylase kinase alpha/beta subunit ; IPR008928:Six-hairpin glycosidase-like ; IPR012341:Six-hairpin glycosidase ; IPR011613:Glycoside hydrolase family 15	glycogen metabolic process ; GO:0005977 | non-traceable author statement ; glycogen metabolic process ; GO:0005977 | inferred from electronic annotation with InterPro:IPR008734	phosphorylase kinase regulator activity ; GO:0008607 | inferred from sequence or structural similarity with UniProtKB:P46019 ; calmodulin binding ; GO:0005516 | inferred from electronic annotation with InterPro:IPR008734 ; hydrolase activity, hydrolyzing O-glycosyl compounds ; GO:0004553 | inferred from electronic annotation with InterPro:IPR011613	phosphorylase kinase complex ; GO:0005964 | inferred from sequence or structural similarity with UniProtKB:P46019
GB19747-RA	0.76024	0.026	FBgn0039836		CG1750	-	IPR002376:Formyl transferase, N-terminal ; IPR005793:Formyl transferase, C-terminal ; IPR005794:Methionyl-tRNA formyltransferase ; IPR011034:Formyl transferase, C-terminal-like ; IPR015518:Methionine tRNA Formyltransferase-like	biosynthetic process ; GO:0009058 | inferred from electronic annotation with InterPro:IPR002376, InterPro:IPR005793 ; conversion of methionyl-tRNA to N-formyl-methionyl-tRNA ; GO:0071951 | inferred from electronic annotation with InterPro:IPR005794	methionyl-tRNA formyltransferase activity ; GO:0004479 | inferred from sequence or structural similarity with UniProtKB:P32785	-
GB15291-RA	0.75968	0.007	FBgn0020235		ATPsyn-gamma	ATP synthase-gamma chain	IPR000131:ATPase, F1 complex, gamma subunit ; IPR023632:ATPase, F1 complex, gamma subunit conserved site ; IPR023633:ATPase, F1 complex, gamma subunit domain	proton transport ; GO:0015992 | inferred from sequence or structural similarity with UniProtKB:P36542 ; phagocytosis, engulfment ; GO:0006911 | inferred from mutant phenotype ; ATP synthesis coupled proton transport ; GO:0015986 | inferred from electronic annotation with InterPro:IPR000131	hydrogen-exporting ATPase activity, phosphorylative mechanism ; GO:0008553 | non-traceable author statement ; hydrogen-exporting ATPase activity, phosphorylative mechanism ; GO:0008553 | inferred from sequence or structural similarity with UniProtKB:P05631 ; hydrogen-exporting ATPase activity, phosphorylative mechanism ; GO:0008553 | inferred from sequence or structural similarity with UniProtKB:…	mitochondrial proton-transporting ATP synthase complex, catalytic core F(1) ; GO:0000275 | inferred from sequence or structural similarity with UniProtKB:P36542 ; lipid particle ; GO:0005811 | inferred from direct assay
GB12573-RA	0.75779	0.036	FBgn0026708		-	-	-	-	-	-
GB15408-RA	0.75225	0.002	FBgn0036892		Lon	Lon protease	IPR003111:Peptidase S16, lon N-terminal ; IPR003593:AAA+ ATPase domain ; IPR003959:ATPase, AAA-type, core ; IPR004815:Peptidase S16, ATP-dependent protease La ; IPR008268:Peptidase S16, active site ; IPR020568:Ribosomal protein S5 domain 2-type fold ; IPR008269:Peptidase S16, Lon C-terminal ; IPR015947:PUA-like domain	mitochondrion organization ; GO:0007005 | inferred from mutant phenotype ; proteolysis ; GO:0006508 | inferred from electronic annotation with InterPro:IPR003111, InterPro:IPR004815, InterPro:IPR008268, InterPro:IPR008269	serine-type endopeptidase activity ; GO:0004252 | inferred from sequence or structural similarity with UniProtKB:P93655 ; serine-type endopeptidase activity ; GO:0004252 | inferred from sequence or structural similarity with UniProtKB:P36776 ; ATP binding ; GO:0005524 | inferred from electronic annotation with InterPro:IPR003959, InterPro:IPR004815 ; ATP-dependent peptidase activity ; GO:0004176 …	mitochondrial matrix ; GO:0005759 | inferred from sequence or structural similarity with UniProtKB:P36776 ; mitochondrion ; GO:0005739 | inferred from direct assay
GB16714-RA	0.75025	0.021	FBgn0034851		-	-	-	-	-	-
GB15623-RA	0.75012	0.038	FBgn0033900		CG8257	-	IPR009080:Aminoacyl-tRNA synthetase, class 1a, anticodon-binding ; IPR014729:Rossmann-like alpha/beta/alpha sandwich fold ; IPR015803:Cysteinyl-tRNA synthetase ; IPR015273:Cysteinyl-tRNA synthetase, class Ia, DALR ; IPR024909:Cysteinyl-tRNA synthetase/mycothiol ligase	cysteinyl-tRNA aminoacylation ; GO:0006423 | inferred from electronic annotation with InterPro:IPR015273, InterPro:IPR015803	cysteine-tRNA ligase activity ; GO:0004817 | inferred from sequence or structural similarity with EMBL:AB015589; protein_id:BAA29032 ; ATP binding ; GO:0005524 | inferred from electronic annotation with InterPro:IPR009080, InterPro:IPR015273, InterPro:IPR015803	cytoplasm ; GO:0005737 | inferred from electronic annotation with InterPro:IPR009080, InterPro:IPR015273
GB15212-RA	0.75006	0.02	FBgn0083953		CG34117	-	-	-	-	-
GB19248-RA	0.74547	0.042	FBgn0029704		CG2982	-	IPR003347:JmjC domain ; IPR013109:Lysine-specific demethylase NO66/MYC-induced nuclear antigen ; IPR014710:RmlC-like jelly roll fold	biological_process ; GO:0008150 | no biological data available	molecular_function ; GO:0003674 | no biological data available	cellular_component ; GO:0005575 | no biological data available
GB18518-RA	0.74091	0.015	FBgn0000039		nAcRalpha-96Ab	nicotinic Acetylcholine Receptor alpha 96Ab	IPR018000:Neurotransmitter-gated ion-channel, conserved site ; IPR002394:Nicotinic acetylcholine receptor ; IPR006029:Neurotransmitter-gated ion-channel transmembrane domain ; IPR006201:Neurotransmitter-gated ion-channel ; IPR006202:Neurotransmitter-gated ion-channel ligand-binding	ion transport ; GO:0006811 | inferred from electronic annotation with InterPro:IPR002394, InterPro:IPR006029, InterPro:IPR006201, InterPro:IPR018000	acetylcholine-activated cation-selective channel activity ; GO:0004889 | inferred from sequence or structural similarity with EMBL:AF096878 ; acetylcholine-activated cation-selective channel activity ; GO:0004889 | inferred from sequence or structural similarity ; acetylcholine-activated cation-selective channel activity ; GO:0004889 | contributes_to inferred from direct assay	acetylcholine-gated channel complex ; GO:0005892 | inferred from sequence or structural similarity with EMBL:AF096878 ; integral to plasma membrane ; GO:0005887 | non-traceable author statement ; acetylcholine-gated channel complex ; GO:0005892 | inferred from sequence or structural similarity ; postsynaptic membrane ; GO:0045211 | inferred from electronic annotation with InterPro:IPR002394, Inte…
GB14723-RA	0.74057	0.008	FBgn0011787		mRpL12	mitochondrial ribosomal protein L12	IPR008932:Ribosomal protein L7/L12, oligomerisation ; IPR013823:Ribosomal protein L7/L12, C-terminal ; IPR014719:Ribosomal protein L7/L12, C-terminal/adaptor protein ClpS-like ; IPR015607:Ribosomal protein L12, mitochondrial	translation ; GO:0006412 | inferred from sequence or structural similarity ; translation ; GO:0006412 | inferred from sequence or structural similarity with UniProtKB:P52815 ; cell growth ; GO:0016049 | inferred from mutant phenotype ; mitochondrion organization ; GO:0007005 | inferred from mutant phenotype ; translation ; GO:0006412 | inferred from sequence or structural similarity with UniProtK…	structural constituent of ribosome ; GO:0003735 | inferred from sequence or structural similarity ; structural constituent of ribosome ; GO:0003735 | inferred from sequence or structural similarity with UniProtKB:P52815 ; structural constituent of ribosome ; GO:0003735 | inferred from sequence or structural similarity with UniProtKB:P53163 ; chromatin binding ; GO:0003682 | inferred from genetic …	mitochondrial large ribosomal subunit ; GO:0005762 | inferred from sequence or structural similarity ; mitochondrial large ribosomal subunit ; GO:0005762 | inferred from sequence or structural similarity with UniProtKB:P52815 ; mitochondrial large ribosomal subunit ; GO:0005762 | inferred from sequence or structural similarity with UniProtKB:P53163 ; mitochondrial small ribosomal subunit ; GO:000…
GB20149-RA	0.73539	0.006	FBgn0037653		CG11982	-	IPR001841:Zinc finger, RING-type ; IPR013083:Zinc finger, RING/FYVE/PHD-type	-	zinc ion binding ; GO:0008270 | inferred from electronic annotation with InterPro:IPR001841	-
GB18811-RA	0.73413	0.037	FBgn0013684		mt:ND5	mitochondrial NADH-ubiquinone oxidoreductase chain 5	IPR018393:NADH-plastoquinone oxidoreductase, chain 5 subgroup ; IPR001516:NADH:ubiquinone oxidoreductase, chain 5/L, N-terminal ; IPR001750:NADH:ubiquinone/plastoquinone oxidoreductase ; IPR010934:NADH dehydrogenase subunit 5, C-terminal	ATP synthesis coupled electron transport ; GO:0042773 | inferred from electronic annotation with InterPro:IPR001516, InterPro:IPR001750, InterPro:IPR010934, InterPro:IPR018393	NADH dehydrogenase (ubiquinone) activity ; GO:0008137 | non-traceable author statement ; NADH dehydrogenase (ubiquinone) activity ; GO:0008137 | inferred from electronic annotation with InterPro:IPR001516, InterPro:IPR001750, InterPro:IPR010934, InterPro:IPR018393	mitochondrion ; GO:0005739 | non-traceable author statement ; mitochondrial respiratory chain complex I ; GO:0005747 | non-traceable author statement
GB18165-RA	0.72028	0.038	FBgn0033337		CG8272	-	IPR001810:F-box domain, cyclin-like ; IPR006553:Leucine-rich repeat, cysteine-containing subtype	-	-	-
GB10294-RA	0.71815	0.01	FBgn0032192		CG5731	-	IPR000111:Glycoside hydrolase, clan GH-D ; IPR002241:Glycoside hydrolase, family 27 ; IPR013780:Glycosyl hydrolase, family 13, all-beta ; IPR013785:Aldolase-type TIM barrel ; IPR017853:Glycoside hydrolase, superfamily	carbohydrate metabolic process ; GO:0005975 | inferred from electronic annotation with InterPro:IPR000111, InterPro:IPR002241, InterPro:IPR013780	alpha-N-acetylgalactosaminidase activity ; GO:0008456 | inferred from sequence or structural similarity with EMBL:AJ223966; protein_id:CAA11703 ; cation binding ; GO:0043169 | inferred from electronic annotation with InterPro:IPR013780	-
GB14502-RA	0.7139	0.023	FBgn0040339		MED22	Mediator complex subunit 22	IPR009332:Mediator complex, subunit Med22	regulation of transcription from RNA polymerase II promoter ; GO:0006357 | inferred by curator from GO:0016592 ; mitosis ; GO:0007067 | inferred from mutant phenotype ; regulation of transcription from RNA polymerase II promoter ; GO:0006357 | inferred from electronic annotation with InterPro:IPR009332	RNA polymerase II transcription cofactor activity ; GO:0001104 | contributes_to inferred by curator from GO:0016592 ; RNA polymerase II transcription cofactor activity ; GO:0001104 | inferred from electronic annotation with InterPro:IPR009332	mediator complex ; GO:0016592 | inferred from direct assay ; nucleus ; GO:0005634 | inferred from direct assay
GB18937-RA	0.71222	0.048	FBgn0031190		CG12576	-	-	-	-	-
GB12127-RA	0.71192	0.037	FBgn0034110		Atg9	Autophagy-specific gene 9	IPR007241:Autophagy-related protein 9	autophagic vacuole assembly ; GO:0000045 | inferred from sequence or structural similarity with SGD_LOCUS:ATG9; SGD:S000002308	molecular_function ; GO:0003674 | no biological data available	integral to membrane ; GO:0016021 | inferred from sequence model
GB13846-RA	0.70664	0.017	-		-	-	-	-	-	-
GB18652-RA	0.70635	0.021	-		-	-	-	-	-	-
GB16186-RA	0.70596	0.026	FBgn0036702		CG6512	-	IPR000642:Peptidase M41 ; IPR003593:AAA+ ATPase domain ; IPR003959:ATPase, AAA-type, core ; IPR003960:ATPase, AAA-type, conserved site ; IPR005936:Peptidase, FtsH ; IPR011546:Peptidase M41, FtsH extracellular	proteolysis ; GO:0006508 | inferred from sequence or structural similarity with UniProtKB:Q9Y4W6 ; lateral inhibition ; GO:0046331 | inferred from mutant phenotype ; protein catabolic process ; GO:0030163 | inferred from electronic annotation with InterPro:IPR005936	ATPase activity ; GO:0016887 | inferred from sequence or structural similarity with UniProtKB:Q01853 ; metalloendopeptidase activity ; GO:0004222 | inferred from sequence or structural similarity with UniProtKB:Q9Y4W6 ; ATP binding ; GO:0005524 | inferred from electronic annotation with InterPro:IPR000642, InterPro:IPR003959, InterPro:IPR003960, InterPro:IPR011546 ; zinc ion binding ; GO:0008270 …	endoplasmic reticulum ; GO:0005783 | inferred from sequence or structural similarity with UniProtKB:Q01853 ; mitochondrion ; GO:0005739 | inferred from sequence or structural similarity with UniProtKB:Q9Y4W6 ; integral to membrane ; GO:0016021 | inferred from electronic annotation with InterPro:IPR011546
GB18463-RA	0.70509	0.023	FBgn0052190		NUCB1	NUCB1	IPR018247:EF-Hand 1, calcium-binding site ; IPR011992:EF-hand-like domain	multicellular organism reproduction ; GO:0032504 | inferred from expression pattern	DNA binding ; GO:0003677 | inferred from sequence or structural similarity with UniProtKB:Q9JI85 ; calcium ion binding ; GO:0005509 | inferred from sequence or structural similarity with MGD:Nucb2; MGI:MGI:1858179	Golgi apparatus ; GO:0005794 | inferred from sequence or structural similarity with UniProtKB:Q9NJB0 ; extracellular space ; GO:0005615 | inferred from direct assay
GB12174-RA	0.70257	0.044	FBgn0038737		CG11447	-	IPR002877:Ribosomal RNA methyltransferase FtsJ domain ; IPR015507:Ribosomal RNA large subunit methyltransferase E	RNA methylation ; GO:0001510 | inferred from electronic annotation with InterPro:IPR015507	rRNA (uridine-2'-O-)-methyltransferase activity ; GO:0008650 | inferred from sequence or structural similarity with InterPro:IPR002877 ; nucleic acid binding ; GO:0003676 | inferred from electronic annotation with InterPro:IPR002877	-
GB15548-RA	0.7014	0.015	FBgn0050437		-	-	-	-	-	-
GB13833-RA	0.69912	0.017	FBgn0031850	muscle	Tsp	Thrombospondin	IPR018097:EGF-like calcium-binding, conserved site ; IPR000152:EGF-type aspartate/asparagine hydroxylation site ; IPR000742:Epidermal growth factor-like domain ; IPR001881:EGF-like calcium-binding ; IPR006210:Epidermal growth factor-like ; IPR008859:Thrombospondin, C-terminal ; IPR013032:EGF-like, conserved site ; IPR008985:Concanavalin A-like lectin/glucanase ; IPR013320:Concanavalin A-like lect…	cell adhesion mediated by integrin ; GO:0033627 | inferred from mutant phenotype ; muscle organ development ; GO:0007517 | inferred from mutant phenotype ; muscle attachment ; GO:0016203 | inferred from mutant phenotype	heparin binding ; GO:0008201 | inferred from direct assay ; calcium ion binding ; GO:0005509 | inferred from electronic annotation with InterPro:IPR001881, InterPro:IPR003367, InterPro:IPR008859, InterPro:IPR018097	muscle tendon junction ; GO:0005927 | inferred from direct assay ; extracellular region ; GO:0005576 | inferred from electronic annotation with InterPro:IPR008859 ; extracellular matrix ; GO:0031012 | inferred from direct assay ; protein complex ; GO:0043234 | inferred from direct assay
GB12428-RA	0.69397	0.031	FBgn0033963		CG12857	-	IPR011333:BTB/POZ fold ; IPR011705:BTB/Kelch-associated	-	-	-
GB16539-RA	0.69264	0.017	FBgn0035388		CG2162	-	IPR001374:Single-stranded nucleic acid binding R3H ; IPR012677:Nucleotide-binding, alpha-beta plait	-	nucleic acid binding ; GO:0003676 | inferred from electronic annotation with InterPro:IPR001374 ; nucleotide binding ; GO:0000166 | inferred from electronic annotation with InterPro:IPR012677	-
GB14029-RA	0.69186	0.003	FBgn0032153		CG4537	-	IPR019367:PDZ-binding protein, CRIPT	-	-	-
GB10626-RA	0.68858	0.038	FBgn0031651		mRpL24	mitochondrial ribosomal protein L24	IPR003256:Ribosomal protein L24 ; IPR005824:KOW ; IPR005825:Ribosomal protein L24/L26, conserved site ; IPR008991:Translation protein SH3-like ; IPR014723:Ribosomal protein L24, SH3-like	translation ; GO:0006412 | inferred from sequence or structural similarity ; translation ; GO:0006412 | inferred from electronic annotation with InterPro:IPR003256, InterPro:IPR005825	structural constituent of ribosome ; GO:0003735 | inferred from sequence or structural similarity ; structural constituent of ribosome ; GO:0003735 | inferred from sequence or structural similarity with EMBL:Y17113; protein_id:CAB40554.1	mitochondrial large ribosomal subunit ; GO:0005762 | inferred from sequence or structural similarity ; ribosome ; GO:0005840 | inferred from electronic annotation with InterPro:IPR003256, InterPro:IPR005825
GB30108-RA	0.68749	0.034	-		-	-	-	-	-	-
GB14823-RA	0.68464	0.038	FBgn0052600		dpr8	dpr8	IPR003598:Immunoglobulin subtype 2 ; IPR007110:Immunoglobulin-like ; IPR013106:Immunoglobulin V-set ; IPR013783:Immunoglobulin-like fold	sensory perception of chemical stimulus ; GO:0007606 | inferred from sequence or structural similarity with dpr	-	-
GB13702-RA	0.68331	0.036	FBgn0034735		CG4610	-	IPR002218:Glucose-inhibited division protein A-related ; IPR004416:Glucose-inhibited division protein A ; IPR020595:Glucose-inhibited division protein A-related, conserved site	tRNA wobble uridine modification ; GO:0002098 | inferred from electronic annotation with InterPro:IPR004416	flavin adenine dinucleotide binding ; GO:0050660 | inferred from electronic annotation with InterPro:IPR002218	-
GB11696-RA	0.68018	0.01	FBgn0040751		CG13018	-	IPR018793:Cytochrome c oxidase assembly protein PET191	-	-	-
GB10751-RA	0.67812	0.04	FBgn0003870		ttk	tramtrack	IPR017956:AT hook, DNA-binding motif ; IPR011333:BTB/POZ fold ; IPR013087:Zinc finger C2H2-type/integrase DNA-binding domain ; IPR015880:Zinc finger, C2H2-like ; IPR000210:BTB/POZ-like ; IPR007087:Zinc finger, C2H2 ; IPR013069:BTB/POZ	peripheral nervous system development ; GO:0007422 | traceable author statement ; R7 cell development ; GO:0045467 | traceable author statement ; dorsal appendage formation ; GO:0046843 | inferred from mutant phenotype ; cell fate determination ; GO:0001709 | traceable author statement ; regulation of transcription from RNA polymerase II promoter ; GO:0006357 | non-traceable author statement ; ne…	protein homodimerization activity ; GO:0042803 | inferred from physical interaction with UniProtKB:P17789 ; protein binding ; GO:0005515 | inferred from physical interaction with UniProtKB:Q08605 ; sequence-specific DNA binding transcription factor activity ; GO:0003700 | non-traceable author statement ; RNA polymerase II core promoter proximal region sequence-specific DNA binding ; GO:0000978 | …	polytene chromosome ; GO:0005700 | inferred from direct assay ; nucleus ; GO:0005634 | non-traceable author statement ; nucleus ; GO:0005634 | inferred from direct assay ; transcriptional repressor complex ; GO:0017053 | inferred from physical interaction with CoRest
GB30244-RA	0.67771	0.009	FBgn0031247		CG11562	-	-	-	-	-
GB18314-RA	0.67452	0.019	FBgn0039219		CG13630	-	IPR000994:Peptidase M24, structural domain ; IPR001714:Peptidase M24, methionine aminopeptidase ; IPR002467:Peptidase M24A, methionine aminopeptidase, subfamily 1	cellular process ; GO:0009987 | inferred from electronic annotation with InterPro:IPR000994 ; proteolysis ; GO:0006508 | inferred from electronic annotation with InterPro:IPR001714, InterPro:IPR002467	aminopeptidase activity ; GO:0004177 | inferred from sequence or structural similarity with SGD_LOCUS:MAP1; SGD:S0004234 ; metalloexopeptidase activity ; GO:0008235 | inferred from electronic annotation with InterPro:IPR001714, InterPro:IPR002467	-
GB11765-RA	0.67432	0.03	FBgn0026088		CG14818	-	IPR005374:Uncharacterised protein family UPF0184, eukaryota ; IPR022788:Uncharacterised protein family UPF0184	biological_process ; GO:0008150 | no biological data available	molecular_function ; GO:0003674 | no biological data available	cellular_component ; GO:0005575 | no biological data available
GB11655-RA	0.67087	0.014	FBgn0004888		Scsalpha	Succinyl coenzyme A synthetase alpha subunit	IPR003781:CoA-binding ; IPR005810:Succinyl-CoA ligase, alpha subunit ; IPR005811:ATP-citrate lyase/succinyl-CoA ligase ; IPR016040:NAD(P)-binding domain ; IPR016102:Succinyl-CoA synthetase-like ; IPR017440:ATP-citrate lyase/succinyl-CoA ligase, active site	tricarboxylic acid cycle ; GO:0006099 | non-traceable author statement ; tricarboxylic acid cycle ; GO:0006099 | inferred from sequence or structural similarity with UniProtKB:P53597 ; neurogenesis ; GO:0022008 | inferred from mutant phenotype	succinate-CoA ligase (GDP-forming) activity ; GO:0004776 | non-traceable author statement ; succinate-CoA ligase (GDP-forming) activity ; GO:0004776 | inferred from sequence or structural similarity with EMBL:AF104921; protein_id:AAD17940 ; succinate-CoA ligase (GDP-forming) activity ; GO:0004776 | inferred from sequence or structural similarity with UniProtKB:P53597 ; cofactor binding ; GO:00480…	succinate-CoA ligase complex (GDP-forming) ; GO:0045244 | inferred from sequence or structural similarity with EMBL:AF104921; protein_id:AAD17940 ; succinate-CoA ligase complex (GDP-forming) ; GO:0045244 | non-traceable author statement ; succinate-CoA ligase complex (GDP-forming) ; GO:0045244 | inferred from sequence or structural similarity with UniProtKB:P53597
GB20097-RA	0.66166	0.017	FBgn0036853		mRpL21	mitochondrial ribosomal protein L21	IPR001787:Ribosomal protein L21	translation ; GO:0006412 | inferred from electronic annotation with InterPro:IPR001787	structural constituent of ribosome ; GO:0003735 | inferred from sequence or structural similarity with SGD_LOCUS:MRPL49; SGD:S0003632 ; RNA binding ; GO:0003723 | inferred from electronic annotation with InterPro:IPR001787	mitochondrial large ribosomal subunit ; GO:0005762 | inferred from sequence or structural similarity with SGD_LOCUS:MRPL49; SGD:S0003632 ; mitochondrial large ribosomal subunit ; GO:0005762 | inferred from sequence or structural similarity with NCBI_NP:852614
GB15604-RA	0.65876	0.022	FBgn0033028		CG11665	-	IPR011701:Major facilitator superfamily ; IPR016196:Major facilitator superfamily domain, general substrate transporter	transmembrane transport ; GO:0055085 | inferred from electronic annotation with InterPro:IPR011701	monocarboxylic acid transmembrane transporter activity ; GO:0008028 | inferred from sequence or structural similarity with UniProtKB:P53986	integral to membrane ; GO:0016021 | inferred from electronic annotation with InterPro:IPR011701
GB16241-RA	0.65873	0.023	FBgn0028582		lqf	liquid facets	IPR001026:Epsin domain, N-terminal ; IPR003903:Ubiquitin interacting motif ; IPR008942:ENTH/VHS ; IPR013809:Epsin-like, N-terminal	neurotransmitter secretion ; GO:0007269 | non-traceable author statement ; synaptic vesicle endocytosis ; GO:0048488 | non-traceable author statement ; endocytosis ; GO:0006897 | inferred from mutant phenotype ; negative regulation of cardioblast cell fate specification ; GO:0009997 | inferred from mutant phenotype ; regulation of Notch signaling pathway ; GO:0008593 | inferred from mutant phenot…	-	-
GB12011-RA	0.65608	0.018	FBgn0040666		CG12848	-	IPR010625:CHCH ; IPR009069:MTCP1	biological_process ; GO:0008150 | no biological data available	molecular_function ; GO:0003674 | no biological data available	cellular_component ; GO:0005575 | no biological data available
GB15015-RA	0.64653	0.014	FBgn0029800		lin-52	lin-52	IPR018737:DREAM complex, subunit Lin-52	negative regulation of transcription from RNA polymerase II promoter ; GO:0000122 | inferred from mutant phenotype	-	Myb complex ; GO:0031523 | inferred from direct assay ; nucleus ; GO:0005634 | inferred from direct assay ; polytene chromosome ; GO:0005700 | inferred from direct assay
GB15819-RA	0.6414	0.021	FBgn0026261		bonsai	bonsai	IPR000589:Ribosomal protein S15 ; IPR009068:S15/NS1, RNA-binding	regulation of growth ; GO:0040008 | inferred from mutant phenotype ; translation ; GO:0006412 | inferred from sequence or structural similarity with UniProtKB:P82914	structural constituent of ribosome ; GO:0003735 | inferred from sequence or structural similarity with UniProtKB:P82914	mitochondrial small ribosomal subunit ; GO:0005763 | inferred from sequence or structural similarity with UniProtKB:P82914 ; mitochondrion ; GO:0005739 | inferred from direct assay
GB12866-RA	0.63226	0.014	FBgn0010348		Arf79F	ADP ribosylation factor 79F	IPR005225:Small GTP-binding protein domain ; IPR006689:Small GTPase superfamily, ARF/SAR type ; IPR024156:Small GTPase superfamily, ARF type	protein ADP-ribosylation ; GO:0006471 | inferred from sequence or structural similarity with UniProtKB:P51643 ; protein ADP-ribosylation ; GO:0006471 | non-traceable author statement ; neurotransmitter secretion ; GO:0007269 | traceable author statement ; synaptic vesicle endocytosis ; GO:0048488 | traceable author statement ; cell adhesion ; GO:0007155 | inferred from mutant phenotype ; regulati…	GTP binding ; GO:0005525 | inferred from sequence or structural similarity with MGD:Arf2; MGI:MGI:99595 ; GTP binding ; GO:0005525 | non-traceable author statement ; GTPase activity ; GO:0003924 | inferred from sequence or structural similarity	intracellular membrane-bounded organelle ; GO:0043231 | colocalizes_with inferred from direct assay
GB18874-RA	0.62858	0.037	FBgn0062442		CG1458	-	IPR006622:Iron sulphur-containing domain, CDGSH-type, subfamily ; IPR018967:Iron sulphur-containing domain, CDGSH-type ; IPR019610:Iron sulphur domain-containing, mitoNEET, N-terminal	biological_process ; GO:0008150 | no biological data available	2 iron, 2 sulfur cluster binding ; GO:0051537 | inferred from electronic annotation with InterPro:IPR006622, InterPro:IPR018967, InterPro:IPR019610	intracellular membrane-bounded organelle ; GO:0043231 | inferred from electronic annotation with InterPro:IPR006622, InterPro:IPR018967, InterPro:IPR019610
GB13886-RA	0.61392	0.038	FBgn0030311		CG11699	-	IPR009792:Protein of unknown function DUF1358	-	-	-
GB13766-RA	0.60942	0.046	FBgn0010808		l(3)03670	lethal (3) 03670	-	biological_process ; GO:0008150 | no biological data available	molecular_function ; GO:0003674 | no biological data available	cellular_component ; GO:0005575 | no biological data available
GB11144-RA	0.6004	0.028	FBgn0032053		mRpL51	mitochondrial ribosomal protein L51	IPR019373:Ribosomal protein L51, mitochondrial	translation ; GO:0006412 | inferred from sequence or structural similarity with UniProtKB:P0C2B6	structural constituent of ribosome ; GO:0003735 | inferred from sequence or structural similarity with UniProtKB:Q9P0N7 ; structural constituent of ribosome ; GO:0003735 | inferred from sequence or structural similarity with UniProtKB:P0C2B6	mitochondrial large ribosomal subunit ; GO:0005762 | inferred from sequence or structural similarity with UniProtKB:Q9P0N7 ; mitochondrial large ribosomal subunit ; GO:0005762 | inferred from sequence or structural similarity with UniProtKB:P0C2B6
GB10244-RA	0.59133	0.039	FBgn0028528		-	-	-	-	-	-
GB16104-RA	0.58823	0.044	FBgn0035483		Mul1	Mitochondrial E3 ubiquitin protein ligase 1 homologue	IPR001841:Zinc finger, RING-type ; IPR022170:E3 Ubiquitin ligase ; IPR013083:Zinc finger, RING/FYVE/PHD-type	-	acid-amino acid ligase activity ; GO:0016881 | inferred from electronic annotation with InterPro:IPR022170 ; zinc ion binding ; GO:0008270 | inferred from electronic annotation with InterPro:IPR001841	-
GB15831-RA	0.58071	0.011	FBgn0035232		CG12099	-	IPR001841:Zinc finger, RING-type ; IPR017907:Zinc finger, RING-type, conserved site ; IPR013083:Zinc finger, RING/FYVE/PHD-type	-	zinc ion binding ; GO:0008270 | inferred from electronic annotation with InterPro:IPR001841	-
GB17848-RA	0.58021	0.041	FBgn0037901		CG6744	-	IPR002562:3'-5' exonuclease domain ; IPR012337:Ribonuclease H-like domain	somatic cell DNA recombination ; GO:0016444 | inferred from mutant phenotype	3'-5' exonuclease activity ; GO:0008408 | inferred from electronic annotation with InterPro:IPR002562 ; nucleic acid binding ; GO:0003676 | inferred from electronic annotation with InterPro:IPR002562, InterPro:IPR012337	intracellular ; GO:0005622 | inferred from electronic annotation with InterPro:IPR002562
GB14287-RA	0.58002	0.02	FBgn0038996		-	-	-	-	-	-
GB12823-RA	0.57861	0.033	FBgn0051759		CG31759	-	IPR005135:Endonuclease/exonuclease/phosphatase	-	-	-
GB19983-RA	0.57752	0.02	FBgn0051950		CG31950	-	IPR001163:Ribonucleoprotein LSM domain ; IPR006649:Ribonucleoprotein LSM domain, eukaryotic/archaea-type ; IPR010920:Like-Sm (LSM) domain	-	-	small nuclear ribonucleoprotein complex ; GO:0030532 | inferred from sequence or structural similarity with NCBI_NP:493348 AND inferred from sequence or structural similarity with UniProtKB:P27048
GB17803-RA	0.57639	0.022	FBgn0033038		CG7791	-	IPR001567:Peptidase M3A/M3B ; IPR024077:Neurolysin/Thimet oligopeptidase, domain 2 ; IPR024079:Metallopeptidase, catalytic domain	protein processing ; GO:0016485 | inferred from sequence or structural similarity with UniProtKB:Q99797 ; proteolysis ; GO:0006508 | inferred from electronic annotation with InterPro:IPR001567	metalloendopeptidase activity ; GO:0004222 | inferred from sequence or structural similarity with UniProtKB:Q01992 ; metalloendopeptidase activity ; GO:0004222 | inferred from sequence or structural similarity with UniProtKB:Q99797	mitochondrion ; GO:0005739 | inferred from sequence or structural similarity with UniProtKB:Q99797
GB14023-RA	0.5719	0.047	FBgn0034727		mRpS29	mitochondrial ribosomal protein S29	IPR008092:Ribosomal protein S29, mitochondrial ; IPR019368:Ribosomal protein S23/S29, mitochondrial	translation ; GO:0006412 | inferred from sequence or structural similarity with UniProtKB:P51398 ; apoptotic process ; GO:0006915 | inferred from electronic annotation with InterPro:IPR008092	structural constituent of ribosome ; GO:0003735 | inferred from sequence or structural similarity with UniProtKB:P51398	mitochondrial small ribosomal subunit ; GO:0005763 | inferred from sequence or structural similarity with UniProtKB:P51398
GB15932-RA	0.57027	0.04	FBgn0035064		CG16912	-	IPR001412:Aminoacyl-tRNA synthetase, class I, conserved site ; IPR002305:Aminoacyl-tRNA synthetase, class Ic ; IPR002307:Tyrosyl-tRNA synthetase ; IPR024088:Tyrosyl-tRNA synthetase, bacterial-type ; IPR024107:Tyrosyl-tRNA synthetase, bacterial-type, type 1 ; IPR014729:Rossmann-like alpha/beta/alpha sandwich fold ; IPR002942:RNA-binding S4 domain	translation ; GO:0006412 | inferred from sequence or structural similarity with UniProtKB:Q9Y2Z4 ; tyrosyl-tRNA aminoacylation ; GO:0006437 | inferred from electronic annotation with InterPro:IPR002307	tyrosine-tRNA ligase activity ; GO:0004831 | inferred from sequence or structural similarity with SGD_LOCUS:MSY1; SGD:S0006018 ; tyrosine-tRNA ligase activity ; GO:0004831 | inferred from sequence or structural similarity with UniProtKB:Q9Y2Z4 ; ATP binding ; GO:0005524 | inferred from electronic annotation with InterPro:IPR001412, InterPro:IPR002305, InterPro:IPR002307 ; RNA binding ; GO:0003723…	mitochondrion ; GO:0005739 | inferred from sequence or structural similarity with UniProtKB:Q9Y2Z4
GB11914-RA	0.5648	0.043	FBgn0033235		CG8728	-	IPR001431:Peptidase M16, zinc-binding site ; IPR007863:Peptidase M16, C-terminal ; IPR011765:Peptidase M16, N-terminal ; IPR011237:Peptidase M16, core ; IPR011249:Metalloenzyme, LuxS/M16 peptidase-like, metal-binding	protein processing ; GO:0016485 | inferred from sequence or structural similarity with UniProtKB:Q10713 ; proteolysis ; GO:0006508 | inferred from electronic annotation with InterPro:IPR001431, InterPro:IPR007863, InterPro:IPR011765	metalloendopeptidase activity ; GO:0004222 | inferred from sequence or structural similarity with UniProtKB:P20069 ; metalloendopeptidase activity ; GO:0004222 | inferred from sequence or structural similarity with UniProtKB:Q10713 ; zinc ion binding ; GO:0008270 | inferred from electronic annotation with InterPro:IPR007863	mitochondrial matrix ; GO:0005759 | inferred from sequence or structural similarity with UniProtKB:Q10713
GB12621-RA	0.55948	0.023	FBgn0027524		CG3909	-	IPR015943:WD40/YVTN repeat-like-containing domain ; IPR001680:WD40 repeat ; IPR017986:WD40-repeat-containing domain ; IPR019775:WD40 repeat, conserved site ; IPR020472:G-protein beta WD-40 repeat	-	sequence-specific DNA binding transcription factor activity ; GO:0003700 | inferred from sequence or structural similarity with EMBL:AJ009770	nucleus ; GO:0005634 | inferred from sequence or structural similarity with EMBL:AJ009770
GB17480-RA	0.5408	0.044	FBgn0027779		VhaSFD	Vacuolar H[+]-ATPase SFD subunit	IPR004908:ATPase, V1 complex, subunit H ; IPR011987:ATPase, V1 complex, subunit H, C-terminal ; IPR011989:Armadillo-like helical ; IPR016024:Armadillo-type fold	determination of adult lifespan ; GO:0008340 | inferred from mutant phenotype ; dsRNA transport ; GO:0033227 | inferred from mutant phenotype ; ATP hydrolysis coupled proton transport ; GO:0015991 | inferred from electronic annotation with InterPro:IPR004908, InterPro:IPR011987	hydrogen-exporting ATPase activity, phosphorylative mechanism ; GO:0008553 | inferred from sequence or structural similarity with SGD_LOCUS:VMA13; SGD:S0006240 ; hydrogen-exporting ATPase activity, phosphorylative mechanism ; GO:0008553 | non-traceable author statement ; proton-transporting ATPase activity, rotational mechanism ; GO:0046961 | inferred from electronic annotation with InterPro:IPR0…	vacuolar proton-transporting V-type ATPase, V1 domain ; GO:0000221 | inferred from sequence or structural similarity with SGD_LOCUS:VMA13; SGD:S0006240 ; vacuolar proton-transporting V-type ATPase, V1 domain ; GO:0000221 | non-traceable author statement ; plasma membrane ; GO:0005886 | inferred from direct assay
GB15185-RA	0.53447	0.044	FBgn0033236		CG14764	-	IPR012444:Protein of unknown function DUF1647	-	-	-
GB19046-RA	0.52882	0.024	FBgn0039488		CG6066	-	IPR009269:Protein of unknown function DUF926	nuclear mRNA splicing, via spliceosome ; GO:0000398 | inferred by curator from GO:0071013 ; neurogenesis ; GO:0022008 | inferred from mutant phenotype	-	catalytic step 2 spliceosome ; GO:0071013 | inferred from direct assay
GB18121-RA	0.52178	0.027	FBgn0038925		Cchl	Cytochrome c heme lyase	IPR000511:Cytochrome c/c1 haem-lyase	cytochrome c-heme linkage ; GO:0018063 | inferred from sequence or structural similarity with UniProtKB:P53701	holocytochrome-c synthase activity ; GO:0004408 | inferred from sequence or structural similarity with NCBI_gi:4885401 ; holocytochrome-c synthase activity ; GO:0004408 | inferred from sequence or structural similarity with UniProtKB:P53701	mitochondrial inner membrane ; GO:0005743 | inferred from sequence or structural similarity with UniProtKB:P53701
GB14901-RA	0.5151	0.046	FBgn0032595		CG17996	-	IPR013892:Cytochrome c oxidase biogenesis protein Cmc1-like	-	-	-
GB17639-RA	0.49347	0.035	FBgn0035532		CG15014	-	IPR004114:THUMP	biological_process ; GO:0008150 | no biological data available	molecular_function ; GO:0003674 | no biological data available ; RNA binding ; GO:0003723 | inferred from electronic annotation with InterPro:IPR004114	cellular_component ; GO:0005575 | no biological data available
GB19364-RA	0.46986	0.036	FBgn0001276		ix	intersex	IPR021018:Mediator complex, subunit Med29, metazoa	somatic sex determination ; GO:0018993 | non-traceable author statement ; female somatic sex determination ; GO:0019101 | traceable author statement ; sex differentiation ; GO:0007548 | traceable author statement ; sex determination ; GO:0007530 | inferred from mutant phenotype ; regulation of transcription from RNA polymerase II promoter ; GO:0006357 | inferred from direct assay	transcription factor binding ; GO:0008134 | inferred from physical interaction with dsx ; RNA polymerase II transcription cofactor activity ; GO:0001104 | inferred from direct assay	mediator complex ; GO:0016592 | inferred from sequence or structural similarity ; mediator complex ; GO:0016592 | inferred from direct assay
GB10908-RA	-0.44891	0.046	FBgn0038581		CG14314	-	IPR015897:CHK kinase-like ; IPR004119:Protein of unknown function DUF227 ; IPR011009:Protein kinase-like domain	-	transferase activity, transferring phosphorus-containing groups ; GO:0016772 | inferred from electronic annotation with InterPro:IPR011009	-
GB15343-RA	-0.47507	0.042	FBgn0038196		CG9922	-	-	-	-	-
GB10800-RA	-0.48325	0.047	FBgn0015019		Cctgamma	Cctgamma	IPR002194:Chaperonin TCP-1, conserved site ; IPR002423:Chaperonin Cpn60/TCP-1 ; IPR012719:T-complex protein 1, gamma subunit ; IPR017998:Chaperone, tailless complex polypeptide 1	protein folding ; GO:0006457 | inferred from sequence or structural similarity ; protein folding ; GO:0006457 | inferred from sequence or structural similarity with SGD_LOCUS:CCT3; SGD:S0003551 ; protein folding ; GO:0006457 | non-traceable author statement ; mitotic spindle organization ; GO:0007052 | inferred from mutant phenotype ; trachea morphogenesis ; GO:0060439 | inferred from mutant phen…	ATPase activity, coupled ; GO:0042623 | inferred from sequence or structural similarity ; unfolded protein binding ; GO:0051082 | inferred from sequence or structural similarity with SGD_LOCUS:CCT3; SGD:S0003551 ; ATPase activity, coupled ; GO:0042623 | non-traceable author statement ; ATP binding ; GO:0005524 | inferred from electronic annotation with InterPro:IPR002194, InterPro:IPR002423, Inte…	chaperonin-containing T-complex ; GO:0005832 | inferred from sequence or structural similarity ; chaperonin-containing T-complex ; GO:0005832 | inferred from sequence or structural similarity with SGD_LOCUS:CCT3; SGD:S0003551 ; cytoplasm ; GO:0005737 | non-traceable author statement ; microtubule associated complex ; GO:0005875 | inferred from direct assay
GB14144-RA	-0.49413	0.046	FBgn0024285		Srp54	Srp54	IPR000504:RNA recognition motif domain ; IPR012677:Nucleotide-binding, alpha-beta plait	nuclear mRNA splicing, via spliceosome ; GO:0000398 | inferred from sequence or structural similarity with HGNC_gene:SRP54; HGNC:11301; OMIM:604857 ; nuclear mRNA splicing, via spliceosome ; GO:0000398 | non-traceable author statement ; mRNA splice site selection ; GO:0006376 | inferred from sequence or structural similarity with NCBI_NP:004759 ; nuclear mRNA splicing, via spliceosome ; GO:000039…	mRNA binding ; GO:0003729 | inferred from sequence or structural similarity with HGNC_gene:SRP54; HGNC:11301; OMIM:604857 ; poly-pyrimidine tract binding ; GO:0008187 | inferred from direct assay ; mRNA binding ; GO:0003729 | non-traceable author statement ; nucleotide binding ; GO:0000166 | inferred from electronic annotation with InterPro:IPR012677	spliceosomal complex ; GO:0005681 | inferred from sequence or structural similarity with NCBI_gi:4759100 ; spliceosomal complex ; GO:0005681 | non-traceable author statement ; nucleus ; GO:0005634 | inferred by curator from GO:0000381 ; precatalytic spliceosome ; GO:0071011 | inferred from direct assay ; catalytic step 2 spliceosome ; GO:0071013 | inferred from direct assay
GB14584-RA	-0.49855	0.028	FBgn0001565		Hlc	Helicase	IPR001650:Helicase, C-terminal ; IPR011545:DNA/RNA helicase, DEAD/DEAH box type, N-terminal ; IPR014001:Helicase, superfamily 1/2, ATP-binding domain ; IPR014014:RNA helicase, DEAD-box type, Q motif	neurogenesis ; GO:0022008 | inferred from mutant phenotype	ATP-dependent RNA helicase activity ; GO:0004004 | inferred from sequence or structural similarity with SGD_LOCUS:DBP9; SGD:S0004266 ; ATP binding ; GO:0005524 | inferred from electronic annotation with InterPro:IPR001650, InterPro:IPR011545 ; nucleic acid binding ; GO:0003676 | inferred from electronic annotation with InterPro:IPR001650, InterPro:IPR011545	-
GB10532-RA	-0.50958	0.038	FBgn0035357		MEP-1	-	IPR007087:Zinc finger, C2H2 ; IPR015880:Zinc finger, C2H2-like	dendrite morphogenesis ; GO:0048813 | inferred from mutant phenotype ; negative regulation of transcription from RNA polymerase II promoter ; GO:0000122 | inferred from direct assay	protein binding ; GO:0005515 | inferred from physical interaction with Mi-2 ; nucleosome-dependent ATPase activity ; GO:0070615 | contributes_to inferred from direct assay ; chromatin binding ; GO:0003682 | inferred from direct assay ; zinc ion binding ; GO:0008270 | inferred from electronic annotation with InterPro:IPR007087, InterPro:IPR015880	NuRD complex ; GO:0016581 | inferred from physical interaction with Mi-2 ; polytene chromosome ; GO:0005700 | inferred from direct assay ; nucleus ; GO:0005634 | inferred from direct assay
GB17600-RA	-0.51777	0.04	FBgn0004811		fs(2)ltoPP43	female sterile (2) ltoPP43	IPR013883:Transcription factor Iwr1	chorion-containing eggshell formation ; GO:0007304 | inferred from mutant phenotype	-	-
GB10254-RA	-0.52037	0.026	FBgn0039828		CG1542	-	IPR008610:Eukaryotic rRNA processing	rRNA processing ; GO:0006364 | inferred from sequence or structural similarity with UniProtKB:Q9D903 AND inferred from sequence or structural similarity with UniProt:Q9I8J6	molecular_function ; GO:0003674 | no biological data available	nucleolus ; GO:0005730 | inferred from sequence or structural similarity with UniProtKB:Q9D903 AND inferred from sequence or structural similarity with UniProt:Q9I8J6
GB18983-RA	-0.52446	0.046	-		-	-	-	-	-	-
GB12133-RA	-0.52452	0.039	FBgn0032719		CG17321	-	-	-	-	-
GB12328-RA	-0.52557	0.025	FBgn0043884		mask	multiple ankyrin repeats single KH domain	IPR002110:Ankyrin repeat ; IPR004087:K Homology domain ; IPR004088:K Homology domain, type 1 ; IPR020683:Ankyrin repeat-containing domain	cell proliferation ; GO:0008283 | inferred from mutant phenotype ; transmembrane receptor protein tyrosine kinase signaling pathway ; GO:0007169 | inferred from genetic interaction with Ras85D AND inferred from genetic interaction with csw AND inferred from genetic interaction with sev ; antimicrobial humoral response ; GO:0019730 | inferred from mutant phenotype ; cytoskeletal anchoring at plasm…	structural constituent of cytoskeleton ; GO:0005200 | inferred from sequence or structural similarity with EMBL:Z26634; protein_id:CAB42644.1 AND inferred from sequence or structural similarity with UniProtKB:Q12955 ; RNA binding ; GO:0003723 | inferred from electronic annotation with InterPro:IPR004087, InterPro:IPR004088, InterPro:IPR018111	lipid particle ; GO:0005811 | inferred from direct assay
GB12691-RA	-0.52676	0.047	FBgn0004413		-	-	-	-	-	-
GB12264-RA	-0.52891	0.03	FBgn0035134		CG1231	-	IPR015880:Zinc finger, C2H2-like ; IPR000690:Zinc finger, C2H2-type matrin ; IPR003604:Zinc finger, U1-type ; IPR007087:Zinc finger, C2H2 ; IPR022755:Zinc finger, double-stranded RNA binding	-	zinc ion binding ; GO:0008270 | inferred from electronic annotation with InterPro:IPR000690, InterPro:IPR003604, InterPro:IPR007087, InterPro:IPR015880 ; nucleic acid binding ; GO:0003676 | inferred from electronic annotation with InterPro:IPR000690, InterPro:IPR003604	nucleus ; GO:0005634 | inferred from electronic annotation with InterPro:IPR000690
GB19901-RA	-0.54159	0.0495489	FBgn0004210		-	-	-	-	-	-
GB17327-RA	-0.54266	0.024	FBgn0036272		CG4300	-	IPR001045:Spermidine/spermine synthases family ; IPR015576:Spermine synthase	spermidine biosynthetic process ; GO:0008295 | inferred from sequence or structural similarity with UniProtKB:P52788 ; spermine biosynthetic process ; GO:0006597 | inferred from electronic annotation with InterPro:IPR015576	spermidine synthase activity ; GO:0004766 | inferred from sequence or structural similarity with UniProtKB:P52788 ; spermine synthase activity ; GO:0016768 | inferred from electronic annotation with InterPro:IPR015576	cellular_component ; GO:0005575 | no biological data available
GB11029-RA	-0.54288	0.038	FBgn0035753		RpL18	Ribosomal protein L18	IPR000039:Ribosomal protein L18e ; IPR021131:Ribosomal protein L18e/L15P ; IPR021132:Ribosomal protein L18e, conserved site	translation ; GO:0006412 | inferred from sequence or structural similarity with UniProtKB:P12001 ; mitotic spindle elongation ; GO:0000022 | inferred from mutant phenotype ; mitotic spindle organization ; GO:0007052 | inferred from mutant phenotype	structural constituent of ribosome ; GO:0003735 | inferred from sequence or structural similarity with UniProtKB:P12001	cytosolic large ribosomal subunit ; GO:0022625 | inferred from sequence or structural similarity with UniProtKB:P12001 ; ribosome ; GO:0005840 | inferred from direct assay
GB16412-RA	-0.54324	0.02	FBgn0037874		Tctp	Translationally controlled tumor protein	IPR018103:Translationally controlled tumour protein, conserved site ; IPR018105:Translationally controlled tumour protein ; IPR011323:Mss4/translationally controlled tumour-associated TCTP ; IPR011057:Mss4-like	positive regulation of multicellular organism growth ; GO:0040018 | inferred from mutant phenotype ; positive regulation of cell size ; GO:0045793 | inferred from mutant phenotype	guanyl-nucleotide exchange factor activity ; GO:0005085 | inferred from direct assay	cytoplasm ; GO:0005737 | non-traceable author statement
GB17377-RA	-0.54354	0.049	FBgn0037298		CG2604	-	IPR005097:Saccharopine dehydrogenase / Homospermidine synthase ; IPR016040:NAD(P)-binding domain	wing disc development ; GO:0035220 | inferred from genetic interaction with Bx ; chaeta development ; GO:0022416 | inferred from genetic interaction with Ssdp ; oxidation-reduction process ; GO:0055114 | inferred from electronic annotation with InterPro:IPR005097	oxidoreductase activity ; GO:0016491 | inferred from electronic annotation with InterPro:IPR005097 ; nucleotide binding ; GO:0000166 | inferred from electronic annotation with InterPro:IPR016040	lipid particle ; GO:0005811 | inferred from direct assay
GB12145-RA	-0.55066	0.042	FBgn0027053		CSN5	COP9 complex homolog subunit 5	IPR000555:JAB1/Mov34/MPN/PAD-1	axonogenesis ; GO:0007409 | inferred from mutant phenotype ; glial cell migration ; GO:0008347 | inferred from mutant phenotype ; oocyte anterior/posterior axis specification ; GO:0007314 | inferred from mutant phenotype ; oocyte dorsal/ventral axis specification ; GO:0007310 | inferred from mutant phenotype ; protein deneddylation ; GO:0000338 | inferred from mutant phenotype ; compound eye phot…	NEDD8 activating enzyme activity ; GO:0019781 | inferred from mutant phenotype ; protein binding ; GO:0005515 | inferred from physical interaction with UniProtKB:Q7KRW1 ; protein binding ; GO:0005515 | inferred from physical interaction with alien	signalosome ; GO:0008180 | inferred from sequence or structural similarity ; cytoplasm ; GO:0005737 | inferred from direct assay ; signalosome ; GO:0008180 | inferred from sequence or structural similarity with TAIR:gene:2017764; AGI_LocusCode:At1g22920 AND traceable author statement ; signalosome ; GO:0008180 | inferred from mutant phenotype ; signalosome ; GO:0008180 | non-traceable author stat…
GB12317-RA	-0.55587	0.015	FBgn0027055		CSN3	COP9 complex homolog subunit 3	IPR000717:Proteasome component (PCI) domain ; IPR011991:Winged helix-turn-helix transcription repressor DNA-binding	protein stabilization ; GO:0050821 | inferred from mutant phenotype ; lateral inhibition ; GO:0046331 | inferred from mutant phenotype ; mitotic cell cycle G2/M transition DNA damage checkpoint ; GO:0007095 | inferred from genetic interaction with nbs	-	signalosome ; GO:0008180 | inferred from sequence or structural similarity ; signalosome ; GO:0008180 | non-traceable author statement ; signalosome ; GO:0008180 | inferred from sequence or structural similarity with MGD:Cops3; MGI:MGI:1349409
GB13535-RA	-0.56215	0.033	FBgn0034232		CG4866	-	IPR002942:RNA-binding S4 domain ; IPR001912:Ribosomal protein S4/S9, N-terminal ; IPR022801:Ribosomal protein S4/S9	translation ; GO:0006412 | inferred from sequence or structural similarity with EMBL:Z99531; protein_id:CAB16715	structural constituent of ribosome ; GO:0003735 | inferred from sequence or structural similarity with EMBL:Z99531; protein_id:CAB16715 ; rRNA binding ; GO:0019843 | inferred from electronic annotation with InterPro:IPR001912	mitochondrial ribosome ; GO:0005761 | inferred from sequence or structural similarity with NCBI_NP:060755
GB18337-RA	-0.56285	0.024	FBgn0031534		Snx1	Sorting nexin 1	IPR001683:Phox homologous domain ; IPR015404:Vps5 C-terminal	intracellular protein transport ; GO:0006886 | inferred from sequence or structural similarity with NCBI_gi:4507141 ; positive regulation of Wnt protein secretion ; GO:0061357 | NOT inferred from mutant phenotype	phosphatidylinositol binding ; GO:0035091 | inferred from electronic annotation with InterPro:IPR001683	-
GB11631-RA	-0.56294	0.025	FBgn0035164		CG13901	-	-	-	-	-
GB18794-RA	-0.56358	0.038	FBgn0038601		CG18600	-	IPR009668:RNA polymerase I associated factor, A49-like	transcription, DNA-dependent ; GO:0006351 | inferred from electronic annotation with InterPro:IPR009668	DNA binding ; GO:0003677 | inferred from electronic annotation with InterPro:IPR009668 ; DNA-directed RNA polymerase activity ; GO:0003899 | inferred from electronic annotation with InterPro:IPR009668	nucleus ; GO:0005634 | inferred from electronic annotation with InterPro:IPR009668
GB10719-RA	-0.56719	0.037	FBgn0015359		CG2034	-	-	-	-	-
GB20050-RA	-0.56752	0.034	FBgn0039163		CG5515	-	IPR006575:RWD domain ; IPR016135:Ubiquitin-conjugating enzyme/RWD-like	-	-	-
GB17325-RA	-0.56764	0.023	FBgn0038834		RpS30	Ribosomal protein S30	IPR006846:Ribosomal protein S30	mitotic spindle elongation ; GO:0000022 | inferred from mutant phenotype ; mitotic spindle organization ; GO:0007052 | inferred from mutant phenotype ; translation ; GO:0006412 | inferred from electronic annotation with InterPro:IPR006846	structural constituent of ribosome ; GO:0003735 | inferred from sequence or structural similarity with SGD_LOCUS:RPS30A; SGD:S0004278	lipid particle ; GO:0005811 | inferred from direct assay ; cytosolic small ribosomal subunit ; GO:0022627 | inferred from sequence or structural similarity with SGD_LOCUS:RPS30A; SGD:S0004278
GB19565-RA	-0.56985	0.038	FBgn0038571		CG7215	-	IPR000626:Ubiquitin ; IPR019955:Ubiquitin supergroup	-	-	-
GB16132-RA	-0.57155	0.045	FBgn0039697		CG7834	-	IPR000049:Electron transfer flavoprotein, beta-subunit, conserved site ; IPR012255:Electron transfer flavoprotein, beta subunit ; IPR014729:Rossmann-like alpha/beta/alpha sandwich fold ; IPR014730:Electron transfer flavoprotein, alpha/beta-subunit, N-terminal	oxidative phosphorylation ; GO:0006119 | inferred from sequence or structural similarity with UniProtKB:P13803	electron carrier activity ; GO:0009055 | inferred from sequence or structural similarity with NCBI_gi:4503609 ; electron carrier activity ; GO:0009055 | inferred from sequence or structural similarity with UniProtKB:P38117	lipid particle ; GO:0005811 | inferred from direct assay ; mitochondrial electron transfer flavoprotein complex ; GO:0017133 | inferred from sequence or structural similarity with NCBI_gi:4503609 ; mitochondrial electron transfer flavoprotein complex ; GO:0017133 | inferred from sequence or structural similarity with UniProtKB:P38117 ; microtubule associated complex ; GO:0005875 | inferred from d…
GB10977-RA	-0.57337	0.025	FBgn0034118		Nup62	Nucleoporin 62	IPR007758:Nucleoporin, NSP1-like, C-terminal ; IPR026010:Nucleoporin NSP1/NUP62	phagocytosis, engulfment ; GO:0006911 | inferred from mutant phenotype	structural constituent of nuclear pore ; GO:0017056 | inferred from electronic annotation with InterPro:IPR007758	nuclear pore ; GO:0005643 | non-traceable author statement ; nuclear pore ; GO:0005643 | inferred from sequence or structural similarity with UniProtKB:Q63850
GB14727-RA	-0.57522	0.02	FBgn0021761		Nup154	Nucleoporin 154	IPR004870:Nucleoporin, Nup155-like ; IPR007187:Nucleoporin, Nup133/Nup155-like, C-terminal ; IPR014908:Nucleoporin, Nup133/Nup155-like, N-terminal	nucleocytoplasmic transport ; GO:0006913 | inferred from electronic annotation with InterPro:IPR004870	structural constituent of nuclear pore ; GO:0017056 | inferred from electronic annotation with InterPro:IPR004870	nuclear pore ; GO:0005643 | inferred from sequence or structural similarity ; nucleus ; GO:0005634 | inferred from direct assay ; nuclear pore ; GO:0005643 | non-traceable author statement ; nuclear envelope ; GO:0005635 | inferred from direct assay ; nuclear pore ; GO:0005643 | inferred from electronic annotation with InterPro:IPR004870
GB18249-RA	-0.57845	0.018	FBgn0011217		eff	effete	IPR000608:Ubiquitin-conjugating enzyme, E2 ; IPR016135:Ubiquitin-conjugating enzyme/RWD-like ; IPR023313:Ubiquitin-conjugating enzyme, active site	spermatid development ; GO:0007286 | inferred from mutant phenotype ; male meiosis ; GO:0007140 | inferred from mutant phenotype ; mitosis ; GO:0007067 | inferred from mutant phenotype ; compound eye morphogenesis ; GO:0001745 | inferred from mutant phenotype ; protein ubiquitination ; GO:0016567 | traceable author statement ; oogenesis ; GO:0048477 | traceable author statement ; chromosome organ…	protein binding ; GO:0005515 | inferred from physical interaction with sina ; ubiquitin-protein ligase activity ; GO:0004842 | traceable author statement ; ubiquitin-protein ligase activity ; GO:0004842 | non-traceable author statement ; ubiquitin-protein ligase activity ; GO:0004842 | inferred from genetic interaction with SGD_LOCUS:UBC4; SGD:S000000286, SGD_LOCUS:UBC5; SGD:S000002466 inferred f…	microtubule associated complex ; GO:0005875 | inferred from direct assay
GB16713-RA	-0.57973	0.044	FBgn0036288		CG10660	-	-	-	-	-
GB19881-RA	-0.58213	0.019	FBgn0027066		Eb1	Eb1	IPR001715:Calponin homology domain ; IPR004953:EB1, C-terminal	sensory organ development ; GO:0007423 | inferred from mutant phenotype ; flight behavior ; GO:0007629 | inferred from mutant phenotype ; locomotory behavior ; GO:0007626 | inferred from mutant phenotype ; microtubule-based process ; GO:0007017 | inferred from sequence or structural similarity ; establishment of mitotic spindle localization ; GO:0040001 | traceable author statement ; microtubule-…	protein binding ; GO:0005515 | inferred from physical interaction with Myo10A ; microtubule binding ; GO:0008017 | inferred from sequence or structural similarity ; microtubule binding ; GO:0008017 | traceable author statement ; protein binding ; GO:0005515 | inferred from physical interaction with dia ; microtubule binding ; GO:0008017 | inferred from electronic annotation with InterPro:IPR004953	cytoplasm ; GO:0005737 | inferred from direct assay ; cytoplasmic microtubule ; GO:0005881 | colocalizes_with inferred from direct assay ; spindle microtubule ; GO:0005876 | colocalizes_with inferred from direct assay ; microtubule associated complex ; GO:0005875 | inferred from sequence or structural similarity ; microtubule associated complex ; GO:0005875 | traceable author statement ; microtub…
GB17247-RA	-0.58403	0.047	FBgn0032651		Oli	Olig family	IPR011598:Helix-loop-helix DNA-binding	regulation of transcription, DNA-dependent ; GO:0006355 | inferred from sequence or structural similarity with cato	sequence-specific DNA binding transcription factor activity ; GO:0003700 | inferred from sequence or structural similarity with NCBI_gi:1911497 ; protein dimerization activity ; GO:0046983 | inferred from electronic annotation with InterPro:IPR011598	nucleus ; GO:0005634 | inferred from sequence or structural similarity with NCBI_gi:1911497
GB12829-RA	-0.58736	0.013	FBgn0032051		CG13097	-	IPR007151:Mpp10 protein ; IPR012173:U3 small nucleolar ribonucleoprotein complex, subunit Mpp10p	rRNA processing ; GO:0006364 | inferred from electronic annotation with InterPro:IPR012173	-	nucleus ; GO:0005634 | inferred from electronic annotation with InterPro:IPR012173 ; ribonucleoprotein complex ; GO:0030529 | inferred from electronic annotation with InterPro:IPR012173
GB16972-RA	-0.58782	0.033	FBgn0030724		Nipsnap	Nipsnap	IPR012577:NIPSNAP ; IPR011008:Dimeric alpha-beta barrel	biological_process ; GO:0008150 | no biological data available	molecular_function ; GO:0003674 | no biological data available	cellular_component ; GO:0005575 | no biological data available
GB15547-RA	-0.58798	0.031	FBgn0035590		CG10673	-	IPR000719:Protein kinase, catalytic domain ; IPR008266:Tyrosine-protein kinase, active site ; IPR011009:Protein kinase-like domain ; IPR022495:Kinase-associated endopeptidase 1, Bud32	protein phosphorylation ; GO:0006468 | inferred from electronic annotation with InterPro:IPR000719, InterPro:IPR008266	protein tyrosine kinase activity ; GO:0004713 | inferred from sequence or structural similarity with UniProtKB:Q99PW4 ; protein kinase activity ; GO:0004672 | non-traceable author statement ; ATP binding ; GO:0005524 | inferred from electronic annotation with InterPro:IPR000719	-
GB16482-RA	-0.58915	0.042	FBgn0035048		-	-	-	-	-	-
GB17676-RA	-0.58985	0.046	FBgn0036686		CG7728	-	IPR007034:Ribosome biogenesis protein BMS1/TSR1, C-terminal ; IPR012948:AARP2CN	neurogenesis ; GO:0022008 | inferred from mutant phenotype ; ribosome biogenesis ; GO:0042254 | inferred from electronic annotation with InterPro:IPR012948	-	nucleus ; GO:0005634 | inferred from electronic annotation with InterPro:IPR012948
GB11366-RA	-0.59027	0.024	FBgn0051938		-	-	-	-	-	-
GB18062-RA	-0.59462	0.021	FBgn0032247		CG5188	-	IPR000994:Peptidase M24, structural domain ; IPR001714:Peptidase M24, methionine aminopeptidase ; IPR002467:Peptidase M24A, methionine aminopeptidase, subfamily 1	cellular process ; GO:0009987 | inferred from electronic annotation with InterPro:IPR000994 ; proteolysis ; GO:0006508 | inferred from electronic annotation with InterPro:IPR001714, InterPro:IPR002467	aminopeptidase activity ; GO:0004177 | inferred from sequence or structural similarity with SGD_LOCUS:MAP1; SGD:S0004234 ; metalloexopeptidase activity ; GO:0008235 | inferred from electronic annotation with InterPro:IPR001714, InterPro:IPR002467	-
GB19950-RA	-0.59538	0.016	FBgn0034084		CG8435	-	IPR007590:CWC16 protein	neurogenesis ; GO:0022008 | inferred from mutant phenotype	-	-
GB13771-RA	-0.5968	0.047	FBgn0050296		RIC-3	-	-	chaperone-mediated protein folding ; GO:0061077 | inferred from direct assay ; protein maturation by protein folding ; GO:0022417 | inferred from direct assay	unfolded protein binding ; GO:0051082 | inferred by curator from GO:0061077	integral to membrane ; GO:0016021 | inferred from sequence model
GB13731-RA	-0.60061	0.016	FBgn0036825		RpL26	Ribosomal protein L26	IPR005756:Ribosomal protein L26/L24P, eukaryotic/archaeal ; IPR005824:KOW ; IPR005825:Ribosomal protein L24/L26, conserved site ; IPR008991:Translation protein SH3-like ; IPR014723:Ribosomal protein L24, SH3-like	translation ; GO:0006412 | inferred from sequence or structural similarity with UniProtKB:P12749 ; mitotic spindle elongation ; GO:0000022 | inferred from mutant phenotype ; mitotic spindle organization ; GO:0007052 | inferred from mutant phenotype	structural constituent of ribosome ; GO:0003735 | inferred from sequence or structural similarity with UniProtKB:P12749	cytosolic large ribosomal subunit ; GO:0022625 | inferred from sequence or structural similarity with UniProtKB:P12749 ; ribosome ; GO:0005840 | inferred from direct assay
GB13433-RA	-0.60198	0.012	-		-	-	-	-	-	-
GB14907-RA	-0.60625	0.046	FBgn0024183		vig	vasa intronic gene	IPR006861:Hyaluronan/mRNA-binding protein	heterochromatin organization ; GO:0070828 | inferred from mutant phenotype ; RNA interference ; GO:0016246 | inferred from physical interaction with AGO2	mRNA binding ; GO:0003729 | inferred from sequence model	RNA-induced silencing complex ; GO:0016442 | traceable author statement ; nucleus ; GO:0005634 | inferred from direct assay ; cytoplasm ; GO:0005737 | inferred from direct assay ; polytene chromosome puff ; GO:0005703 | inferred from direct assay ; polytene chromosome ; GO:0005700 | inferred from direct assay ; RNA-induced silencing complex ; GO:0016442 | inferred from physical interaction with A…
GB18770-RA	-0.60652	0.014	FBgn0034967		eIF-5A	eIF-5A	IPR001884:Translation elongation factor IF5A ; IPR008991:Translation protein SH3-like ; IPR012340:Nucleic acid-binding, OB-fold ; IPR014722:Translation protein SH3-like, subgroup ; IPR016027:Nucleic acid-binding, OB-fold-like ; IPR019769:Translation elongation factor, IF5A, hypusine site ; IPR020189:Translation elongation factor, IF5A C-terminal	translational initiation ; GO:0006413 | non-traceable author statement ; translational initiation ; GO:0006413 | inferred from sequence or structural similarity with NCBI_gi:4503545 ; autophagic cell death ; GO:0048102 | inferred from expression pattern ; salivary gland cell autophagic cell death ; GO:0035071 | inferred from expression pattern ; wing disc development ; GO:0035220 | inferred from …	translation initiation factor activity ; GO:0003743 | non-traceable author statement ; translation regulator activity ; GO:0045182 | inferred from sequence or structural similarity with NCBI_gi:4503545 ; ribosome binding ; GO:0043022 | inferred from electronic annotation with InterPro:IPR001884, InterPro:IPR019769, InterPro:IPR020189 ; translation elongation factor activity ; GO:0003746 | inferre…	cytosol ; GO:0005829 | non-traceable author statement
GB15922-RA	-0.60723	0.025	FBgn0038965		mats	mob as tumor suppressor	IPR005301:Mob1/phocein	signal transduction ; GO:0007165 | inferred from mutant phenotype ; cell proliferation ; GO:0008283 | inferred from mutant phenotype ; apoptotic process ; GO:0006915 | inferred from mutant phenotype	protein binding ; GO:0005515 | inferred from physical interaction with UniProtKB:Q9NBK5 ; protein binding ; GO:0005515 | inferred from physical interaction with UniProtKB:Q9VA38	cellular_component ; GO:0005575 | no biological data available
GB16281-RA	-0.60725	0.015	FBgn0010602		lwr	lesswright	IPR000608:Ubiquitin-conjugating enzyme, E2 ; IPR016135:Ubiquitin-conjugating enzyme/RWD-like ; IPR023313:Ubiquitin-conjugating enzyme, active site	dorsal closure ; GO:0007391 | inferred from mutant phenotype ; cellular response to transforming growth factor beta stimulus ; GO:0071560 | inferred from genetic interaction with dpp ; protein sumoylation ; GO:0016925 | inferred from mutant phenotype ; female meiosis ; GO:0007143 | inferred from genetic interaction with Axs AND inferred from genetic interaction with mei-218 AND inferred from gene…	protein binding ; GO:0005515 | inferred from physical interaction with Uba2 ; SUMO ligase activity ; GO:0019789 | inferred from sequence or structural similarity with SGD_LOCUS:UBC9; SGD:S000002222 ; heat shock protein binding ; GO:0031072 | inferred from physical interaction with Hsp27 inferred from physical interaction with Hsp23 ; protein binding ; GO:0005515 | inferred from physical interacti…	nucleus ; GO:0005634 | inferred from direct assay ; condensed nuclear chromosome, centromeric region ; GO:0000780 | inferred from direct assay ; condensed chromosome outer kinetochore ; GO:0000940 | inferred from direct assay
GB18801-RA	-0.6103	0.026	FBgn0035252		CG7970	-	IPR007248:Mpv17/PMP22	-	-	cytosol ; GO:0005829 | inferred from direct assay ; integral to membrane ; GO:0016021 | inferred from electronic annotation with InterPro:IPR007248
GB11120-RA	-0.61032	0.032	FBgn0037538		CG3223	-	IPR015940:Ubiquitin-associated/translation elongation factor EF1B, N-terminal, eukaryote ; IPR000449:Ubiquitin-associated/translation elongation factor EF1B, N-terminal ; IPR009060:UBA-like	-	-	-
GB10472-RA	-0.61335	0.021	FBgn0039020		CG17141	-	IPR006073:GTP binding domain ; IPR016478:GTPase, MTG1 ; IPR023179:GTP-binding protein, orthogonal bundle domain	-	GTP binding ; GO:0005525 | inferred from electronic annotation with InterPro:IPR006073	-
GB16943-RA	-0.61472	0.018	FBgn0052110		CG32110	-	IPR003653:Peptidase C48, SUMO/Sentrin/Ubl1	proteolysis ; GO:0006508 | inferred from sequence or structural similarity with UniProtKB:Q9P0U3	peptidase activity ; GO:0008233 | inferred from sequence or structural similarity with UniProtKB:Q9P0U3 ; cysteine-type peptidase activity ; GO:0008234 | inferred from electronic annotation with InterPro:IPR003653	-
GB11462-RA	-0.61555	0.042	FBgn0022268		KdelR	KDEL receptor	IPR000133:ER lumen protein retaining receptor	retrograde vesicle-mediated transport, Golgi to ER ; GO:0006890 | inferred from sequence or structural similarity with UniProtKB:P33946 ; retrograde vesicle-mediated transport, Golgi to ER ; GO:0006890 | inferred from sequence or structural similarity ; retrograde vesicle-mediated transport, Golgi to ER ; GO:0006890 | non-traceable author statement ; intra-Golgi vesicle-mediated transport ; GO:00…	KDEL sequence binding ; GO:0005046 | inferred from sequence or structural similarity with UniProtKB:P33946 ; KDEL sequence binding ; GO:0005046 | inferred from sequence or structural similarity ; KDEL sequence binding ; GO:0005046 | non-traceable author statement	trans-Golgi network transport vesicle ; GO:0030140 | inferred from sequence or structural similarity with UniProtKB:P33946 ; trans-Golgi network transport vesicle ; GO:0030140 | inferred from sequence or structural similarity ; endoplasmic reticulum ; GO:0005783 | non-traceable author statement ; trans-Golgi network transport vesicle ; GO:0030140 | non-traceable author statement ; integral to mem…
GB18000-RA	-0.61588	0.028	FBgn0015321		UbcD4	Ubiquitin conjugating enzyme 4	IPR015940:Ubiquitin-associated/translation elongation factor EF1B, N-terminal, eukaryote ; IPR000449:Ubiquitin-associated/translation elongation factor EF1B, N-terminal ; IPR000608:Ubiquitin-conjugating enzyme, E2 ; IPR016135:Ubiquitin-conjugating enzyme/RWD-like ; IPR009060:UBA-like ; IPR023313:Ubiquitin-conjugating enzyme, active site	-	ubiquitin-protein ligase activity ; GO:0004842 | non-traceable author statement ; acid-amino acid ligase activity ; GO:0016881 | inferred from electronic annotation with InterPro:IPR000608	-
GB18246-RA	-0.61602	0.033	FBgn0036187		CG11660	-	IPR000687:RIO kinase ; IPR011009:Protein kinase-like domain ; IPR018934:RIO-like kinase ; IPR018935:RIO kinase, conserved site ; IPR017407:Serine/threonine-protein kinase Rio1	neurogenesis ; GO:0022008 | inferred from mutant phenotype	protein kinase activity ; GO:0004672 | non-traceable author statement ; ATP binding ; GO:0005524 | inferred from electronic annotation with InterPro:IPR000687, InterPro:IPR018934, InterPro:IPR018935 ; protein serine/threonine kinase activity ; GO:0004674 | inferred from electronic annotation with InterPro:IPR000687, InterPro:IPR017407, InterPro:IPR018935	-
GB13697-RA	-0.61605	0.029	FBgn0032686		-	-	-	-	-	-
GB11862-RA	-0.61653	0.033	FBgn0032400		CG6770	-	IPR018792:Nuclear phosphoprotein p8, DNA binding	response to oxidative stress ; GO:0006979 | inferred from mutant phenotype	-	-
GB19893-RA	-0.61663	0.012	FBgn0037170		Trxr-2	thioredoxin reductase 2	IPR001327:Pyridine nucleotide-disulphide oxidoreductase, NAD-binding domain ; IPR004099:Pyridine nucleotide-disulphide oxidoreductase, dimerisation ; IPR006338:Thioredoxin/glutathione reductase selenoprotein ; IPR012999:Pyridine nucleotide-disulphide oxidoreductase, class I, active site ; IPR013027:FAD-dependent pyridine nucleotide-disulphide oxidoreductase ; IPR016156:FAD/NAD-linked reductase, d…	cell redox homeostasis ; GO:0045454 | inferred from sequence or structural similarity with UniProtKB:P91938 ; oxidation-reduction process ; GO:0055114 | inferred from electronic annotation with InterPro:IPR001327, InterPro:IPR004099, InterPro:IPR006338, InterPro:IPR012999, InterPro:IPR013027, InterPro:IPR016156, InterPro:IPR023753	antioxidant activity ; GO:0016209 | inferred from sequence or structural similarity with UniProtKB:P91938 ; thioredoxin-disulfide reductase activity ; GO:0004791 | inferred from sequence or structural similarity with UniProtKB:P91938 ; antioxidant activity ; GO:0016209 | non-traceable author statement ; thioredoxin-disulfide reductase activity ; GO:0004791 | inferred from direct assay ; NADP bind…	cytoplasm ; GO:0005737 | inferred from sequence or structural similarity with UniProtKB:P91938 ; mitochondrion ; GO:0005739 | inferred from sequence or structural similarity with UniProtKB:P91938
GB11482-RA	-0.61871	0.033	FBgn0003150		-	-	-	-	-	-
GB16049-RA	-0.61962	0.047	FBgn0025700		CG5885	-	IPR009779:Translocon-associated, gamma subunit	cotranslational protein targeting to membrane ; GO:0006613 | inferred from electronic annotation with InterPro:IPR009779	-	integral to membrane ; GO:0016021 | inferred from sequence or structural similarity with UniProtKB:Q08013 ; signal recognition particle, endoplasmic reticulum targeting ; GO:0005786 | inferred from sequence or structural similarity with UniProtKB:Q08013 ; Sec61 translocon complex ; GO:0005784 | inferred from sequence or structural similarity with UniProtKB:Q08013 ; lipid particle ; GO:0005811 | i…
GB16406-RA	-0.62012	0.014	FBgn0030854		CG8289	-	IPR000953:Chromo domain/shadow ; IPR023780:Chromo domain ; IPR016197:Chromo domain-like	-	-	nucleus ; GO:0005634 | inferred from electronic annotation with InterPro:IPR000953
GB17073-RA	-0.62239	0.026	FBgn0039404		CG14543	-	IPR019398:Pre-rRNA-processing protein TSR2	neurogenesis ; GO:0022008 | inferred from mutant phenotype	-	-
GB17691-RA	-0.62322	0.016	FBgn0012066		-	-	-	-	-	-
GB16317-RA	-0.62394	0.045	FBgn0031217		CG11377	-	IPR000742:Epidermal growth factor-like domain ; IPR002049:EGF-like, laminin ; IPR006212:Furin-like repeat ; IPR009030:Growth factor, receptor ; IPR013032:EGF-like, conserved site ; IPR018097:EGF-like calcium-binding, conserved site ; IPR021852:Domain of unknown function DUF3456 ; IPR006210:Epidermal growth factor-like ; IPR001881:EGF-like calcium-binding	-	calcium ion binding ; GO:0005509 | inferred from electronic annotation with InterPro:IPR001881, InterPro:IPR018097	-
GB14172-RA	-0.62633	0.013	FBgn0024314		Plap	Phospholipase A2 activator protein	IPR015943:WD40/YVTN repeat-like-containing domain ; IPR017986:WD40-repeat-containing domain ; IPR001680:WD40 repeat ; IPR013535:PUL ; IPR020472:G-protein beta WD-40 repeat ; IPR015155:PLAA family ubiquitin binding, PFU ; IPR019775:WD40 repeat, conserved site	biological_process ; GO:0008150 | no biological data available	phospholipase A2 activator activity ; GO:0016005 | inferred from sequence or structural similarity with UniProtKB:P54319 ; phospholipase A2 activator activity ; GO:0016005 | non-traceable author statement	fusome ; GO:0045169 | non-traceable author statement
GB14056-RA	-0.62703	0.008	FBgn0039160		CG5510	-	IPR005052:Legume-like lectin ; IPR008985:Concanavalin A-like lectin/glucanase ; IPR013320:Concanavalin A-like lectin/glucanase, subgroup	-	-	membrane ; GO:0016020 | inferred from electronic annotation with InterPro:IPR005052
GB10329-RA	-0.62746	0.024	FBgn0030765		-	-	-	-	-	-
GB19725-RA	-0.62933	0.044	FBgn0030061		CG1785	-	IPR011211:Tumour suppressor protein Gltscr2 ; IPR011687:P60-like	neurogenesis ; GO:0022008 | inferred from mutant phenotype	molecular_function ; GO:0003674 | no biological data available	cellular_component ; GO:0005575 | no biological data available
GB12617-RA	-0.63084	0.043	FBgn0033686		Hen1	-	-	RNA methylation ; GO:0001510 | inferred from mutant phenotype inferred from direct assay ; posttranscriptional gene silencing by RNA ; GO:0035194 | inferred from mutant phenotype ; RNA methylation ; GO:0001510 | inferred from direct assay	O-methyltransferase activity ; GO:0008171 | inferred from direct assay	-
GB14256-RA	-0.63269	0.023	FBgn0033556		CG12343	-	IPR013260:mRNA splicing factor SYF2	nuclear mRNA splicing, via spliceosome ; GO:0000398 | inferred by curator from GO:0071011|GO:0071013 ; neurogenesis ; GO:0022008 | inferred from mutant phenotype	-	precatalytic spliceosome ; GO:0071011 | inferred from direct assay ; catalytic step 2 spliceosome ; GO:0071013 | inferred from direct assay
GB17629-RA	-0.63273	0.013	FBgn0024939		-	-	-	-	-	-
GB30096-RA	-0.63319	0.049	FBgn0010762		simj	simjang	-	negative regulation of transcription, DNA-dependent ; GO:0045892 | inferred from sequence or structural similarity with EMBL:AF411837; protein_id:AAL39081.1 ; negative regulation of transcription from RNA polymerase II promoter ; GO:0000122 | inferred from direct assay	protein binding ; GO:0005515 | inferred from physical interaction with Mi-2	nucleus ; GO:0005634 | inferred from direct assay ; NuRD complex ; GO:0016581 | inferred from physical interaction with Mi-2
GB14421-RA	-0.63399	0.03	FBgn0032169		CG4709	-	IPR000467:G-patch domain ; IPR000571:Zinc finger, CCCH-type	-	zinc ion binding ; GO:0008270 | inferred from electronic annotation with InterPro:IPR000571 ; nucleic acid binding ; GO:0003676 | inferred from electronic annotation with InterPro:IPR000467, InterPro:IPR000571	-
GB30162-RA	-0.64056	0.044	FBgn0003660		Syb	Synaptobrevin	IPR001388:Synaptobrevin	vesicle-mediated transport ; GO:0016192 | non-traceable author statement ; neurotransmitter secretion ; GO:0007269 | non-traceable author statement ; synaptic vesicle docking involved in exocytosis ; GO:0016081 | inferred from sequence or structural similarity ; vesicle-mediated transport ; GO:0016192 | inferred from sequence or structural similarity ; lumen formation, open tracheal system ; GO:0…	SNAP receptor activity ; GO:0005484 | inferred from sequence or structural similarity ; SNAP receptor activity ; GO:0005484 | non-traceable author statement	synaptic vesicle ; GO:0008021 | non-traceable author statement ; synaptic vesicle ; GO:0008021 | inferred from sequence or structural similarity ; plasma membrane ; GO:0005886 | non-traceable author statement ; plasma membrane ; GO:0005886 | inferred from direct assay ; integral to membrane ; GO:0016021 | inferred from electronic annotation with InterPro:IPR001388 ; SNARE complex ; GO:0031201 | c…
GB11979-RA	-0.64164	0.035	FBgn0038065		Snx3	Sorting nexin 3	IPR001683:Phox homologous domain	intracellular protein transport ; GO:0006886 | inferred from sequence or structural similarity with EMBL:AF062484 ; phagocytosis, engulfment ; GO:0006911 | inferred from mutant phenotype ; canonical Wnt receptor signaling pathway ; GO:0060070 | inferred from mutant phenotype ; wing disc development ; GO:0035220 | inferred from mutant phenotype ; Wnt protein secretion ; GO:0061355 | inferred from …	phosphatidylinositol binding ; GO:0035091 | inferred from electronic annotation with InterPro:IPR001683	early endosome ; GO:0005769 | inferred from direct assay ; retromer complex ; GO:0030904 | inferred from physical interaction with Vps35
GB11386-RA	-0.64191	0.033	FBgn0038829		CG17271	-	IPR011992:EF-hand-like domain ; IPR018247:EF-Hand 1, calcium-binding site ; IPR018249:EF-HAND 2	-	calcium ion binding ; GO:0005509 | inferred from sequence or structural similarity with InterPro:IPR002048	-
GB15863-RA	-0.64398	0.037	FBgn0000115		Arf72A	Arflike at 72A	IPR005225:Small GTP-binding protein domain ; IPR006689:Small GTPase superfamily, ARF/SAR type ; IPR024156:Small GTPase superfamily, ARF type	neurotransmitter secretion ; GO:0007269 | traceable author statement ; synaptic vesicle endocytosis ; GO:0048488 | traceable author statement ; protein ADP-ribosylation ; GO:0006471 | inferred from sequence or structural similarity with UniProtKB:P40616 ; endosomal transport ; GO:0016197 | traceable author statement ; dsRNA transport ; GO:0033227 | inferred from mutant phenotype ; regulation of c…	GTP binding ; GO:0005525 | inferred from direct assay ; GTP binding ; GO:0005525 | inferred from sequence or structural similarity with MGD:Arf2; MGI:MGI:99595 ; GTP binding ; GO:0005525 | non-traceable author statement ; GTPase activity ; GO:0003924 | non-traceable author statement	Golgi apparatus ; GO:0005794 | inferred from direct assay
GB16614-RA	-0.64555	0.046	FBgn0028691		Rpn9	Regulatory particle non-ATPase 9	IPR000717:Proteasome component (PCI) domain ; IPR011991:Winged helix-turn-helix transcription repressor DNA-binding	proteolysis ; GO:0006508 | inferred from direct assay AND inferred from sequence or structural similarity with HGNC_gene:PSMD13; HGNC:9558; OMIM:603481 AND inferred from sequence or structural similarity with SGD_LOCUS:RPN9; SGD:S0002835 ; regulation of exit from mitosis ; GO:0007096 | inferred from mutant phenotype	endopeptidase activity ; GO:0004175 | inferred from direct assay	proteasome regulatory particle, lid subcomplex ; GO:0008541 | non-traceable author statement ; proteasome regulatory particle ; GO:0005838 | inferred from direct assay AND inferred from sequence or structural similarity with HGNC_gene:PSMD13; HGNC:9558; OMIM:603481 ; proteasome regulatory particle, lid subcomplex ; GO:0008541 | inferred from sequence or structural similarity with SGD_LOCUS:RPN9; …
GB19424-RA	-0.64569	0.036	FBgn0034528		CG11180	-	IPR000467:G-patch domain	neurogenesis ; GO:0022008 | inferred from mutant phenotype	nucleic acid binding ; GO:0003676 | inferred from electronic annotation with InterPro:IPR000467	-
GB13510-RA	-0.647	0.036	FBgn0036450		CG13472	-	IPR015940:Ubiquitin-associated/translation elongation factor EF1B, N-terminal, eukaryote ; IPR000449:Ubiquitin-associated/translation elongation factor EF1B, N-terminal ; IPR002999:Tudor domain ; IPR013894:Domain of unknown function DUF1767 ; IPR010304:Survival motor neuron	lateral inhibition ; GO:0046331 | inferred from mutant phenotype ; mRNA processing ; GO:0006397 | inferred from electronic annotation with InterPro:IPR010304	RNA binding ; GO:0003723 | inferred from electronic annotation with InterPro:IPR010304	cytoplasm ; GO:0005737 | inferred from electronic annotation with InterPro:IPR010304 ; nucleus ; GO:0005634 | inferred from electronic annotation with InterPro:IPR010304
GB15372-RA	-0.64728	0.038	FBgn0038808		Srp14	Signal recognition particle protein 14	IPR003210:Signal recognition particle, SRP14 subunit ; IPR009018:Signal recognition particle, SRP9/SRP14 subunit	SRP-dependent cotranslational protein targeting to membrane ; GO:0006614 | inferred from sequence or structural similarity with UniProtKB:P16255 ; negative regulation of translational elongation ; GO:0045900 | inferred from electronic annotation with InterPro:IPR009018	mRNA binding ; GO:0003729 | inferred from sequence or structural similarity with InterPro:IPR003210 ; endoplasmic reticulum signal peptide binding ; GO:0030942 | inferred from electronic annotation with InterPro:IPR003210 ; 7S RNA binding ; GO:0008312 | inferred from electronic annotation with InterPro:IPR003210, InterPro:IPR009018	signal recognition particle, endoplasmic reticulum targeting ; GO:0005786 | inferred from sequence or structural similarity with UniProtKB:P16255
GB13090-RA	-0.64917	0.023	-		-	-	-	-	-	-
GB15565-RA	-0.65254	0.02	FBgn0038326		CG5044	-	IPR001753:Crotonase, core	metabolic process ; GO:0008152 | inferred from electronic annotation with InterPro:IPR001753	3-hydroxyisobutyryl-CoA hydrolase activity ; GO:0003860 | inferred from sequence or structural similarity with EMBL:U66669	-
GB10390-RA	-0.65319	0.025	FBgn0010405		-	-	-	-	-	-
GB15998-RA	-0.65432	0.032	FBgn0032298		CG6724	-	IPR001680:WD40 repeat ; IPR012972:NLE ; IPR017986:WD40-repeat-containing domain ; IPR015943:WD40/YVTN repeat-like-containing domain ; IPR019775:WD40 repeat, conserved site ; IPR020472:G-protein beta WD-40 repeat	neurogenesis ; GO:0022008 | inferred from mutant phenotype	-	-
GB17552-RA	-0.65469	0.012	FBgn0028434		Ercc1	Ercc1	IPR004579:DNA repair protein rad10 ; IPR010994:RuvA domain 2-like ; IPR011335:Restriction endonuclease type II--like	reciprocal meiotic recombination ; GO:0007131 | inferred from mutant phenotype ; nucleotide-excision repair ; GO:0006289 | inferred from mutant phenotype ; nucleotide-excision repair, DNA incision, 5'-to lesion ; GO:0006296 | inferred from sequence or structural similarity with SGD_LOCUS:RAD1; SGD:S000005943	single-stranded DNA specific endodeoxyribonuclease activity ; GO:0000014 | inferred from sequence or structural similarity with UniProtKB:P07903 ; protein binding ; GO:0005515 | inferred from physical interaction with mei-9 ; protein heterodimerization activity ; GO:0046982 | inferred from physical interaction with mei-9 ; single-stranded DNA specific endodeoxyribonuclease activity ; GO:0000014 |…	protein complex ; GO:0043234 | inferred from direct assay ; nucleus ; GO:0005634 | inferred from electronic annotation with InterPro:IPR004579
GB11734-RA	-0.65552	0.036	FBgn0013799		Deaf1	Deformed epidermal autoregulatory factor-1	IPR000770:SAND domain ; IPR002893:Zinc finger, MYND-type ; IPR010919:SAND domain-like ; IPR024119:Transcription factor DEAF-1	embryo development ending in birth or egg hatching ; GO:0009792 | inferred from mutant phenotype ; positive regulation of transcription, DNA-dependent ; GO:0045893 | inferred from direct assay ; regulation of immune response ; GO:0050776 | inferred from direct assay ; regulation of transcription from RNA polymerase II promoter ; GO:0006357 | inferred from direct assay	sequence-specific DNA binding ; GO:0043565 | inferred from direct assay ; sequence-specific DNA binding transcription factor activity ; GO:0003700 | inferred from direct assay ; zinc ion binding ; GO:0008270 | inferred from electronic annotation with InterPro:IPR002893	nucleus ; GO:0005634 | inferred from direct assay ; polytene chromosome ; GO:0005700 | inferred from direct assay
GB10833-RA	-0.65572	0.034	FBgn0036921		RhoGDI	RhoGDI	IPR000406:RHO protein GDP dissociation inhibitor ; IPR014756:Immunoglobulin E-set ; IPR024792:Rho GDP-dissociation inhibitor domain	-	Rho GDP-dissociation inhibitor activity ; GO:0005094 | inferred from sequence or structural similarity with UniProtKB:P52565	cytoplasm ; GO:0005737 | inferred from electronic annotation with InterPro:IPR000406
GB15449-RA	-0.65576	0.043	FBgn0038501		-	-	-	-	-	-
GB11427-RA	-0.66088	0.021	FBgn0032194		CG4901	-	IPR001650:Helicase, C-terminal ; IPR002464:DNA/RNA helicase, ATP-dependent, DEAH-box type, conserved site ; IPR007502:Helicase-associated domain ; IPR011709:Domain of unknown function DUF1605 ; IPR014001:Helicase, superfamily 1/2, ATP-binding domain ; IPR011545:DNA/RNA helicase, DEAD/DEAH box type, N-terminal	spliceosomal complex disassembly ; GO:0000390 | inferred from sequence or structural similarity with SGD_LOCUS:PRP22; SGD:S0000815 ; neurogenesis ; GO:0022008 | inferred from mutant phenotype	helicase activity ; GO:0004386 | inferred from sequence or structural similarity ; ATP-dependent RNA helicase activity ; GO:0004004 | inferred from sequence or structural similarity with SGD_LOCUS:PRP22; SGD:S0000815 ; ATP binding ; GO:0005524 | inferred from electronic annotation with InterPro:IPR001650, InterPro:IPR002464, InterPro:IPR011545 ; nucleic acid binding ; GO:0003676 | inferred from e…	spliceosomal complex ; GO:0005681 | inferred from sequence or structural similarity with SGD_LOCUS:PRP22; SGD:S0000815
GB18994-RA	-0.66101	0.015	FBgn0039303		CG11857	-	IPR004932:Retrieval of early ER protein Rer1	vesicle-mediated transport ; GO:0016192 | inferred from sequence or structural similarity with SGD_LOCUS:RER1; SGD:S0000507	-	integral to membrane ; GO:0016021 | inferred from electronic annotation with InterPro:IPR004932
GB16116-RA	-0.66209	0.042	FBgn0030659		CG9215	-	IPR007087:Zinc finger, C2H2 ; IPR012934:Zinc finger, AD-type ; IPR013087:Zinc finger C2H2-type/integrase DNA-binding domain ; IPR015880:Zinc finger, C2H2-like	-	zinc ion binding ; GO:0008270 | inferred from electronic annotation with InterPro:IPR007087, InterPro:IPR012934, InterPro:IPR015880 ; nucleic acid binding ; GO:0003676 | inferred from electronic annotation with InterPro:IPR013087	nucleus ; GO:0005634 | inferred from electronic annotation with InterPro:IPR012934
GB13338-RA	-0.66279	0.011	-		-	-	-	-	-	-
GB18238-RA	-0.66358	0.023	FBgn0034988		CG3362	-	IPR006434:Pyrimidine 5'-nucleotidase, eukaryotic ; IPR023214:HAD-like domain	-	magnesium ion binding ; GO:0000287 | inferred from electronic annotation with InterPro:IPR006434 ; 5'-nucleotidase activity ; GO:0008253 | inferred from electronic annotation with InterPro:IPR006434	cytoplasm ; GO:0005737 | inferred from electronic annotation with InterPro:IPR006434
GB17611-RA	-0.66541	0.037	FBgn0030241		feo	fascetto	IPR007145:Microtubule-associated protein, MAP65/ASE1-type	cytokinesis ; GO:0000910 | non-traceable author statement ; cytokinesis ; GO:0000910 | inferred from mutant phenotype ; actomyosin contractile ring contraction ; GO:0000916 | inferred from mutant phenotype ; mitotic spindle stabilization ; GO:0043148 | inferred from mutant phenotype ; positive regulation of NFAT protein import into nucleus ; GO:0051533 | inferred from mutant phenotype ; neurogene…	-	cytoplasm ; GO:0005737 | inferred from direct assay ; spindle midzone ; GO:0051233 | inferred from direct assay ; centrosome ; GO:0005813 | inferred from direct assay
GB18851-RA	-0.66648	0.025	FBgn0037255		Fip1	-	IPR002713:FF domain ; IPR007854:Pre-mRNA polyadenylation factor Fip1	histone mRNA 3'-end processing ; GO:0006398 | inferred from mutant phenotype	protein binding ; GO:0005515 | inferred from physical interaction with Myo10A	nucleus ; GO:0005634 | inferred from direct assay
GB16151-RA	-0.66949	0.026	FBgn0034821		CG9876	-	IPR001356:Homeodomain ; IPR009057:Homeodomain-like ; IPR017970:Homeobox, conserved site	regulation of transcription, DNA-dependent ; GO:0006355 | inferred from electronic annotation with InterPro:IPR001356, InterPro:IPR012287, InterPro:IPR017970	sequence-specific DNA binding transcription factor activity ; GO:0003700 | inferred from sequence or structural similarity with UniProtKB:P54821 ; sequence-specific DNA binding ; GO:0043565 | inferred from electronic annotation with InterPro:IPR001356, InterPro:IPR017970	nucleus ; GO:0005634 | inferred from sequence or structural similarity with UniProtKB:P54821
GB13495-RA	-0.66997	0.009	FBgn0011763		Dp	DP transcription factor	IPR003316:Transcription factor E2F/dimerisation partner (TDP) ; IPR011991:Winged helix-turn-helix transcription repressor DNA-binding ; IPR015648:Transcription factor DP ; IPR014889:Transcription factor DP, C-terminal ; IPR016556:Transcription factor DP, subgroup	dorsal/ventral axis specification, ovarian follicular epithelium ; GO:0008069 | inferred from mutant phenotype ; positive regulation of nurse cell apoptotic process ; GO:0045850 | inferred from mutant phenotype ; eggshell chorion gene amplification ; GO:0007307 | traceable author statement ; endomitotic cell cycle ; GO:0007113 | traceable author statement ; nurse cell apoptotic process ; GO:00454…	DNA binding ; GO:0003677 | inferred from direct assay ; protein binding ; GO:0005515 | inferred from physical interaction with Rbf ; sequence-specific DNA binding transcription factor activity ; GO:0003700 | non-traceable author statement ; sequence-specific DNA binding ; GO:0043565 | contributes_to inferred from physical interaction with E2f ; transcription factor binding ; GO:0008134 | inferred…	Rb-E2F complex ; GO:0035189 | inferred from direct assay ; nucleus ; GO:0005634 | non-traceable author statement ; Myb complex ; GO:0031523 | inferred from direct assay
GB18381-RA	-0.67309	0.006	FBgn0035601		Uev1A	Uev1A	IPR000608:Ubiquitin-conjugating enzyme, E2 ; IPR016135:Ubiquitin-conjugating enzyme/RWD-like	-	ubiquitin-protein ligase activity ; GO:0004842 | inferred from sequence or structural similarity with EMBL:U39361; protein_id:AAB72016.1	-
GB16154-RA	-0.6739	0.015	FBgn0030878		CG6769	-	IPR007087:Zinc finger, C2H2 ; IPR015880:Zinc finger, C2H2-like ; IPR003604:Zinc finger, U1-type ; IPR022755:Zinc finger, double-stranded RNA binding	-	zinc ion binding ; GO:0008270 | inferred from electronic annotation with InterPro:IPR003604, InterPro:IPR007087, InterPro:IPR015880 ; nucleic acid binding ; GO:0003676 | inferred from electronic annotation with InterPro:IPR003604	intracellular ; GO:0005622 | inferred from electronic annotation with InterPro:IPR007087, InterPro:IPR015880
GB14575-RA	-0.67477	0.039	FBgn0037382		Hpr1	Hpr1	IPR000488:Death ; IPR011029:DEATH-like ; IPR021861:THO complex, subunit THOC1	mRNA export from nucleus ; GO:0006406 | non-traceable author statement ; mRNA export from nucleus in response to heat stress ; GO:0031990 | inferred from mutant phenotype ; signal transduction ; GO:0007165 | inferred from electronic annotation with InterPro:IPR000488	-	nucleoplasm ; GO:0005654 | inferred from sequence or structural similarity with NCBI_gi:4826882 ; THO complex ; GO:0000347 | inferred from direct assay ; nucleus ; GO:0005634 | inferred from direct assay ; protein complex ; GO:0043234 | inferred from physical interaction with thoc5, thoc7
GB13322-RA	-0.67611	0.031	FBgn0034057		CG8314	-	IPR001594:Zinc finger, DHHC-type, palmitoyltransferase	protein palmitoylation ; GO:0018345 | inferred from sequence or structural similarity with SGD_LOCUS:ERF2; SGD:S000004236	protein-cysteine S-palmitoleyltransferase activity ; GO:0019706 | inferred from sequence or structural similarity with SGD_LOCUS:ERF2; SGD:S000004236 ; zinc ion binding ; GO:0008270 | inferred from electronic annotation with InterPro:IPR001594	Golgi apparatus ; GO:0005794 | inferred from direct assay
GB19588-RA	-0.67666	0.022	FBgn0039867		CstF-50	CstF-50	IPR001680:WD40 repeat ; IPR017986:WD40-repeat-containing domain ; IPR015943:WD40/YVTN repeat-like-containing domain ; IPR019775:WD40 repeat, conserved site ; IPR020472:G-protein beta WD-40 repeat	mRNA cleavage ; GO:0006379 | inferred from sequence or structural similarity with NCBI_NP:001315 ; mRNA cleavage ; GO:0006379 | inferred from sequence or structural similarity with EMBL:L02547; protein_id:AAA35691.1	-	mRNA cleavage stimulating factor complex ; GO:0005848 | inferred from sequence or structural similarity with NCBI_NP:001315 ; mRNA cleavage stimulating factor complex ; GO:0005848 | inferred from sequence or structural similarity with EMBL:L02547; protein_id:AAA35691.1 ; nucleoplasm ; GO:0005654 | inferred from direct assay
GB19973-RA	-0.67674	0.014	FBgn0039402		vps2	vps2	IPR005024:Snf7	protein transport ; GO:0015031 | inferred from electronic annotation with InterPro:IPR005024	-	-
GB12753-RA	-0.68001	0.007	FBgn0030611		CG15027	-	IPR021346:Protein of unknown function DUF2962	biological_process ; GO:0008150 | no biological data available	molecular_function ; GO:0003674 | no biological data available	cellular_component ; GO:0005575 | no biological data available
GB18680-RA	-0.68171	0.044	FBgn0034657		LBR	Lamin B receptor	IPR001171:Ergosterol biosynthesis ERG4/ERG24	-	lamin binding ; GO:0005521 | non-traceable author statement ; receptor activity ; GO:0004872 | non-traceable author statement	nuclear inner membrane ; GO:0005637 | inferred from direct assay ; nuclear inner membrane ; GO:0005637 | non-traceable author statement ; nuclear envelope ; GO:0005635 | inferred from direct assay
GB14326-RA	-0.68406	0.014	FBgn0036578		-	-	-	-	-	-
GB19284-RA	-0.68455	0.013	FBgn0005639		-	-	-	-	-	-
GB13986-RA	-0.68462	0.015	FBgn0036641		Smn	survival motor neuron	IPR002999:Tudor domain ; IPR010304:Survival motor neuron	ribonucleoprotein complex assembly ; GO:0022618 | inferred from mutant phenotype ; neuromuscular junction development ; GO:0007528 | inferred from mutant phenotype ; spliceosomal snRNP assembly ; GO:0000387 | inferred from mutant phenotype ; skeletal muscle thin filament assembly ; GO:0030240 | inferred from mutant phenotype	alpha-actinin binding ; GO:0051393 | inferred from physical interaction with Actn ; RNA binding ; GO:0003723 | inferred from electronic annotation with InterPro:IPR010304	Cajal body ; GO:0015030 | inferred from direct assay ; cytoplasm ; GO:0005737 | inferred from direct assay ; neuromuscular junction ; GO:0031594 | inferred from direct assay ; cytoplasmic U snRNP body ; GO:0071254 | inferred from direct assay ; nucleus ; GO:0005634 | inferred from direct assay ; I band ; GO:0031674 | inferred from direct assay ; Z disc ; GO:0030018 | inferred from direct assay
GB11766-RA	-0.68521	0.015	FBgn0034794		Gmer	GDP-4-keto-6-deoxy-D-mannose 3,5-epimerase/4-reductase	IPR001509:NAD-dependent epimerase/dehydratase ; IPR016040:NAD(P)-binding domain	'de novo' GDP-L-fucose biosynthetic process ; GO:0042351 | inferred from sequence or structural similarity with HGNC_gene:TSTA3; HGNC:12390; OMIM:137020 ; GDP-L-fucose biosynthetic process ; GO:0042350 | inferred from direct assay ; dsRNA transport ; GO:0033227 | inferred from mutant phenotype	GDP-4-dehydro-D-rhamnose reductase activity ; GO:0042356 | inferred from sequence or structural similarity with HGNC_gene:TSTA3; HGNC:12390; OMIM:137020 ; GDP-L-fucose synthase activity ; GO:0050577 | inferred from direct assay ; nucleotide binding ; GO:0000166 | inferred from electronic annotation with InterPro:IPR016040 ; coenzyme binding ; GO:0050662 | inferred from electronic annotation with …	cellular_component ; GO:0005575 | no biological data available
GB16470-RA	-0.68621	0.037	FBgn0032701		CG10341	-	IPR007504:H/ACA ribonucleoprotein complex, subunit Gar1/Naf1 ; IPR009000:Translation elongation/initiation factor/Ribosomal, beta-barrel	neurogenesis ; GO:0022008 | inferred from mutant phenotype ; ribosome biogenesis ; GO:0042254 | inferred from electronic annotation with InterPro:IPR007504 ; snRNA pseudouridine synthesis ; GO:0031120 | inferred from electronic annotation with InterPro:IPR007504	snoRNA binding ; GO:0030515 | inferred from electronic annotation with InterPro:IPR007504	-
GB19355-RA	-0.68853	0.048	FBgn0038364		-	-	-	-	-	-
GB12142-RA	-0.69079	0.02	FBgn0004861		ph-p	polyhomeotic proximal	IPR001660:Sterile alpha motif domain ; IPR011510:Sterile alpha motif, type 2 ; IPR012313:Zinc finger, FCS-type ; IPR013761:Sterile alpha motif/pointed domain ; IPR021129:Sterile alpha motif, type 1	gene silencing ; GO:0016458 | inferred from genetic interaction with Pc AND inferred from genetic interaction with Scm AND inferred from genetic interaction with esc ; germarium-derived female germ-line cyst encapsulation ; GO:0030708 | inferred from mutant phenotype ; ovarian follicle cell stalk formation ; GO:0030713 | inferred from mutant phenotype ; chromatin silencing ; GO:0006342 | non-trac…	DNA binding ; GO:0003677 | non-traceable author statement ; chromatin binding ; GO:0003682 | inferred from direct assay ; chaperone binding ; GO:0051087 | inferred from direct assay ; protein binding ; GO:0005515 | inferred from physical interaction with UniProtKB:P41046 ; zinc ion binding ; GO:0008270 | inferred from electronic annotation with InterPro:IPR012313 ; core promoter binding ; GO:0001…	nucleus ; GO:0005634 | non-traceable author statement ; PRC1 complex ; GO:0035102 | traceable author statement ; nucleus ; GO:0005634 | inferred from direct assay ; nucleolus ; GO:0005730 | inferred from direct assay ; PRC1 complex ; GO:0035102 | inferred from direct assay
GB14175-RA	-0.69109	0.033	FBgn0030545		CG11590	-	IPR004323:Divalent ion tolerance protein, CutA ; IPR011322:Nitrogen regulatory PII-like, alpha/beta	response to metal ion ; GO:0010038 | inferred from electronic annotation with InterPro:IPR004323	-	-
GB19003-RA	-0.69226	0.043	FBgn0026380		Prosbeta3	Proteasome beta3 subunit	IPR001353:Proteasome, subunit alpha/beta ; IPR016050:Proteasome, beta-type subunit, conserved site ; IPR023333:Proteasome B-type subunit	proteolysis ; GO:0006508 | non-traceable author statement ; response to DNA damage stimulus ; GO:0006974 | inferred from mutant phenotype ; neurogenesis ; GO:0022008 | inferred from mutant phenotype ; proteolysis involved in cellular protein catabolic process ; GO:0051603 | inferred from electronic annotation with InterPro:IPR001353, InterPro:IPR016050	endopeptidase activity ; GO:0004175 | inferred from sequence or structural similarity with EMBL:AF058707 ; endopeptidase activity ; GO:0004175 | non-traceable author statement ; threonine-type endopeptidase activity ; GO:0004298 | inferred from electronic annotation with InterPro:IPR001353, InterPro:IPR023333	proteasome core complex ; GO:0005839 | inferred from sequence or structural similarity with EMBL:AF058707 ; proteasome complex ; GO:0000502 | non-traceable author statement
GB14139-RA	-0.69342	0.049	FBgn0002774		mle	maleless	IPR001159:Double-stranded RNA-binding ; IPR001650:Helicase, C-terminal ; IPR002464:DNA/RNA helicase, ATP-dependent, DEAH-box type, conserved site ; IPR007502:Helicase-associated domain ; IPR011709:Domain of unknown function DUF1605 ; IPR014720:Double-stranded RNA-binding-like ; IPR014001:Helicase, superfamily 1/2, ATP-binding domain ; IPR011545:DNA/RNA helicase, DEAD/DEAH box type, N-terminal	dosage compensation ; GO:0007549 | inferred from mutant phenotype ; dosage compensation by hyperactivation of X chromosome ; GO:0009047 | non-traceable author statement ; dosage compensation ; GO:0007549 | traceable author statement ; dosage compensation ; GO:0007549 | non-traceable author statement ; dosage compensation complex assembly involved in dosage compensation by hyperactivation of X chr…	ATP-dependent helicase activity ; GO:0008026 | traceable author statement ; chromatin binding ; GO:0003682 | inferred from direct assay ; double-stranded RNA binding ; GO:0003725 | inferred from sequence or structural similarity ; helicase activity ; GO:0004386 | inferred from sequence or structural similarity ; RNA helicase activity ; GO:0003724 | non-traceable author statement ; ATP-dependent h…	chromatin ; GO:0000785 | inferred from direct assay ; X chromosome located dosage compensation complex, transcription activating ; GO:0016456 | non-traceable author statement ; X chromosome ; GO:0000805 | inferred from direct assay ; chromosome ; GO:0005694 | non-traceable author statement ; nucleus ; GO:0005634 | non-traceable author statement ; X chromosome located dosage compensation complex, …
GB16039-RA	-0.69455	0.04	FBgn0038609		Nup43	Nucleoporin 43	IPR001680:WD40 repeat ; IPR017986:WD40-repeat-containing domain ; IPR015943:WD40/YVTN repeat-like-containing domain	mitosis ; GO:0007067 | inferred from mutant phenotype	-	-
GB17564-RA	-0.69493	0.008	FBgn0029897		RpL17	Ribosomal protein L17	IPR018260:Ribosomal protein L22/L17, conserved site ; IPR001063:Ribosomal protein L22/L17 ; IPR005721:Ribosomal protein L22/L17, eukaryotic/archaeal	translation ; GO:0006412 | inferred from sequence or structural similarity with UniProtKB:P24049 ; mitotic spindle elongation ; GO:0000022 | inferred from mutant phenotype ; mitotic spindle organization ; GO:0007052 | inferred from mutant phenotype ; centrosome duplication ; GO:0051298 | inferred from mutant phenotype	structural constituent of ribosome ; GO:0003735 | inferred from sequence or structural similarity with UniProtKB:P24049	cytosolic large ribosomal subunit ; GO:0022625 | inferred from sequence or structural similarity with UniProtKB:P24049
GB13940-RA	-0.69795	0.019	FBgn0029639		CG14419	-	-	-	-	-
GB17036-RA	-0.69837	0.045	FBgn0032921		Mpp6	M-phase phosphoprotein 6	IPR019324:M-phase phosphoprotein 6	neurogenesis ; GO:0022008 | inferred from mutant phenotype	molecular_function ; GO:0003674 | no biological data available	cellular_component ; GO:0005575 | no biological data available
GB17262-RA	-0.69876	0.045	FBgn0039557		CG12259	-	IPR007005:XAP5 protein	neurogenesis ; GO:0022008 | inferred from mutant phenotype	molecular_function ; GO:0003674 | no biological data available	nucleus ; GO:0005634 | inferred from electronic annotation with InterPro:IPR007005
GB17514-RA	-0.69926	0.008	FBgn0034068		casp	caspar	IPR001012:UBX ; IPR006577:UAS ; IPR009060:UBA-like	negative regulation of peptidoglycan recognition protein signaling pathway ; GO:0061060 | inferred from mutant phenotype ; negative regulation of biosynthetic process of antibacterial peptides active against Gram-negative bacteria ; GO:0002814 | inferred from mutant phenotype ; negative regulation of proteolysis ; GO:0045861 | inferred from mutant phenotype	molecular_function ; GO:0003674 | no biological data available	cytoplasm ; GO:0005737 | non-traceable author statement
GB17623-RA	-0.701	0.028	FBgn0037478		CG2656	-	IPR004130:Uncharacterised protein family, ATP binding	neurogenesis ; GO:0022008 | inferred from mutant phenotype	purine nucleotide binding ; GO:0017076 | inferred from sequence or structural similarity with EMBL:Z98602; protein_id:CAB11284	-
GB11758-RA	-0.70246	0.021	FBgn0029833		CG5941	-	IPR015947:PUA-like domain ; IPR002478:Pseudouridine synthase/archaeosine transglycosylase ; IPR004521:Uncharacterised domain CHP00451 ; IPR016437:Translation-associated RNA-binding, predicted	-	RNA binding ; GO:0003723 | inferred from electronic annotation with InterPro:IPR002478, InterPro:IPR004521	-
GB14117-RA	-0.70494	0.037	FBgn0039459		IntS12	Integrator 12	IPR001965:Zinc finger, PHD-type ; IPR011011:Zinc finger, FYVE/PHD-type ; IPR019786:Zinc finger, PHD-type, conserved site ; IPR019787:Zinc finger, PHD-finger ; IPR013083:Zinc finger, RING/FYVE/PHD-type	neurogenesis ; GO:0022008 | inferred from mutant phenotype ; snRNA processing ; GO:0016180 | inferred from sequence or structural similarity with HGNC_gene:INTS12; HGNC:25067 ; snRNA 3'-end processing ; GO:0034472 | inferred from direct assay	zinc ion binding ; GO:0008270 | inferred from electronic annotation with InterPro:IPR001965	integrator complex ; GO:0032039 | inferred from sequence or structural similarity with HGNC_gene:INTS12; HGNC:25067
GB16770-RA	-0.70504	0.013	-		-	-	-	-	-	-
GB13469-RA	-0.70735	0.012	FBgn0037573		eIF4AIII	eIF4AIII	IPR000629:RNA helicase, ATP-dependent, DEAD-box, conserved site ; IPR001650:Helicase, C-terminal ; IPR011545:DNA/RNA helicase, DEAD/DEAH box type, N-terminal ; IPR014001:Helicase, superfamily 1/2, ATP-binding domain ; IPR014014:RNA helicase, DEAD-box type, Q motif	translational initiation ; GO:0006413 | inferred from sequence or structural similarity ; nuclear mRNA splicing, via spliceosome ; GO:0000398 | inferred by curator from GO:0071011|GO:0071013 ; response to DNA damage stimulus ; GO:0006974 | inferred from mutant phenotype ; pole plasm oskar mRNA localization ; GO:0045451 | inferred from genetic interaction with btz ; RNA splicing ; GO:0008380 | inf…	ATP-dependent RNA helicase activity ; GO:0004004 | inferred from sequence or structural similarity with SGD_LOCUS:FAL1; SGD:S0002428 ; translation initiation factor activity ; GO:0003743 | inferred from sequence or structural similarity ; translation initiation factor activity ; GO:0003743 | inferred from sequence or structural similarity with UniProtKB:P41380 ; protein binding ; GO:0005515 | inf…	eukaryotic translation initiation factor 4F complex ; GO:0016281 | inferred from sequence or structural similarity ; eukaryotic translation initiation factor 4F complex ; GO:0016281 | inferred from sequence or structural similarity with UniProtKB:P41380 ; precatalytic spliceosome ; GO:0071011 | inferred from direct assay ; catalytic step 2 spliceosome ; GO:0071013 | inferred from direct assay ; p…
GB10094-RA	-0.70759	0.045	FBgn0005593		RpL7	Ribosomal protein L7	IPR018038:Ribosomal protein L30, conserved site ; IPR005998:Ribosomal protein L7, eukaryotic ; IPR012988:Ribosomal protein L30, N-terminal ; IPR016082:Ribosomal protein L30, ferredoxin-like fold domain	translation ; GO:0006412 | inferred from sequence or structural similarity with UniProtKB:P05426 ; translation ; GO:0006412 | non-traceable author statement ; mitotic spindle elongation ; GO:0000022 | inferred from mutant phenotype ; mitotic spindle organization ; GO:0007052 | inferred from mutant phenotype ; centrosome duplication ; GO:0051298 | inferred from mutant phenotype ; pupariation ; GO:…	structural constituent of ribosome ; GO:0003735 | inferred from sequence or structural similarity with UniProtKB:P05426 ; mRNA binding ; GO:0003729 | non-traceable author statement ; rRNA binding ; GO:0019843 | non-traceable author statement ; structural constituent of ribosome ; GO:0003735 | non-traceable author statement	ribosome ; GO:0005840 | non-traceable author statement ; cytosolic large ribosomal subunit ; GO:0022625 | inferred from sequence or structural similarity with UniProtKB:P05426 ; ribosome ; GO:0005840 | inferred from direct assay
GB10587-RA	-0.7078	0.01	FBgn0010621		Cct5	T-complex Chaperonin 5	IPR002194:Chaperonin TCP-1, conserved site ; IPR002423:Chaperonin Cpn60/TCP-1 ; IPR012718:T-complex protein 1, epsilon subunit ; IPR017998:Chaperone, tailless complex polypeptide 1	protein folding ; GO:0006457 | inferred from sequence or structural similarity ; protein folding ; GO:0006457 | inferred from sequence or structural similarity with UniProtKB:P48643 ; mitotic spindle organization ; GO:0007052 | inferred from mutant phenotype ; neurogenesis ; GO:0022008 | inferred from mutant phenotype	ATPase activity, coupled ; GO:0042623 | inferred from sequence or structural similarity ; ATPase activity, coupled ; GO:0042623 | inferred from sequence or structural similarity with UniProtKB:P48643 ; unfolded protein binding ; GO:0051082 | inferred from sequence or structural similarity with UniProtKB:P48643 ; ATP binding ; GO:0005524 | inferred from electronic annotation with InterPro:IPR00219…	chaperonin-containing T-complex ; GO:0005832 | inferred from sequence or structural similarity ; chaperonin-containing T-complex ; GO:0005832 | inferred from sequence or structural similarity with UniProtKB:P48643 ; microtubule associated complex ; GO:0005875 | inferred from direct assay
GB18104-RA	-0.70792	0.043	FBgn0030406		CG1463	-	IPR007529:Zinc finger, HIT-type	-	-	-
GB13850-RA	-0.71065	0.016	FBgn0027873		Cpsf100	Cleavage and polyadenylation specificity factor 100	IPR001279:Beta-lactamase-like ; IPR011108:RNA-metabolising metallo-beta-lactamase ; IPR025069:Cleavage and polyadenylation specificity factor 2, C-terminal ; IPR022712:Beta-Casp domain	mRNA cleavage ; GO:0006379 | inferred from sequence or structural similarity with UniProtKB:Q10568 ; mRNA polyadenylation ; GO:0006378 | inferred from sequence or structural similarity with UniProtKB:Q10568 ; mRNA cleavage ; GO:0006379 | non-traceable author statement ; mRNA polyadenylation ; GO:0006378 | non-traceable author statement ; histone mRNA 3'-end processing ; GO:0006398 | inferred from…	mRNA 3'-UTR binding ; GO:0003730 | non-traceable author statement ; hydrolase activity ; GO:0016787 | inferred from electronic annotation with InterPro:IPR001279	mRNA cleavage and polyadenylation specificity factor complex ; GO:0005847 | inferred from sequence or structural similarity with UniProtKB:Q10568
GB16380-RA	-0.71132	0.016	FBgn0052580		Muc14A	Mucin 14A	IPR000195:Rab-GTPase-TBC domain ; IPR016024:Armadillo-type fold	regulation of Rab GTPase activity ; GO:0032313 | inferred from electronic annotation with InterPro:IPR000195	Rab GTPase activator activity ; GO:0005097 | inferred from electronic annotation with InterPro:IPR000195 ; extracellular matrix structural constituent ; GO:0005201 | inferred from sequence model	intracellular ; GO:0005622 | inferred from electronic annotation with InterPro:IPR000195 ; extracellular matrix ; GO:0031012 | inferred from sequence model
GB16693-RA	-0.71148	0.023	FBgn0032999		-	-	-	-	-	-
GB10236-RA	-0.71203	0.026	FBgn0022786		Hira	Hira	IPR015943:WD40/YVTN repeat-like-containing domain ; IPR017986:WD40-repeat-containing domain ; IPR001680:WD40 repeat ; IPR011494:TUP1-like enhancer of split ; IPR019015:HIRA B motif ; IPR019775:WD40 repeat, conserved site ; IPR020472:G-protein beta WD-40 repeat ; IPR011047:Quinonprotein alcohol dehydrogenase-like	chromatin remodeling ; GO:0006338 | inferred from mutant phenotype ; sperm chromatin decondensation ; GO:0035041 | inferred from mutant phenotype ; fertilization, exchange of chromosomal proteins ; GO:0035042 | inferred from mutant phenotype ; DNA replication-independent nucleosome assembly ; GO:0006336 | inferred from mutant phenotype ; regulation of transcription, DNA-dependent ; GO:0006355 | i…	transcription corepressor activity ; GO:0003714 | inferred from sequence or structural similarity with SGD_LOCUS:HIR1; SGD:S0000104 ; chromatin binding ; GO:0003682 | inferred from direct assay	nucleus ; GO:0005634 | non-traceable author statement ; male germ cell nucleus ; GO:0001673 | inferred from direct assay ; nucleus ; GO:0005634 | inferred from direct assay
GB18439-RA	-0.71444	0.031	FBgn0042134		Capr	Caprin	-	cellularization ; GO:0007349 | inferred from mutant phenotype ; regulation of mitotic cell cycle, embryonic ; GO:0009794 | inferred from genetic interaction with Fmr1	RNA binding ; GO:0003723 | inferred from direct assay	lipid particle ; GO:0005811 | inferred from direct assay ; cytoplasm ; GO:0005737 | inferred from direct assay ; ribonucleoprotein complex ; GO:0030529 | inferred from direct assay
GB30580-RA	-0.71937	0.024	FBgn0010747		Srp54k	Signal recognition particle protein 54k	IPR000897:Signal recognition particle, SRP54 subunit, GTPase ; IPR003593:AAA+ ATPase domain ; IPR004125:Signal recognition particle, SRP54 subunit, M-domain ; IPR006325:Signal recognition particle, SRP54 subunit ; IPR013822:Signal recognition particle, SRP54 subunit, helical bundle	SRP-dependent cotranslational protein targeting to membrane, signal sequence recognition ; GO:0006617 | inferred from sequence or structural similarity ; SRP-dependent cotranslational protein targeting to membrane ; GO:0006614 | inferred from sequence or structural similarity with UniProtKB:P14576	signal sequence binding ; GO:0005048 | inferred from sequence or structural similarity ; 7S RNA binding ; GO:0008312 | inferred from sequence or structural similarity with UniProtKB:P14576 ; GTP binding ; GO:0005525 | inferred from electronic annotation with InterPro:IPR000897, InterPro:IPR006325, InterPro:IPR013822 ; GTPase activity ; GO:0003924 | inferred from electronic annotation with InterPr…	signal recognition particle, endoplasmic reticulum targeting ; GO:0005786 | inferred from sequence or structural similarity ; signal recognition particle, endoplasmic reticulum targeting ; GO:0005786 | inferred from sequence or structural similarity with UniProtKB:P14576
GB30382-RA	-0.72125	0.02	-		-	-	-	-	-	-
GB16895-RA	-0.72352	0.01	FBgn0053198		pen-2	presenilin enhancer	IPR019379:Gamma-secretase aspartyl protease complex, presenilin enhancer-2 subunit	-	endopeptidase activity ; GO:0004175 | inferred from direct assay	plasma membrane ; GO:0005886 | non-traceable author statement
GB12761-RA	-0.72371	0.043	FBgn0037707		RnpS1	RNA-binding protein S1	IPR000504:RNA recognition motif domain ; IPR012677:Nucleotide-binding, alpha-beta plait	nuclear-transcribed mRNA catabolic process, nonsense-mediated decay ; GO:0000184 | non-traceable author statement	mRNA binding ; GO:0003729 | inferred from sequence or structural similarity ; mRNA binding ; GO:0003729 | non-traceable author statement ; nucleic acid binding ; GO:0003676 | inferred from electronic annotation with InterPro:IPR000504 ; nucleotide binding ; GO:0000166 | inferred from electronic annotation with InterPro:IPR012677	-
GB16253-RA	-0.72388	0.034	FBgn0027338		Kap-alpha3	karyopherin alpha3	IPR000225:Armadillo ; IPR002652:Importin-alpha, importin-beta-binding domain ; IPR011989:Armadillo-like helical ; IPR016024:Armadillo-type fold ; IPR024931:Importin subunit alpha	protein import into nucleus ; GO:0006606 | non-traceable author statement ; protein import into nucleus ; GO:0006606 | inferred from sequence or structural similarity with HGNC_gene:KPNA3; HGNC:6396; OMIM:601892 ; positive regulation of NFAT protein import into nucleus ; GO:0051533 | inferred from mutant phenotype ; response to UV ; GO:0009411 | inferred from direct assay ; mitotic cell cycle G2/…	protein binding ; GO:0005515 | inferred from physical interaction with Myo10A ; protein transmembrane transporter activity ; GO:0008320 | non-traceable author statement ; protein transporter activity ; GO:0008565 | inferred from sequence or structural similarity with HGNC_gene:KPNA3; HGNC:6396; OMIM:601892	nuclear pore ; GO:0005643 | non-traceable author statement ; nuclear pore ; GO:0005643 | inferred from sequence or structural similarity with HGNC_gene:KPNA3; HGNC:6396; OMIM:601892 ; cytoplasm ; GO:0005737 | inferred from electronic annotation with InterPro:IPR002652
GB16429-RA	-0.72434	0.046	FBgn0003074		Pgi	Phosphoglucose isomerase	IPR018189:Phosphoglucose isomerase, conserved site ; IPR001672:Phosphoglucose isomerase (PGI) ; IPR023096:Phosphoglucose isomerase, C-terminal	gluconeogenesis ; GO:0006094 | non-traceable author statement ; glycolysis ; GO:0006096 | non-traceable author statement ; gluconeogenesis ; GO:0006094 | inferred from electronic annotation with InterPro:IPR001672, InterPro:IPR018189 ; glycolysis ; GO:0006096 | inferred from electronic annotation with InterPro:IPR001672, InterPro:IPR018189	phosphogluconate dehydrogenase (decarboxylating) activity ; GO:0004616 | traceable author statement ; phosphogluconate dehydrogenase (decarboxylating) activity ; GO:0004616 | inferred from sequence or structural similarity with SGD_LOCUS:PGI1; SGD:S0000400 ; glucose-6-phosphate isomerase activity ; GO:0004347 | non-traceable author statement ; glucose-6-phosphate isomerase activity ; GO:0004347 |…	lipid particle ; GO:0005811 | inferred from direct assay ; cytoplasm ; GO:0005737 | non-traceable author statement
GB18387-RA	-0.72496	0.044	FBgn0030457		CG12096	-	IPR016024:Armadillo-type fold ; IPR019538:26S proteasome non-ATPase regulatory subunit 5	response to DNA damage stimulus ; GO:0006974 | inferred from mutant phenotype	protein binding involved in protein folding ; GO:0044183 | inferred from electronic annotation with InterPro:IPR019538	-
GB15960-RA	-0.72647	0.011	FBgn0051957		CG31957	-	IPR006196:RNA-binding domain, S1, IF1 type ; IPR012340:Nucleic acid-binding, OB-fold ; IPR016027:Nucleic acid-binding, OB-fold-like	translational initiation ; GO:0006413 | inferred from electronic annotation with InterPro:IPR006196	translation initiation factor activity ; GO:0003743 | inferred from electronic annotation with InterPro:IPR006196	cellular_component ; GO:0005575 | no biological data available
GB11348-RA	-0.72873	0.04	FBgn0023184		-	-	-	-	-	-
GB14495-RA	-0.7336	0.041	FBgn0050122		CG30122	-	IPR003034:DNA-binding SAP ; IPR003877:SPla/RYanodine receptor SPRY ; IPR001870:B30.2/SPRY domain ; IPR008985:Concanavalin A-like lectin/glucanase	nuclear mRNA splicing, via spliceosome ; GO:0000398 | inferred by curator from GO:0071011	mRNA binding ; GO:0003729 | inferred from sequence or structural similarity with EMBL:AF073992 ; ATP binding ; GO:0005524 | inferred from electronic annotation with InterPro:IPR010488 ; kinase activity ; GO:0016301 | inferred from electronic annotation with InterPro:IPR010488	heterogeneous nuclear ribonucleoprotein complex ; GO:0030530 | inferred from sequence or structural similarity with EMBL:AF073992 ; precatalytic spliceosome ; GO:0071011 | inferred from direct assay
GB15279-RA	-0.73392	0.047	FBgn0030940		CG15040	-	-	-	-	-
GB18916-RA	-0.73422	0.008	FBgn0030571		CG14414	-	IPR000504:RNA recognition motif domain ; IPR012677:Nucleotide-binding, alpha-beta plait	-	mRNA binding ; GO:0003729 | inferred from sequence or structural similarity ; nucleic acid binding ; GO:0003676 | inferred from electronic annotation with InterPro:IPR000504 ; nucleotide binding ; GO:0000166 | inferred from electronic annotation with InterPro:IPR012677	-
GB16162-RA	-0.73523	0.007	FBgn0031992		CG8498	-	IPR000582:Acyl-CoA-binding protein, ACBP ; IPR014352:FERM/acyl-CoA-binding protein, 3-helical bundle ; IPR022408:Acyl-CoA-binding protein, ACBP, conserved site	cellular acyl-CoA homeostasis ; GO:0042049 | inferred from sequence or structural similarity with SGD_LOCUS:ACB1; SGD:S0003269	fatty-acyl-CoA binding ; GO:0000062 | inferred from sequence or structural similarity with SGD_LOCUS:ACB1; SGD:S0003269	-
GB11459-RA	-0.73625	0.032	FBgn0015546		spel1	spellchecker1	IPR000432:DNA mismatch repair protein MutS, C-terminal ; IPR007695:DNA mismatch repair protein MutS-like, N-terminal ; IPR007696:DNA mismatch repair protein MutS, core ; IPR007860:DNA mismatch repair protein MutS, connector ; IPR007861:DNA mismatch repair protein MutS, clamp ; IPR011184:DNA mismatch repair protein, MSH2	mismatch repair ; GO:0006298 | non-traceable author statement ; postreplication repair ; GO:0006301 | non-traceable author statement ; maintenance of DNA repeat elements ; GO:0043570 | inferred from mutant phenotype ; mismatch repair ; GO:0006298 | inferred from mutant phenotype ; mismatch repair ; GO:0006298 | inferred from sequence or structural similarity with MGD:Msh2; MGI:MGI:101816	mismatched DNA binding ; GO:0030983 | inferred from electronic annotation with InterPro:IPR000432, InterPro:IPR007695, InterPro:IPR007696, InterPro:IPR007860, InterPro:IPR007861, InterPro:IPR011184 ; ATP binding ; GO:0005524 | inferred from electronic annotation with InterPro:IPR000432, InterPro:IPR007695, InterPro:IPR007696, InterPro:IPR007860, InterPro:IPR007861, InterPro:IPR011184	MutSbeta complex ; GO:0032302 | inferred from electronic annotation with InterPro:IPR011184 ; MutSalpha complex ; GO:0032301 | inferred from electronic annotation with InterPro:IPR011184
GB17006-RA	-0.73721	0.017	FBgn0035323		CG13807	-	-	lateral inhibition ; GO:0046331 | inferred from mutant phenotype	-	-
GB10723-RA	-0.73755	0.031	FBgn0026878		CG4325	-	IPR001841:Zinc finger, RING-type ; IPR013083:Zinc finger, RING/FYVE/PHD-type	regulation of antimicrobial peptide biosynthetic process ; GO:0002805 | inferred from mutant phenotype	zinc ion binding ; GO:0008270 | inferred from electronic annotation with InterPro:IPR001841	-
GB16871-RA	-0.73907	0.019	FBgn0033081		geminin	geminin	IPR022786:Geminin family	negative regulation of DNA replication ; GO:0008156 | non-traceable author statement ; negative regulation of DNA replication ; GO:0008156 | inferred from direct assay AND inferred from mutant phenotype ; eggshell chorion gene amplification ; GO:0007307 | traceable author statement ; negative regulation of DNA replication ; GO:0008156 | traceable author statement ; regulation of cell cycle ; GO:0…	DNA binding ; GO:0003677 | non-traceable author statement	nucleus ; GO:0005634 | inferred from direct assay
GB18682-RA	-0.74174	0.034	FBgn0032761		-	-	-	-	-	-
GB12506-RA	-0.74196	0.026	FBgn0030719		eIF5	eIF5	IPR002735:Translation initiation factor IF2/IF5 ; IPR003307:W2 domain ; IPR016024:Armadillo-type fold ; IPR016189:Translation initiation factor IF2/IF5, N-terminal ; IPR016021:MIF4-like, type 1/2/3	translational initiation ; GO:0006413 | inferred from sequence or structural similarity ; translational initiation ; GO:0006413 | inferred from sequence or structural similarity with UniProtKB:Q07205 ; translational initiation ; GO:0006413 | inferred from sequence or structural similarity with UniProtKB:P55010 ; neurogenesis ; GO:0022008 | inferred from mutant phenotype ; RNA metabolic process ; …	translation initiation factor activity ; GO:0003743 | inferred from sequence or structural similarity ; translation initiation factor activity ; GO:0003743 | inferred from sequence or structural similarity with UniProtKB:Q07205 ; translation initiation factor activity ; GO:0003743 | inferred from sequence or structural similarity with UniProtKB:P55010	cytosol ; GO:0005829 | inferred from sequence or structural similarity ; cytosol ; GO:0005829 | inferred from sequence or structural similarity with UniProtKB:Q07205 ; cytosol ; GO:0005829 | inferred from sequence or structural similarity with UniProtKB:P55010
GB12925-RA	-0.74438	0.013	FBgn0021814		Vps28	Vacuolar protein sorting 28	IPR007143:Vacuolar protein sorting-associated, VPS28 ; IPR017898:Vacuolar protein sorting-associated, VPS28, N-terminal ; IPR017899:Vacuolar protein sorting-associated, VPS28, C-terminal	negative regulation of growth of symbiont in host ; GO:0044130 | inferred from mutant phenotype ; actin cytoskeleton organization ; GO:0030036 | inferred from mutant phenotype ; compound eye development ; GO:0048749 | inferred from mutant phenotype ; sperm individualization ; GO:0007291 | inferred from mutant phenotype ; embryo development ending in birth or egg hatching ; GO:0009792 | inferred f…	protein binding ; GO:0005515 | inferred from physical interaction with TSG101	cellular_component ; GO:0005575 | no biological data available
GB15072-RA	-0.74531	0.017	FBgn0015393		hoip	hoi-polloi	IPR018492:Ribosomal protein L7Ae/L8/Nhp2 family ; IPR002415:H/ACA ribonucleoprotein complex, subunit Nhp2, eukaryote ; IPR004037:Ribosomal protein L7Ae conserved site ; IPR004038:Ribosomal protein L7Ae/L30e/S12e/Gadd45	nuclear mRNA splicing, via spliceosome ; GO:0000398 | inferred from sequence or structural similarity with NCBI_NP:004999 AND inferred from sequence or structural similarity with SGD_LOCUS:SNU13; SGD:S0000752 ; nervous system development ; GO:0007399 | inferred from mutant phenotype ; nuclear mRNA splicing, via spliceosome ; GO:0000398 | inferred from sequence or structural similarity with HGNC_g…	mRNA binding ; GO:0003729 | inferred from sequence or structural similarity with HGNC_gene:NHP2L1; HGNC:7819; OMIM:6013040	small nuclear ribonucleoprotein complex ; GO:0030532 | inferred from sequence or structural similarity with NCBI_NP:004999 AND inferred from sequence or structural similarity with SGD_LOCUS:SNU13; SGD:S0000752 ; spliceosomal complex ; GO:0005681 | inferred from sequence or structural similarity with NCBI_NP:004999 ; spliceosomal complex ; GO:0005681 | inferred from sequence or structural similari…
GB15448-RA	-0.74572	0.006	FBgn0034315		CG5721	-	IPR000225:Armadillo ; IPR011989:Armadillo-like helical ; IPR016024:Armadillo-type fold	biological_process ; GO:0008150 | no biological data available	binding ; GO:0005488 | inferred from electronic annotation with InterPro:IPR011989, InterPro:IPR016024 ; molecular_function ; GO:0003674 | no biological data available	cellular_component ; GO:0005575 | no biological data available
GB16737-RA	-0.74612	0.019	FBgn0030183		CG15309	-	IPR004910:Yippee-like protein	imaginal disc-derived wing morphogenesis ; GO:0007476 | inferred from mutant phenotype	molecular_function ; GO:0003674 | no biological data available	cellular_component ; GO:0005575 | no biological data available
GB12997-RA	-0.74819	0.047	FBgn0035950		-	-	-	-	-	-
GB20148-RA	-0.751	0.037	FBgn0037513		pyd3	pyd3	IPR003010:Carbon-nitrogen hydrolase	pyrimidine base catabolic process ; GO:0006208 | inferred by curator from GO:0003837 ; 'de novo' pyrimidine base biosynthetic process ; GO:0006207 | inferred from genetic interaction with r	beta-ureidopropionase activity ; GO:0003837 | non-traceable author statement ; beta-ureidopropionase activity ; GO:0003837 | inferred from sequence or structural similarity with UniProtKB:Q03248 ; beta-ureidopropionase activity ; GO:0003837 | inferred from direct assay	-
GB19933-RA	-0.75154	0.033	FBgn0027903		CG12018	-	IPR007185:DNA polymerase alpha/epsilon, subunit B ; IPR024826:DNA polymerase delta/II small subunit family	DNA replication ; GO:0006260 | non-traceable author statement ; mitotic spindle organization ; GO:0007052 | inferred from mutant phenotype ; response to DNA damage stimulus ; GO:0006974 | inferred from mutant phenotype ; DNA replication ; GO:0006260 | inferred from electronic annotation with InterPro:IPR007185	DNA-directed DNA polymerase activity ; GO:0003887 | inferred from sequence or structural similarity with UniProtKB:O35654 ; DNA-directed DNA polymerase activity ; GO:0003887 | non-traceable author statement ; DNA binding ; GO:0003677 | inferred from electronic annotation with InterPro:IPR007185	delta DNA polymerase complex ; GO:0043625 | inferred from sequence or structural similarity with UniProtKB:O35654 ; delta DNA polymerase complex ; GO:0043625 | non-traceable author statement ; microtubule associated complex ; GO:0005875 | inferred from direct assay
GB14431-RA	-0.75186	0.007	FBgn0030940		CG15040	-	-	-	-	-
GB30371-RA	-0.75292	0.023	FBgn0039039		lmd	lame duck	IPR007087:Zinc finger, C2H2 ; IPR013087:Zinc finger C2H2-type/integrase DNA-binding domain ; IPR015880:Zinc finger, C2H2-like	regulation of transcription, DNA-dependent ; GO:0006355 | inferred from sequence or structural similarity ; somatic muscle development ; GO:0007525 | inferred from mutant phenotype ; regulation of transcription, DNA-dependent ; GO:0006355 | inferred from sequence or structural similarity with UniProtKB:P10070 AND inferred from sequence or structural similarity with UniProt:Q61602 ; skeletal muscl…	sequence-specific DNA binding transcription factor activity ; GO:0003700 | inferred from sequence or structural similarity ; sequence-specific DNA binding transcription factor activity ; GO:0003700 | inferred from sequence or structural similarity with UniProtKB:P10070 AND inferred from sequence or structural similarity with UniProt:Q61602 ; RNA polymerase II distal enhancer sequence-specific DNA…	nucleus ; GO:0005634 | inferred from sequence or structural similarity ; cytoplasm ; GO:0005737 | inferred from direct assay ; nucleus ; GO:0005634 | inferred from direct assay
GB14632-RA	-0.75329	0.011	-		-	-	-	-	-	-
GB14694-RA	-0.75605	0.007	FBgn0004002		-	-	-	-	-	-
GB18600-RA	-0.7571	0.005	FBgn0039673		CG7568	-	-	-	-	-
GB10155-RA	-0.75772	0.005	FBgn0004926		eIF-2beta	Eukaryotic initiation factor 2beta	IPR002735:Translation initiation factor IF2/IF5 ; IPR016189:Translation initiation factor IF2/IF5, N-terminal ; IPR016190:Translation initiation factor IF2/IF5, zinc-binding	translational initiation ; GO:0006413 | inferred from sequence or structural similarity ; formation of translation initiation ternary complex ; GO:0001677 | non-traceable author statement ; mitotic spindle elongation ; GO:0000022 | inferred from mutant phenotype ; mitotic spindle organization ; GO:0007052 | inferred from mutant phenotype ; axon midline choice point recognition ; GO:0016199 | infe…	translation initiation factor activity ; GO:0003743 | inferred from sequence or structural similarity ; GTP binding ; GO:0005525 | non-traceable author statement ; tRNA binding ; GO:0000049 | non-traceable author statement ; translation initiation factor activity ; GO:0003743 | non-traceable author statement ; translation initiation factor activity ; GO:0003743 | inferred from electronic annotati…	cytosol ; GO:0005829 | inferred from sequence or structural similarity ; eukaryotic translation initiation factor 2 complex ; GO:0005850 | inferred from sequence or structural similarity ; eukaryotic translation initiation factor 2 complex ; GO:0005850 | non-traceable author statement ; microtubule associated complex ; GO:0005875 | inferred from direct assay
GB12059-RA	-0.7582	0.024	FBgn0031781		Arpc4	Actin-related protein 2/3 complex, subunit 4	IPR008384:ARP23 complex 20kDa subunit	cell projection assembly ; GO:0030031 | inferred from mutant phenotype ; cortical actin cytoskeleton organization ; GO:0030866 | inferred from mutant phenotype ; regulation of cell shape ; GO:0008360 | inferred from mutant phenotype ; phagocytosis, engulfment ; GO:0006911 | inferred from mutant phenotype ; cell morphogenesis ; GO:0000902 | inferred from mutant phenotype ; actin filament polymeriz…	actin binding ; GO:0003779 | inferred from sequence or structural similarity ; structural constituent of cytoskeleton ; GO:0005200 | inferred from sequence or structural similarity with HGNC:ARPC4: HGNC:707	cytoskeleton ; GO:0005856 | inferred from electronic annotation with InterPro:IPR008384 ; Arp2/3 protein complex ; GO:0005885 | inferred from sequence or structural similarity with HGNC:ARPC4: HGNC:707
GB11160-RA	-0.76082	0.018	FBgn0001491		l(1)10Bb	lethal (1) 10Bb	IPR018230:BUD31/G10-related, conserved site ; IPR001748:G10 protein	nuclear mRNA splicing, via spliceosome ; GO:0000398 | inferred by curator from GO:0071011|GO:0071013 ; neurogenesis ; GO:0022008 | inferred from mutant phenotype	-	nucleus ; GO:0005634 | inferred from sequence or structural similarity with UniProtKB:P12805 ; precatalytic spliceosome ; GO:0071011 | inferred from direct assay ; catalytic step 2 spliceosome ; GO:0071013 | inferred from direct assay
GB18326-RA	-0.761	0.011	FBgn0032819		CG10463	-	IPR018517:tRNA-dihydrouridine synthase, conserved site ; IPR001269:tRNA-dihydrouridine synthase ; IPR013785:Aldolase-type TIM barrel ; IPR000571:Zinc finger, CCCH-type	oxidation-reduction process ; GO:0055114 | inferred from electronic annotation with InterPro:IPR001269, InterPro:IPR018517 ; tRNA processing ; GO:0008033 | inferred from electronic annotation with InterPro:IPR001269, InterPro:IPR018517	flavin adenine dinucleotide binding ; GO:0050660 | inferred from electronic annotation with InterPro:IPR001269, InterPro:IPR018517 ; zinc ion binding ; GO:0008270 | inferred from electronic annotation with InterPro:IPR000571 ; nucleic acid binding ; GO:0003676 | inferred from electronic annotation with InterPro:IPR000571 ; tRNA dihydrouridine synthase activity ; GO:0017150 | inferred from electro…	-
GB18250-RA	-0.7615	0.02	FBgn0002641		mal	maroon-like	IPR000192:Aminotransferase, class V/Cysteine desulfurase ; IPR005302:Molybdenum cofactor sulfurase, C-terminal ; IPR005303:MOSC, N-terminal beta barrel ; IPR011037:Pyruvate kinase-like, insert domain ; IPR015421:Pyridoxal phosphate-dependent transferase, major region, subdomain 1 ; IPR015424:Pyridoxal phosphate-dependent transferase, major domain	ommochrome biosynthetic process ; GO:0006727 | inferred from mutant phenotype ; Mo-molybdopterin cofactor biosynthetic process ; GO:0006777 | non-traceable author statement ; molybdopterin cofactor metabolic process ; GO:0043545 | inferred from mutant phenotype	Mo-molybdopterin cofactor sulfurase activity ; GO:0008265 | non-traceable author statement ; Mo-molybdopterin cofactor sulfurase activity ; GO:0008265 | inferred from mutant phenotype ; molybdenum ion binding ; GO:0030151 | inferred from electronic annotation with InterPro:IPR005302 ; pyridoxal phosphate binding ; GO:0030170 | inferred from electronic annotation with InterPro:IPR005302, InterPro:…	cellular_component ; GO:0005575 | no biological data available
GB13291-RA	-0.76183	0.006	FBgn0050051		CG30051	-	-	biological_process ; GO:0008150 | no biological data available	molecular_function ; GO:0003674 | no biological data available	cellular_component ; GO:0005575 | no biological data available
GB10185-RA	-0.76216	0.043	FBgn0034878		pita	pita	IPR013087:Zinc finger C2H2-type/integrase DNA-binding domain ; IPR015880:Zinc finger, C2H2-like ; IPR007087:Zinc finger, C2H2 ; IPR012934:Zinc finger, AD-type ; IPR013083:Zinc finger, RING/FYVE/PHD-type	mitosis ; GO:0007067 | non-traceable author statement ; DNA endoreduplication ; GO:0042023 | inferred from mutant phenotype ; DNA replication ; GO:0006260 | inferred from mutant phenotype ; regulation of gene silencing ; GO:0060968 | inferred from mutant phenotype	DNA binding ; GO:0003677 | inferred from direct assay ; zinc ion binding ; GO:0008270 | inferred from electronic annotation with InterPro:IPR007087, InterPro:IPR012934, InterPro:IPR015880	nucleus ; GO:0005634 | inferred from direct assay
GB15545-RA	-0.76336	0.028	FBgn0000449		dib	disembodied	IPR017972:Cytochrome P450, conserved site ; IPR001128:Cytochrome P450 ; IPR002401:Cytochrome P450, E-class, group I	dorsal closure ; GO:0007391 | inferred from mutant phenotype ; ecdysone biosynthetic process ; GO:0006697 | inferred from mutant phenotype ; chitin-based embryonic cuticle biosynthetic process ; GO:0008362 | inferred from mutant phenotype ; head involution ; GO:0008258 | inferred from mutant phenotype ; midgut development ; GO:0007494 | inferred from mutant phenotype ; ecdysone biosynthetic proce…	electron carrier activity ; GO:0009055 | non-traceable author statement ; electron carrier activity ; GO:0009055 | inferred from sequence or structural similarity ; ecdysteroid 22-hydroxylase activity ; GO:0042767 | inferred from direct assay ; oxidoreductase activity, acting on paired donors, with incorporation or reduction of molecular oxygen ; GO:0016705 | inferred from electronic annotation w…	mitochondrion ; GO:0005739 | inferred from sequence or structural similarity ; mitochondrial inner membrane ; GO:0005743 | non-traceable author statement ; mitochondrion ; GO:0005739 | inferred from direct assay ; mitochondrion ; GO:0005739 | non-traceable author statement
GB13135-RA	-0.76407	0.005	FBgn0014020		Rho1	Rho1	IPR001806:Small GTPase superfamily ; IPR003578:Small GTPase superfamily, Rho type ; IPR005225:Small GTP-binding protein domain	gastrulation involving germ band extension ; GO:0010004 | inferred from mutant phenotype ; germ-band extension ; GO:0007377 | inferred from mutant phenotype ; posterior midgut invagination ; GO:0007374 | inferred from mutant phenotype ; ventral furrow formation ; GO:0007370 | inferred from mutant phenotype ; JNK cascade ; GO:0007254 | non-traceable author statement ; dorsal closure ; GO:0007391 |…	GTPase activity ; GO:0003924 | inferred from sequence or structural similarity with EMBL:AF014371 ; GTPase activity ; GO:0003924 | non-traceable author statement ; protein binding ; GO:0005515 | inferred from physical interaction with rok ; GTPase activity ; GO:0003924 | traceable author statement ; GTPase activity ; GO:0003924 | inferred from sequence or structural similarity ; kinase binding ; …	cell cortex ; GO:0005938 | inferred from direct assay ; cell hair ; GO:0070451 | inferred from direct assay ; cytoplasm ; GO:0005737 | inferred from direct assay
GB19358-RA	-0.76586	0.019	-		-	-	-	-	-	-
GB10083-RA	-0.76814	0.01	FBgn0030435		CG4645	-	IPR006977:Yip1 domain	-	-	membrane ; GO:0016020 | inferred from electronic annotation with InterPro:IPR006977
GB17528-RA	-0.77026	0.019	FBgn0011710		2012-09-01	Septin 1	IPR000038:Cell division protein GTP binding ; IPR016491:Septin	cytokinesis ; GO:0000910 | inferred from sequence or structural similarity ; cellularization ; GO:0007349 | traceable author statement ; cytokinesis ; GO:0000910 | non-traceable author statement ; positive regulation of apoptotic process ; GO:0043065 | inferred from direct assay ; cell cycle ; GO:0007049 | inferred from electronic annotation with InterPro:IPR000038	GTP binding ; GO:0005525 | inferred from sequence or structural similarity with InterPro:IPR000038 ; GTPase activity ; GO:0003924 | non-traceable author statement ; protein binding ; GO:0005515 | inferred from physical interaction with sip2 ; ubiquitin protein ligase binding ; GO:0031625 | inferred from physical interaction with park ; GTPase activity ; GO:0003924 | inferred from direct assay	septin ring ; GO:0005940 | inferred from sequence or structural similarity ; germline ring canal ; GO:0045172 | non-traceable author statement ; microtubule associated complex ; GO:0005875 | inferred from direct assay ; septin complex ; GO:0031105 | inferred from direct assay
GB17056-RA	-0.7704	0.027	FBgn0036415		CG7768	-	IPR002130:Cyclophilin-like peptidyl-prolyl cis-trans isomerase domain ; IPR024936:Cyclophilin-type peptidyl-prolyl cis-trans isomerase ; IPR020892:Cyclophilin-type peptidyl-prolyl cis-trans isomerase, conserved site	protein folding ; GO:0006457 | inferred from electronic annotation with InterPro:IPR002130, InterPro:IPR020892	peptidyl-prolyl cis-trans isomerase activity ; GO:0003755 | inferred from sequence or structural similarity with NCBI_gi:5031987	-
GB18156-RA	-0.77045	0.007	FBgn0040534		CG11985	-	IPR009846:Splicing factor 3B subunit 5/RDS3 complex subunit 10 ; IPR017089:Splicing factor 3B, subunit 5	nuclear mRNA splicing, via spliceosome ; GO:0000398 | inferred from sequence or structural similarity ; mitotic spindle organization ; GO:0007052 | inferred from mutant phenotype ; nuclear mRNA splicing, via spliceosome ; GO:0000398 | inferred by curator from GO:0071011	-	nucleus ; GO:0005634 | inferred from sequence or structural similarity ; precatalytic spliceosome ; GO:0071011 | inferred from direct assay ; U2 snRNP ; GO:0005686 | colocalizes_with inferred from direct assay
GB12840-RA	-0.77057	0.01	FBgn0003498		-	-	-	-	-	-
GB14513-RA	-0.77182	0.036	FBgn0033373		CG8080	-	IPR002504:Inorganic polyphosphate/ATP-NAD kinase, predicted ; IPR012355:ATP-NAD kinase-like, eukaryotic ; IPR016064:ATP-NAD kinase, PpnK-type ; IPR017437:ATP-NAD kinase, PpnK-type, all-beta ; IPR017438:ATP-NAD kinase, PpnK-type, alpha/beta	NAD metabolic process ; GO:0019674 | inferred from electronic annotation with InterPro:IPR017437 ; NADP biosynthetic process ; GO:0006741 | inferred from electronic annotation with InterPro:IPR002504	NAD+ kinase activity ; GO:0003951 | inferred from electronic annotation with InterPro:IPR002504, InterPro:IPR016064, InterPro:IPR017437, InterPro:IPR017438	-
GB15700-RA	-0.77288	0.014	FBgn0053129		CG33129	-	IPR019308:Protein of unknown function DUF2359, TMEM214 ; IPR016024:Armadillo-type fold	biological_process ; GO:0008150 | no biological data available	binding ; GO:0005488 | inferred from electronic annotation with InterPro:IPR016024 ; molecular_function ; GO:0003674 | no biological data available	lipid particle ; GO:0005811 | inferred from direct assay
GB12920-RA	-0.77516	0.013	FBgn0017577		Mcm5	Minichromosome maintenance 5	IPR018525:Mini-chromosome maintenance, conserved site ; IPR001208:Mini-chromosome maintenance, DNA-dependent ATPase ; IPR008048:Mini-chromosome maintenance complex protein 5 ; IPR003593:AAA+ ATPase domain ; IPR012340:Nucleic acid-binding, OB-fold ; IPR016027:Nucleic acid-binding, OB-fold-like	chromosome condensation ; GO:0030261 | inferred from mutant phenotype ; pre-replicative complex assembly ; GO:0006267 | inferred from sequence or structural similarity with UniProtKB:P55862 ; resolution of meiotic recombination intermediates ; GO:0000712 | inferred from mutant phenotype ; DNA endoreduplication ; GO:0042023 | inferred from mutant phenotype ; meiosis ; GO:0007126 | inferred from mu…	chromatin binding ; GO:0003682 | inferred from sequence or structural similarity with UniProtKB:P55862 ; 3'-5' DNA helicase activity ; GO:0043138 | contributes_to inferred from direct assay ; ATP binding ; GO:0005524 | inferred from electronic annotation with InterPro:IPR001208, InterPro:IPR008048, InterPro:IPR018525 ; DNA binding ; GO:0003677 | inferred from electronic annotation with InterPro:I…	pre-replicative complex ; GO:0005656 | inferred from sequence or structural similarity with UniProtKB:P55862
GB12462-RA	-0.7763	0.018	FBgn0042135		CG18812	-	IPR001251:CRAL-TRIO domain ; IPR002589:Appr-1-p processing	biological_process ; GO:0008150 | no biological data available	molecular_function ; GO:0003674 | no biological data available	cellular_component ; GO:0005575 | no biological data available
GB11936-RA	-0.77644	0.041	FBgn0034879		Rrp4	Rrp4	IPR025721:Exosome complex component, N-terminal domain ; IPR022967:RNA-binding domain, S1	mRNA processing ; GO:0006397 | inferred from sequence or structural similarity with SGD_LOCUS:RRP4; SGD:S0001111 ; regulation of gene expression ; GO:0010468 | inferred from mutant phenotype	3'-5'-exoribonuclease activity ; GO:0000175 | inferred from sequence or structural similarity with SGD_LOCUS:RRP4; SGD:S0001111	cytoplasmic exosome (RNase complex) ; GO:0000177 | inferred from sequence or structural similarity with SGD_LOCUS:RRP4; SGD:S0001111 ; nuclear exosome (RNase complex) ; GO:0000176 | inferred from sequence or structural similarity with SGD_LOCUS:RRP4; SGD:S0001111 ; cytoplasm ; GO:0005737 | inferred from direct assay ; nuclear lamina ; GO:0005652 | inferred from direct assay ; nuclear exosome (RNa…
GB18020-RA	-0.77835	0.006	FBgn0034368		CG5482	-	IPR013105:Tetratricopeptide TPR2 ; IPR001179:Peptidyl-prolyl cis-trans isomerase, FKBP-type, domain ; IPR011990:Tetratricopeptide-like helical ; IPR013026:Tetratricopeptide repeat-containing domain ; IPR023566:Peptidyl-prolyl cis-trans isomerase, FKBP-type ; IPR019734:Tetratricopeptide repeat ; IPR023114:Elongated TPR repeat-containing domain	protein folding ; GO:0006457 | inferred from electronic annotation with InterPro:IPR001179	FK506 binding ; GO:0005528 | inferred from sequence or structural similarity with NCBI_gi:4503729 ; peptidyl-prolyl cis-trans isomerase activity ; GO:0003755 | inferred from sequence or structural similarity with SGD_LOCUS:FPR1; SGD:S0005079	-
GB30142-RB	-0.77882	0.023	FBgn0053520		-	-	-	-	-	-
GB15223-RA	-0.779	0.017	-		-	-	-	-	-	-
GB10928-RA	-0.77947	0.01	FBgn0035243		CG13926	-	IPR008493:Protein of unknown function DUF775	biological_process ; GO:0008150 | no biological data available	molecular_function ; GO:0003674 | no biological data available	cellular_component ; GO:0005575 | no biological data available
GB11786-RA	-0.7809	0.003	FBgn0029676		HIP-R	Hsc/Hsp70-interacting protein related	IPR006636:Heat shock chaperonin-binding ; IPR011990:Tetratricopeptide-like helical ; IPR013026:Tetratricopeptide repeat-containing domain ; IPR019734:Tetratricopeptide repeat ; IPR013105:Tetratricopeptide TPR2	chaperone cofactor-dependent protein refolding ; GO:0070389 | inferred from sequence or structural similarity with UniProtKB:P50503	heat shock protein binding ; GO:0031072 | inferred from sequence or structural similarity with UniProtKB:P50503 ; chaperone binding ; GO:0051087 | inferred from sequence or structural similarity with UniProtKB:P50503	cytosol ; GO:0005829 | inferred from sequence or structural similarity with UniProtKB:P50503 ; protein complex ; GO:0043234 | inferred from sequence or structural similarity with UniProtKB:P50503
GB12839-RA	-0.78143	0.02	FBgn0000996		dup	double parked	IPR014939:CDT1 Geminin-binding domain-like	chorion-containing eggshell formation ; GO:0007304 | inferred from mutant phenotype ; DNA replication ; GO:0006260 | inferred from mutant phenotype ; DNA replication checkpoint ; GO:0000076 | inferred from mutant phenotype ; DNA-dependent DNA replication ; GO:0006261 | non-traceable author statement ; DNA replication ; GO:0006260 | traceable author statement ; eggshell chorion gene amplification …	DNA binding ; GO:0003677 | non-traceable author statement	cytoplasm ; GO:0005737 | inferred from direct assay ; nuclear origin of replication recognition complex ; GO:0005664 | inferred from direct assay ; nucleus ; GO:0005634 | inferred from direct assay ; nuclear origin of replication recognition complex ; GO:0005664 | non-traceable author statement ; replication fork ; GO:0005657 | inferred from direct assay
GB15313-RA	-0.78268	0.012	FBgn0027358		Tim9b	Translocase of inner membrane 9b	IPR004217:Mitochondrial inner membrane translocase complex, Tim8/9/10/13-zinc finger-like	protein transport ; GO:0015031 | non-traceable author statement ; protein transport ; GO:0015031 | inferred from sequence or structural similarity with UniProtKB:Q9R1B1 ; protein targeting to mitochondrion ; GO:0006626 | inferred from sequence or structural similarity with UniProtKB:Q9Y5J6 ; cellular response to hypoxia ; GO:0071456 | inferred from mutant phenotype ; protein import into mitochond…	P-P-bond-hydrolysis-driven protein transmembrane transporter activity ; GO:0015450 | non-traceable author statement ; P-P-bond-hydrolysis-driven protein transmembrane transporter activity ; GO:0015450 | inferred from sequence or structural similarity with UniProtKB:Q9R1B1 ; P-P-bond-hydrolysis-driven protein transmembrane transporter activity ; GO:0015450 | inferred from sequence or structural si…	mitochondrial inner membrane presequence translocase complex ; GO:0005744 | non-traceable author statement ; mitochondrial inner membrane presequence translocase complex ; GO:0005744 | inferred from sequence or structural similarity with UniProtKB:Q9R1B1 ; mitochondrial inner membrane presequence translocase complex ; GO:0005744 | inferred from sequence or structural similarity with UniProtKB:Q9Y…
GB15083-RA	-0.78455	0.038	FBgn0003716		tkv	thickveins	IPR000472:TGF-beta receptor/activin receptor, type I/II ; IPR000719:Protein kinase, catalytic domain ; IPR003605:TGF beta receptor, GS motif ; IPR008271:Serine/threonine-protein kinase, active site ; IPR011009:Protein kinase-like domain ; IPR017441:Protein kinase, ATP binding site	neuromuscular synaptic transmission ; GO:0007274 | inferred from mutant phenotype ; decapentaplegic signaling pathway ; GO:0008101 | inferred from mutant phenotype inferred from genetic interaction with dpp ; dorsal/ventral pattern formation ; GO:0009953 | inferred from mutant phenotype inferred from genetic interaction with dpp ; dorsal closure ; GO:0007391 | inferred from mutant phenotype ; ope…	transforming growth factor beta binding ; GO:0050431 | inferred from physical interaction with dpp ; transforming growth factor beta receptor activity, type I ; GO:0005025 | inferred from physical interaction with dpp ; transforming growth factor beta receptor activity, type I ; GO:0005025 | inferred from sequence or structural similarity ; transforming growth factor beta receptor activity, type …	plasma membrane ; GO:0005886 | inferred from sequence or structural similarity with babo ; plasma membrane ; GO:0005886 | inferred from sequence or structural similarity ; multivesicular body ; GO:0005771 | inferred from direct assay
GB12838-RA	-0.78687	0.049	FBgn0015286		Rala	Ras-related protein	IPR001806:Small GTPase superfamily ; IPR005225:Small GTP-binding protein domain ; IPR020849:Small GTPase superfamily, Ras type	dorsal closure ; GO:0007391 | non-traceable author statement ; negative regulation of JNK cascade ; GO:0046329 | traceable author statement ; innate immune response ; GO:0045087 | inferred from direct assay ; border follicle cell migration ; GO:0007298 | inferred from mutant phenotype ; R3/R4 cell fate commitment ; GO:0007464 | inferred from mutant phenotype ; regulation of Notch signaling pathwa…	GTPase activity ; GO:0003924 | inferred from sequence or structural similarity ; GTPase activity ; GO:0003924 | inferred from sequence or structural similarity with UniProtKB:P05810 ; GTPase activity ; GO:0003924 | non-traceable author statement ; PDZ domain binding ; GO:0030165 | inferred from physical interaction with Magi ; GTPase activity ; GO:0003924 | inferred from direct assay ; GTP bindin…	plasma membrane ; GO:0005886 | inferred from direct assay
GB12043-RA	-0.78722	0.014	FBgn0011285		-	-	-	-	-	-
GB17937-RA	-0.78838	0.014	FBgn0030320		CG2247	-	-	defense response to bacterium ; GO:0042742 | inferred from mutant phenotype	-	nucleus ; GO:0005634 | inferred from direct assay
GB12140-RA	-0.78844	0.008	FBgn0010411		RpS18	Ribosomal protein S18	IPR018269:Ribosomal protein S13, conserved site ; IPR001892:Ribosomal protein S13 ; IPR010979:Ribosomal protein S13-like, H2TH	translation ; GO:0006412 | inferred from sequence or structural similarity with SGD_LOCUS:RPS18A; SGD:S0002858 ; translation ; GO:0006412 | non-traceable author statement ; translational initiation ; GO:0006413 | non-traceable author statement ; mitotic spindle elongation ; GO:0000022 | inferred from mutant phenotype ; mitotic spindle organization ; GO:0007052 | inferred from mutant phenotype	structural constituent of ribosome ; GO:0003735 | inferred from sequence or structural similarity with SGD_LOCUS:RPS18A; SGD:S0002858 ; structural constituent of ribosome ; GO:0003735 | non-traceable author statement ; RNA binding ; GO:0003723 | inferred from electronic annotation with InterPro:IPR001892, InterPro:IPR018269	lipid particle ; GO:0005811 | inferred from direct assay ; ribosome ; GO:0005840 | non-traceable author statement ; cytosolic small ribosomal subunit ; GO:0022627 | inferred from sequence or structural similarity with SGD_LOCUS:RPS18A; SGD:S0002858 ; cytosolic small ribosomal subunit ; GO:0022627 | non-traceable author statement
GB11601-RA	-0.79006	0.02	FBgn0030275		-	-	-	-	-	-
GB13896-RA	-0.79126	0.023	FBgn0036534		Dcp2	Decapping protein 2	IPR000086:NUDIX hydrolase domain ; IPR007722:mRNA decapping protein 2, Box A ; IPR015797:NUDIX hydrolase domain-like ; IPR020084:NUDIX hydrolase, conserved site	nuclear-transcribed mRNA catabolic process, nonsense-mediated decay ; GO:0000184 | NOT inferred from mutant phenotype ; gene silencing by miRNA ; GO:0035195 | inferred from mutant phenotype ; nuclear-transcribed mRNA catabolic process ; GO:0000956 | inferred from mutant phenotype ; deadenylation-dependent decapping of nuclear-transcribed mRNA ; GO:0000290 | inferred from direct assay ; regulation…	m7G(5')pppN diphosphatase activity ; GO:0050072 | inferred from direct assay ; RNA binding ; GO:0003723 | inferred from electronic annotation with InterPro:IPR007722 ; manganese ion binding ; GO:0030145 | inferred from electronic annotation with InterPro:IPR007722	cytoplasmic mRNA processing body ; GO:0000932 | inferred from direct assay ; cytoplasm ; GO:0005737 | inferred from direct assay
GB11640-RA	-0.79172	0.019	FBgn0051855		CG31855	-	IPR018276:Ubiquitin ligase, Det1/DDB1-complexing	-	-	-
GB13339-RA	-0.79617	0.008	FBgn0002283		l(3)73Ah	lethal (3) 73Ah	IPR001841:Zinc finger, RING-type ; IPR017907:Zinc finger, RING-type, conserved site ; IPR013083:Zinc finger, RING/FYVE/PHD-type	-	zinc ion binding ; GO:0008270 | inferred from electronic annotation with InterPro:IPR001841	-
GB10828-RA	-0.79816	0.007	FBgn0034722		Rtf1	Rtf1	IPR004343:Plus-3 ; IPR018144:Plus-3 domain, subgroup	positive regulation of histone H3-K4 methylation ; GO:0051571 | inferred from mutant phenotype ; positive regulation of Notch signaling pathway ; GO:0045747 | inferred from genetic interaction with N ; positive regulation of transcription, DNA-dependent ; GO:0045893 | inferred from mutant phenotype ; DNA-dependent transcription, initiation ; GO:0006352 | inferred from electronic annotation with I…	DNA binding ; GO:0003677 | inferred from electronic annotation with InterPro:IPR004343, InterPro:IPR018144	nucleus ; GO:0005634 | inferred from direct assay ; transcriptionally active chromatin ; GO:0035327 | inferred from direct assay
GB15193-RA	-0.7983	0.033	FBgn0039182		CG5728	-	IPR003029:Ribosomal protein S1, RNA-binding domain ; IPR011990:Tetratricopeptide-like helical ; IPR003107:RNA-processing protein, HAT helix ; IPR016027:Nucleic acid-binding, OB-fold-like ; IPR008847:Suppressor of forked ; IPR012340:Nucleic acid-binding, OB-fold ; IPR022967:RNA-binding domain, S1	rRNA processing ; GO:0006364 | inferred from sequence or structural similarity with SGD_LOCUS:RRP5; SGD:S0004842 ; regulation of alternative nuclear mRNA splicing, via spliceosome ; GO:0000381 | inferred from mutant phenotype	mRNA binding ; GO:0003729 | inferred from sequence or structural similarity with SGD_LOCUS:RRP5; SGD:S0004842	nucleolus ; GO:0005730 | inferred from sequence or structural similarity with SGD_LOCUS:RRP5; SGD:S0004842 ; nucleus ; GO:0005634 | inferred by curator from GO:0000381
GB14429-RA	-0.79903	0.006	FBgn0038872		Nelf-A	Negative elongation factor A	-	negative regulation of transcription from RNA polymerase II promoter during mitosis ; GO:0007070 | inferred from sequence or structural similarity with UniProtKB:P92204 ; negative regulation of transcription elongation from RNA polymerase II promoter ; GO:0034244 | inferred from direct assay	mRNA binding ; GO:0003729 | inferred from sequence or structural similarity with UniProtKB:P92204	transcriptional repressor complex ; GO:0017053 | inferred from sequence or structural similarity with UniProtKB:P92204 ; nucleus ; GO:0005634 | inferred from direct assay ; NELF complex ; GO:0032021 | inferred from physical interaction with TH1
GB10361-RA	-0.7996	0.021	FBgn0002736		mago	mago nashi	IPR004023:Mago nashi protein	oocyte microtubule cytoskeleton polarization ; GO:0008103 | inferred from mutant phenotype ; regulation of pole plasm oskar mRNA localization ; GO:0007317 | inferred from mutant phenotype ; mRNA export from nucleus ; GO:0006406 | non-traceable author statement ; pole plasm assembly ; GO:0007315 | non-traceable author statement ; microtubule cytoskeleton organization ; GO:0000226 | traceable autho…	-	nucleus ; GO:0005634 | inferred from direct assay ; cytoplasm ; GO:0005737 | inferred from direct assay ; nucleus ; GO:0005634 | non-traceable author statement ; pole plasm ; GO:0045495 | non-traceable author statement ; precatalytic spliceosome ; GO:0071011 | inferred from direct assay ; catalytic step 2 spliceosome ; GO:0071013 | inferred from direct assay ; pole plasm ; GO:0045495 | inferred f…
GB10796-RA	-0.80016	0.015	FBgn0028693		Rpn12	Regulatory particle non-ATPase 12	IPR006746:26S proteasome non-ATPase regulatory subunit Rpn12 ; IPR019280:COP9 signalosome, subunit CSN8	proteolysis ; GO:0006508 | inferred from direct assay AND inferred from sequence or structural similarity with HGNC_gene:PSMD8; HGNC:9566 AND inferred from sequence or structural similarity with SGD_LOCUS:RPN12; SGD:S0001948 ; cellular process ; GO:0009987 | inferred from mutant phenotype ; mitotic spindle organization ; GO:0007052 | inferred from mutant phenotype ; mitotic spindle elongation ; G…	endopeptidase activity ; GO:0004175 | inferred from direct assay	proteasome regulatory particle, lid subcomplex ; GO:0008541 | non-traceable author statement ; proteasome regulatory particle ; GO:0005838 | inferred from direct assay AND inferred from sequence or structural similarity with HGNC_gene:PSMD8; HGNC:9566 ; proteasome regulatory particle, lid subcomplex ; GO:0008541 | inferred from sequence or structural similarity with SGD_LOCUS:RPN12; SGD:S0001948
GB20152-RA	-0.80032	0.008	FBgn0034277		CG6370	-	IPR008814:Ribophorin II	protein N-linked glycosylation via asparagine ; GO:0018279 | inferred from electronic annotation with InterPro:IPR008814	dolichyl-diphosphooligosaccharide-protein glycotransferase activity ; GO:0004579 | inferred from sequence or structural similarity with UniProtKB:P25235	oligosaccharyltransferase complex ; GO:0008250 | inferred from electronic annotation with InterPro:IPR008814
GB18569-RA	-0.80358	0.024	FBgn0027049		-	-	-	-	-	-
GB10315-RA	-0.80367	0.001	FBgn0031633		CG2976	-	IPR002088:Protein prenyltransferase, alpha subunit ; IPR008940:Protein prenyltransferase	protein prenylation ; GO:0018342 | inferred from electronic annotation with InterPro:IPR002088	protein farnesyltransferase activity ; GO:0004660 | inferred from sequence or structural similarity with EMBL:M74083	protein farnesyltransferase complex ; GO:0005965 | inferred from sequence or structural similarity with EMBL:M74083
GB13995-RA	-0.8041	0.016	FBgn0037624		CG8223	-	IPR011990:Tetratricopeptide-like helical	biological_process ; GO:0008150 | no biological data available	binding ; GO:0005488 | inferred from electronic annotation with InterPro:IPR011990 ; molecular_function ; GO:0003674 | no biological data available	cellular_component ; GO:0005575 | no biological data available
GB11157-RA	-0.80502	0.02	FBgn0039335		Vps33B	Vacuolar protein sorting 33B	IPR001619:Sec1-like protein	vesicle-mediated transport ; GO:0016192 | inferred from sequence or structural similarity with EMBL:U35245 ; vesicle docking involved in exocytosis ; GO:0006904 | inferred from electronic annotation with InterPro:IPR001619 ; imaginal disc-derived wing morphogenesis ; GO:0007476 | inferred from mutant phenotype	-	-
[truncated: 449 more rows]
