# Supplementary material for: Genes involved in thoracic exoskeleton formation during the pupal-to-adult molt in a social insect model, Apis mellifera
Source: BMC Genomics. 2013 Aug 28;14:576. doi: 10.1186/1471-2164-14-576 (PMC3766229; doi:10.1186/1471-2164-14-576)
Supplement: Additional file 6: Table S5 — Differentially expressed CP genes and characteristics of their deduced proteins. [file 1471-2164-14-576-S6.xlsx]

## Sheet: genes cuticulares
	Table S5 - Differentially expressed CP genes and characteristics of their deduced proteins.
	Honeybee genome 4.0	Symbol	Family	Accession number (NCBI)	Domain	Signal peptide	Cleavage site	Deduced protein	Mature protein (aa)	Peptide mass (kDa)
	GB13601	AmelCPF1	CPF	XP_001122355.1	Pupal cuticle protein C1	Yes	18	134	116	11.8
	GB17384	AmelCPR3	CPR	XP_392861.3	RR-2	Yes	18	317	299	32.6
	GB15203	AmelCPR4		XP_001122914.1	RR-2	Yes	22	124	102	11.1
	GB14225	AmelCPR6		XP_003249528.1	RR-2	Yes	29	196	167	18.4
	GB30336	AmelCPR14		ABP57431.1	RR-1	Yes	23	145	122	13.1
	GB17642	AmelCPR15		XP_392701.3	RR-2	Yes	54	477	423	40.4
	GB30333	AmelCPR17		XP_001120445.2	RR-1	Yes	17	159	142	15.8
	GB20015	AmelCPR23		XP_001122447.2	RR-2	Yes	19	191	172	19.3
	GB10424	AmelCPR24		XP_001123101.2	RR-1	Yes	18	165	147	16.6
	GB10683	AmelCPR25		XP_001122667.2	RR-1	Yes	24	256	232	22.4
	GB14537	AmelCPR28		XP_395664.2	RR-1	Yes	17	105	88	9.9
	GB11134	AmelCPR29		XP_001122709.2	RR-1	Yes	16	183	167	19.1
	GB19110	AmelCPR33		XP_003249415.1	Undefined RR Consensus	Yes	26	166	140	15.3
	GB30202	apd-1	Apidermin	NP_001078814.1	-	Yes	17	122	105	9.2
	GB10737	apd-2		NP_001078815.1	-	Yes	17	77	60	6.1
	GB30203	apd-3		NP_001078813.1	-	Yes	17	117	100	8.9
	GB12705	CPLCP1	CPLCP	XP_624317.2	-	Yes	19	360	341	37.3
	GB11550	-	-	XP_625294.1	-	Yes	19	161	142	14.5
	GB12449	-		XP_001122844	-	Yes	17	209	192	17.9
	GB12811	-		XP_393452.3	-	Yes	19	177	158	15.6
	GB13298	Am-C	CPAP	NP_001165860.1	ChtBD2	Yes	18	807	789	27.7
	GB13470	Am-D		NP_001165850.1		Yes	23	699	676	22.9
	GB19234	AmelTwld1	Tweedle	ACJ38118.1	DUF243	Yes	48	168	120	25.8
	GB14193	AmelTwld2		ADK73965.2		Yes	26	196	170	18.5
	(aa) - number of amino acids
	RR-1; RR-2 = RR Consensus types (Pfam: pfam00379)
	ChtBD2 = chitin-binding motif (Pfam: pfam01607 )
	DUF243 = (Pfam: pfam03103)
