# Supplementary material for: Genes involved in thoracic exoskeleton formation during the pupal-to-adult molt in a social insect model, Apis mellifera
Source: BMC Genomics. 2013 Aug 28;14:576. doi: 10.1186/1471-2164-14-576 (PMC3766229; doi:10.1186/1471-2164-14-576)
Supplement: Additional file 7: Table S6 — Thirty motifs (cis-elements) sharing more than 70% similarity with binding sites for known transcription factors. [file 1471-2164-14-576-S7.xls]

## Sheet: Plan1
Table S6 - Thirty motifs (cis-elements) sharing more than 70% similarity with binding sites for known transcription factors.
MOTIF ID	MOTIF	TRANSCRIPTION FACTOR	SIMILARITY	ROC AUC SCORE	CHURCH SCORE	ENRICHMENT SCORE
1	TgsGcG.m.y.kG	Zeste(M00283)	0.742408	0.7309	5.2e-05	0.000371
1	TgsGcG.m.y.kG	Ubx(M00018)	0.724684	0.7309	5.2e-05	0.000371
1	TgsGcG.m.y.kG	KNI(M01099)	0.716789	0.7309	5.2e-05	0.000371
1	TgsGcG.m.y.kG	GCM(M00270)	0.701837	0.7309	5.2e-05	0.000371
2	s...s.ss..CG.s....s	CEBP(M01087)	0.742991	0.7388	0.006026	0.000115
2	s...s.ss..CG.s....s	Hairy(M00067)	0.740044	0.7388	0.006026	0.000115
2	s...s.ss..CG.s....s	KNI(M01099)	0.731349	0.7388	0.006026	0.000115
2	s...s.ss..CG.s....s	Ubx(M00018)	0.718037	0.7388	0.006026	0.000115
2	s...s.ss..CG.s....s	TATA(M00252)	0.711532	0.7388	0.006026	0.000115
2	s...s.ss..CG.s....s	Abd-B(M00090)	0.710335	0.7388	0.006026	0.000115
3	Gms.r..g.Gs.G.G	Adf-1(M00923)	0.710292	0.7611	3.3e-05	0.000436
4	Gt...r.Gysrs.sG.ykay	Zeste(M00283)	0.706634	0.744	0	0
4	Gt...r.Gysrs.sG.ykay	CEBP(M01087)	0.705879	0.744	0	0
4	Gt...r.Gysrs.sG.ykay	MAD(M01090)	0.700621	0.744	0	0
5	cGT.aw..s.Ga..Gr..G.mG	Abd-B(M00090)	0.761341	0.7991	0	0
5	cGT.aw..s.Ga..Gr..G.mG	Ovo(M00461)	0.741807	0.7991	0	0
5	cGT.aw..s.Ga..Gr..G.mG	HSF(M00028)	0.734742	0.7991	0	0
5	cGT.aw..s.Ga..Gr..G.mG	GAGA factor(M00723)	0.730024	0.7991	0	0
5	cGT.aw..s.Ga..Gr..G.mG	Zeste(M00283)	0.716961	0.7991	0	0
5	cGT.aw..s.Ga..Gr..G.mG	Ubx(M00018)	0.712688	0.7991	0	0
5	cGT.aw..s.Ga..Gr..G.mG	Zeste(M00934)	0.707786	0.7991	0	0
5	cGT.aw..s.Ga..Gr..G.mG	En(M00696)	0.702073	0.7991	0	0
6	r.s....s.sayG..C	KNI(M01099)	0.734547	0.7137	2e-06	0.000793
6	r.s....s.sayG..C	CEBP(M01087)	0.733741	0.7137	2e-06	0.000793
6	r.s....s.sayG..C	Ubx(M00018)	0.724003	0.7137	2e-06	0.000793
6	r.s....s.sayG..C	TATA(M00252)	0.71312	0.7137	2e-06	0.000793
6	r.s....s.sayG..C	DEAF(M01238)	0.705793	0.7137	2e-06	0.000793
6	r.s....s.sayG..C	TCF(M01092)	0.701171	0.7137	2e-06	0.000793
7	cyGrTTGG	srp (R17687)	0.82879	0.7733	0.005129	0.000857
7	cyGrTTGG	(R18107)	0.807561	0.7733	0.005129	0.000857
8	GwGmyrCGmw.w..T	Sry-beta(M00666)	0.767153	0.8636	0.000589	0.001622
8	GwGmyrCGmw.w..T	HSF(M00028)	0.742513	0.8636	0.000589	0.001622
8	GwGmyrCGmw.w..T	CEBP(M01087)	0.713088	0.8636	0.000589	0.001622
8	GwGmyrCGmw.w..T	MAD(M01090)	0.70022	0.8636	0.000589	0.001622
9	A..y.m..artssCGC	TATA(M00252)	0.775467	0.7096	0.000151	0.000114
9	A..y.m..artssCGC	Tll(M00679)	0.77407	0.7096	0.000151	0.000114
9	A..y.m..artssCGC	BR-C Z2(M00092)	0.759416	0.7096	0.000151	0.000114
9	A..y.m..artssCGC	Dfd(M00019)	0.750119	0.7096	0.000151	0.000114
9	A..y.m..artssCGC	CEBP(M01087)	0.740828	0.7096	0.000151	0.000114
9	A..y.m..artssCGC	KNI(M01099)	0.728148	0.7096	0.000151	0.000114
9	A..y.m..artssCGC	SD(M01102)	0.721972	0.7096	0.000151	0.000114
9	A..y.m..artssCGC	BR-C Z3(M00093)	0.721946	0.7096	0.000151	0.000114
9	A..y.m..artssCGC	TCF(M01092)	0.717135	0.7096	0.000151	0.000114
9	A..y.m..artssCGC	Ubx(M00018)	0.71385	0.7096	0.000151	0.000114
9	A..y.m..artssCGC	Antp(M01084)	0.708446	0.7096	0.000151	0.000114
9	A..y.m..artssCGC	CF1A(M01098)	0.704414	0.7096	0.000151	0.000114
9	A..y.m..artssCGC	Elf-1(M00110)	0.700826	0.7096	0.000151	0.000114
10	G.gyGrmGwt.syg	Zeste(M00283)	0.749349	0.7839	0.004169	0
11	s.rT.kmtCGcG.m	AP(M01095)	0.725115	0.7438	0.004169	0.00028
11	s.rT.kmtCGcG.m	Hairy(M00067)	0.712468	0.7438	0.004169	0.00028
11	s.rT.kmtCGcG.m	SD(M01102)	0.704194	0.7438	0.004169	0.00028
12	CGcGA...rtG	HSF(M00028)	0.773787	0.7059	0.004169	0.000966
12	CGcGA...rtG	STAT(M00259)	0.702965	0.7059	0.004169	0.000966
13	G.cGm.G...cwGwt	OVO(M01101)	0.766738	0.7182	0.000257	1e-06
13	G.cGm.G...cwGwt	Ovo(M00461)	0.764615	0.7182	0.000257	1e-06
13	G.cGm.G...cwGwt	Elf-1(M00110)	0.733791	0.7182	0.000257	1e-06
13	G.cGm.G...cwGwt	BR-C Z3(M00093)	0.732857	0.7182	0.000257	1e-06
13	G.cGm.G...cwGwt	Adf-1(M00923)	0.731049	0.7182	0.000257	1e-06
13	G.cGm.G...cwGwt	MAD(M01090)	0.725558	0.7182	0.000257	1e-06
13	G.cGm.G...cwGwt	Ubx(M00018)	0.707182	0.7182	0.000257	1e-06
13	G.cGm.G...cwGwt	KNI(M01099)	0.706236	0.7182	0.000257	1e-06
13	G.cGm.G...cwGwt	Adf-1(M00171)	0.702379	0.7182	0.000257	1e-06
14	CGtsaAktsR	OVO(M01101)	0.701514	0.7374	0.00263	0.006516
15	tTCtwT.Gawam..mGrtr	HSF(M00028)	0.90522	0.7421	0.000589	0.002618
15	tTCtwT.Gawam..mGrtr	BR-C Z2(M00092)	0.726594	0.7421	0.000589	0.002618
15	tTCtwT.Gawam..mGrtr	TCF(M01092)	0.72165	0.7421	0.000589	0.002618
15	tTCtwT.Gawam..mGrtr	HSF(M00163)	0.716403	0.7421	0.000589	0.002618
15	tTCtwT.Gawam..mGrtr	HSF(M00164)	0.716403	0.7421	0.000589	0.002618
15	tTCtwT.Gawam..mGrtr	Ubx(M00018)	0.702665	0.7421	0.000589	0.002618
16	mgm.amtCGA..GA	HSF(M00028)	0.770637	0.7556	5.5e-05	0.00092
16	mgm.amtCGA..GA	DEAF(M01238)	0.716846	0.7556	5.5e-05	0.00092
16	mgm.amtCGA..GA	HSF(M00163)	0.702355	0.7556	5.5e-05	0.00092
16	mgm.amtCGA..GA	HSF(M00166)	0.701564	0.7556	5.5e-05	0.00092
17	g.s.sr...G..CG.G.m	Hairy(M00067)	0.746907	0.7709	0.001995	6.7e-05
17	g.s.sr...G..CG.G.m	Ubx(M00018)	0.732972	0.7709	0.001995	6.7e-05
17	g.s.sr...G..CG.G.m	CEBP(M01087)	0.711615	0.7709	0.001995	6.7e-05
17	g.s.sr...G..CG.G.m	Abd-B(M00090)	0.706128	0.7709	0.001995	6.7e-05
17	g.s.sr...G..CG.G.m	DEAF(M01238)	0.70601	0.7709	0.001995	6.7e-05
17	g.s.sr...G..CG.G.m	KNI(M01099)	0.70168	0.7709	0.001995	6.7e-05
17	g.s.sr...G..CG.G.m	Ovo(M00461)	0.700782	0.7709	0.001995	6.7e-05
18	Cr.cs...w.a..GCgm.G	DEAF(M01238)	0.754266	0.7221	0	0
18	Cr.cs...w.a..GCgm.G	CEBP(M01087)	0.731635	0.7221	0	0
18	Cr.cs...w.a..GCgm.G	Eve(M00629)	0.730596	0.7221	0	0
18	Cr.cs...w.a..GCgm.G	Abd-B(M00090)	0.728644	0.7221	0	0
18	Cr.cs...w.a..GCgm.G	BYN(M01086)	0.714279	0.7221	0	0
18	Cr.cs...w.a..GCgm.G	Ubx(M00018)	0.700262	0.7221	0	0
19	G......G.crgs.GG	MAD(M01090)	0.714007	0.7279	0.00011	4.7e-05
19	G......G.crgs.GG	Zen(M00710)	0.711363	0.7279	0.00011	4.7e-05
20	s...ss.gCg.....s...s	CEBP(M01087)	0.755771	0.7608	0.001995	0.000164
20	s...ss.gCg.....s...s	KNI(M01099)	0.745268	0.7608	0.001995	0.000164
20	s...ss.gCg.....s...s	Ubx(M00018)	0.736772	0.7608	0.001995	0.000164
20	s...ss.gCg.....s...s	Abd-B(M00090)	0.730363	0.7608	0.001995	0.000164
20	s...ss.gCg.....s...s	Hairy(M00067)	0.73025	0.7608	0.001995	0.000164
20	s...ss.gCg.....s...s	Abd-A(M01083)	0.721842	0.7608	0.001995	0.000164
20	s...ss.gCg.....s...s	BR-C Z1(M00091)	0.717389	0.7608	0.001995	0.000164
20	s...ss.gCg.....s...s	TCF(M01092)	0.717166	0.7608	0.001995	0.000164
20	s...ss.gCg.....s...s	Zeste(M00283)	0.71349	0.7608	0.001995	0.000164
20	s...ss.gCg.....s...s	TATA(M00252)	0.712781	0.7608	0.001995	0.000164
20	s...ss.gCg.....s...s	CF1A(M01098)	0.706228	0.7608	0.001995	0.000164
20	s...ss.gCg.....s...s	AP(M01095)	0.704693	0.7608	0.001995	0.000164
21	cGC.gSCyKrCSsGCC	Abd-A (R17479)	0.800108	0.7075	0	0
21	cGC.gSCyKrCSsGCC	Ubx (R17480)	0.800108	0.7075	0	0
22	CGGkm.m.kG.cr	Ubx(M00018)	0.739304	0.7224	0.00011	0.000136
22	CGGkm.m.kG.cr	E74A(M00016)	0.702499	0.7224	0.00011	0.000136
23	Cg...G.y.k.gC.s..c	DEAF(M01238)	0.73215	0.709	0.007079	1.2e-05
23	Cg...G.y.k.gC.s..c	Ovo(M00461)	0.718581	0.709	0.007079	1.2e-05
23	Cg...G.y.k.gC.s..c	Abd-B(M00090)	0.712413	0.709	0.007079	1.2e-05
23	Cg...G.y.k.gC.s..c	OVO(M01101)	0.707693	0.709	0.007079	1.2e-05
23	Cg...G.y.k.gC.s..c	TWI(M01103)	0.703367	0.709	0.007079	1.2e-05
23	Cg...G.y.k.gC.s..c	Hairy(M00067)	0.700572	0.709	0.007079	1.2e-05
24	rCGCC.kr.CrG	BRK(M01096)	0.780675	0.7115	3e-06	4.6e-05
24	rCGCC.kr.CrG	Hairy(M00067)	0.718517	0.7115	3e-06	4.6e-05
24	rCGCC.kr.CrG	Grainyhead/Elf-1/NTF-1(M00951)	0.702272	0.7115	3e-06	4.6e-05
25	sG.GCwy...my...G.c	KNI(M01099)	0.746457	0.7418	1e-06	1.4e-05
25	sG.GCwy...my...G.c	DEAF(M01238)	0.744121	0.7418	1e-06	1.4e-05
25	sG.GCwy...my...G.c	CEBP(M01087)	0.732989	0.7418	1e-06	1.4e-05
25	sG.GCwy...my...G.c	AP(M01095)	0.72364	0.7418	1e-06	1.4e-05
25	sG.GCwy...my...G.c	Abd-B(M00090)	0.711961	0.7418	1e-06	1.4e-05
25	sG.GCwy...my...G.c	TCF(M01092)	0.709322	0.7418	1e-06	1.4e-05
25	sG.GCwy...my...G.c	BR-C Z1(M00091)	0.705648	0.7418	1e-06	1.4e-05
25	sG.GCwy...my...G.c	Abd-A(M01083)	0.703674	0.7418	1e-06	1.4e-05
25	sG.GCwy...my...G.c	Zeste(M00283)	0.700525	0.7418	1e-06	1.4e-05
26	TwTGAAAwG	HSF(M00028)	0.725938	0.9675	0.00309	0.001483
26	TwTGAAAwG	TCF (R18015)	0.876337	0.9675	0.00309	0.001483
26	TwTGAAAwG	Antp (R17834)	0.875293	0.9675	0.00309	0.001483
26	TwTGAAAwG	engrailed (R17930)	0.852717	0.9675	0.00309	0.001483
26	TwTGAAAwG	Zeste (R17842)	0.852626	0.9675	0.00309	0.001483
26	TwTGAAAwG	Gt (R17245)	0.818366	0.9675	0.00309	0.001483
27	G..mGsG..w...s.ss	Abd-B(M00090)	0.736808	0.7087	0.004169	0.001117
27	G..mGsG..w...s.ss	Ubx(M00018)	0.723005	0.7087	0.004169	0.001117
27	G..mGsG..w...s.ss	CEBP(M01087)	0.722641	0.7087	0.004169	0.001117
27	G..mGsG..w...s.ss	KR(M01089)	0.719105	0.7087	0.004169	0.001117
27	G..mGsG..w...s.ss	GAGA factor(M00723)	0.709568	0.7087	0.004169	0.001117
27	G..mGsG..w...s.ss	KNI(M01099)	0.709048	0.7087	0.004169	0.001117
28	S.mG..G...s.s..s	Ubx(M00018)	0.752801	0.7106	0.007079	0.000329
28	S.mG..G...s.s..s	TATA(M00252)	0.748203	0.7106	0.007079	0.000329
28	S.mG..G...s.s..s	MAD(M01090)	0.738318	0.7106	0.007079	0.000329
28	S.mG..G...s.s..s	Abd-B(M00090)	0.730451	0.7106	0.007079	0.000329
28	S.mG..G...s.s..s	DEAF(M01238)	0.72472	0.7106	0.007079	0.000329
28	S.mG..G...s.s..s	Adf-1(M00923)	0.724152	0.7106	0.007079	0.000329
28	S.mG..G...s.s..s	KNI(M01099)	0.714779	0.7106	0.007079	0.000329
28	S.mG..G...s.s..s	Adf-1(M00171)	0.709478	0.7106	0.007079	0.000329
28	S.mG..G...s.s..s	CEBP(M01087)	0.703272	0.7106	0.007079	0.000329
29	Tsg..CA.tGA	KNI(M01099)	0.714204	0.7429	0.000589	0
29	Tsg..CA.tGA	Ubx(M00018)	0.703671	0.7429	0.000589	0
30	yG..g..A.mGCg	MAD(M01090)	0.745519	0.7044	0.004169	0.002844
30	yG..g..A.mGCg	GAGA factor(M00723)	0.714439	0.7044	0.004169	0.002844
30	yG..g..A.mGCg	SD(M01102)	0.704262	0.7044	0.004169	0.002844
